# Supplementary material for: A Combined Flow Cytometric Semen Analysis and miRNA Profiling as a Tool to Discriminate Between High- and Low-Fertility Bulls
Source: Front Vet Sci. 2021 Jul 19;8:703101. doi: 10.3389/fvets.2021.703101 (PMC8329915; doi:10.3389/fvets.2021.703101)
Supplement: Supplementary File 2 — Total raw and normalized counts for miRNAs expressed in sperm in HF and LF bulls and different seasons, including technical replicates. [file Data_Sheet_2.xlsx]

## Sheet: TOT normalized
		Bull9				Bull6				Bull10				Bull8				Bull7				Bull1				Bull2				Bull4				Bull5				Bull3
		Low	Low	Low	Low	Low	Low	Low	Low	Low	Low	Low	Low	Low	Low	Low	Low	Low	Low	Low	Low	High	High	High	High	High	High	High	High	High	High	High	High	High	High	High	High	High	High	High	High	fertility
		Summer	Summer	Winter	Winter	Summer	Summer	Winter	Winter	Winter	Winter	Summer	Summer	Winter	Winter	Summer	Summer	Summer	Summer	Winter	Winter	Summer	Summer	Winter	Winter	Summer	Summer	Winter	Winter	Summer	Summer	Winter	Winter	Summer	Summer	Winter	Winter	Winter	Winter	Summer	Summer	season
#miRNA	miRNA_precursor	A	B	A	B	A	B	A	B	A	B	A	B	A	B	A	B	A	B	A	B	A	B	A	B	A	B	A	B	A	B	A	B	A	B	A	B	A	B	A	B	replicate
bta-let-7a-3p	bta-let-7a-1	45.23	12	18.21	20.76	9.45	22.22	9.6	16.79	8.65	13.16	9.99	24.3	7.5	11.17	12.15	21.01	20.75	8.69	14.85	0	23.28	14.56	18.17	9.99	23.11	11.07	31.62	20.41	20.02	14.74	11.61	22.34	16.97	7.26	14.39	10	9.98	39.17	21.33	16.25
bta-let-7a-3p	bta-let-7a-3	45.23	12	18.21	20.76	9.45	22.22	9.6	16.79	8.65	13.16	9.99	24.3	7.5	11.17	12.15	21.01	20.75	8.69	14.85	0	23.28	14.56	18.17	9.99	23.11	11.07	31.62	20.41	20.02	14.74	11.61	22.34	16.97	7.26	14.39	10	9.98	39.17	21.33	16.25
bta-let-7a-5p	bta-let-7a-3	1524.46	1068.86	2438.9	2308.22	1976.95	2975.24	1472.42	1618.22	2770.44	2955.82	2333.03	2917.91	2489.38	3549.64	3373.51	2943.99	4553.23	2969.5	3611.82	4076.45	1572.98	1975.89	2345.42	2107.55	3184.39	3196.02	2821.02	2888.27	1439.76	1257.94	2368.09	1890.46	2296.35	2838.19	5165.05	3590.4	1947.04	1634.62	1938.12	1864.51
bta-let-7a-5p	bta-let-7a-1	1554.62	1099.72	2475.33	2340.52	2004.75	2995	1500.65	1636.7	2808.52	3052.36	2364.53	3004.59	2486.88	3638.98	3433.16	2996.52	4599.92	3028.14	3656.37	4148.43	1617.43	2035.36	2381.75	2128.77	3226.63	3237.14	2853.56	2914.52	1473.94	1291.72	2382.02	1953.61	2346.96	2868.45	5280.14	3650.4	1971.44	1645.6	1972.96	1880.77
bta-let-7a-5p	bta-let-7a-2	1600.54	1091.15	2618.01	2448.92	2050.33	3137.6	1566.15	1706.8	2976.4	3086.01	2464.41	3156.28	2621.83	3731.12	3581.19	3128.43	4719.24	3164.96	3740.54	4292.38	1681.35	2077.83	2506.05	2256.09	3335.8	3313.05	3008.01	3010.76	1551.84	1387.52	2551.48	2033.27	2432.74	3030.61	5438.39	3765.41	2047.96	1701.5	1997.13	1978.27
bta-let-7b	bta-let-7b	65.11	30.86	51.61	99.76	67.26	49.08	39.43	38.41	44.13	53.39	59.93	63.04	141.2	122.85	143.61	73.25	544.73	44.52	74.26	161.95	31.54	35.19	41.11	22.47	52.6	53.77	45.83	43.74	43.26	29.78	88.21	161.27	43.65	42.36	64.74	80.01	52.12	91.48	64.35	110.92
bta-let-7c	bta-let-7c	106.5	27.43	50.09	119.13	101.73	111.12	54.21	58.77	137.59	136.77	127.47	148.08	282.14	235.36	138.64	147.09	915.66	94.47	215.36	330.64	78.23	69.17	81.46	73.64	144.64	148.66	187.39	172.42	85.54	69.09	78.92	155.44	89.48	70.67	100.7	136.26	73.53	123.11	103.51	109.7
bta-let-7d	bta-let-7d	35.98	10.29	97.14	58.82	52.53	51.24	27.95	35.68	38.08	59.24	52.63	43.01	96.21	136.81	106.05	64.5	373.53	79.27	100.25	92.22	32.39	38.83	40.16	50.55	53.39	105.96	55.46	71.81	33.87	27.33	92.85	48.57	47.13	73.82	190.61	130.01	68.76	49.92	51.2	78.41
bta-let-7e	bta-let-7e	40.92	33.78	146.47	94.22	106.29	140.32	49.28	57.18	115.79	161.49	112.1	134.09	243.66	260.77	179.41	154.21	1945.46	174.83	320.32	404.87	50.38	55.22	72	53.67	163.6	150.56	154.09	145.66	74.09	71.67	76.6	194.59	91.23	111.82	236.65	289.77	33.27	64.11	41.17	75.08
bta-let-7f	bta-let-7f-1	614.49	514.74	884.9	1052.61	695.53	1067.59	473.43	606.2	829.02	750.97	763.73	916.79	1867.79	1734.94	1233.23	1469.43	5374.64	1307.39	1623.06	2498.2	673.68	709.94	969.91	817.32	1440.27	1281.34	1319.18	1182.57	612.12	550.38	791.56	1116.62	996.73	1093.99	1496.14	1750.28	726.83	750.38	834.32	792.26
bta-let-7f	bta-let-7f-2	676.04	546.97	966.86	1242.43	741.56	1178.46	535.58	692.68	981.33	830.84	890.5	1134.28	2087.7	1987.89	1407.78	1683.77	5789.67	1489.82	1749.3	2813.1	787.13	772.44	1123.47	887.22	1570.96	1349.03	1528.08	1333.48	723.65	619.65	926.19	1219.21	1122.58	1155.71	1582.46	1924.29	786.71	878.69	945.25	860.52
bta-let-7g	bta-let-7g	629.16	387.51	531.24	769.02	629.27	802.82	510.57	478.79	634.31	447.6	423.74	680.85	1044.6	1005.12	1043.22	939.56	949.38	764.46	1071.04	1234.11	832.22	510.31	702.29	610.37	797.57	743.31	787.46	564.77	457.79	347.9	631.39	544.03	669.14	921.54	704.91	751.72	578.89	525.72	471.2	582.21
bta-let-7i	bta-let-7i	387.91	89.16	182.14	348.28	167.88	200.01	155.1	124.68	152.3	166.75	169.8	197	379.85	245.69	318.16	253.32	788.56	125.96	376.27	233.93	183.73	87.38	174.02	117.33	140.25	98.05	267.66	126.85	151.5	114.23	185.7	215.67	190.95	159.74	287.72	215.01	148.6	206.37	186.3	170.64
bta-miR-1	bta-mir-1-1	0.91	10.29	17.2	0	4.45	20.58	18.51	10.36	8.08	6.83	1.02	0	5	0	0.74	3.11	0	17.37	4.95	12	0.85	7.28	4.46	19.97	22.84	16.87	0	8.75	1.03	5.73	17.02	0	21.12	21.38	19.18	15	0	0	0	1.08
bta-miR-1	bta-mir-1-2	0.91	10.29	17.2	0	4.45	20.58	18.51	10.36	8.08	6.83	1.02	0	5	0	0.74	3.11	0	17.37	4.95	12	0.85	7.28	4.46	19.97	22.84	16.87	0	8.75	1.03	5.73	17.02	0	21.12	21.38	19.18	15	0	0	0	1.08
bta-miR-100	bta-mir-100	541810	640568	638466	527695	586534	546439	647851	633669	599356	588418	661555	575587	532835	473756	493974	517220	464488	529549	461280	487270	495622	577843	568765	594144	532767	539787	479703	547923	566836	623981	439058	514212	591643	542922	479212	541651	481721	464606	497866	457368
bta-miR-101	bta-mir-101-1	1921.97	1375.72	1455.1	1605.7	1611.9	1956.07	1801.4	1603.66	1727.27	1368.16	1245.47	1434.16	926.31	1123.31	984.67	1119.14	1290.05	1791.69	2211.38	1492.02	2739.43	1955.06	1987.18	1772.45	1209.43	1178.75	1180.01	981.3	1703.46	1924.86	3146.11	1731.17	2032.79	2538.92	2690.18	1594.27	2827.17	1614.33	1729.08	2849.71
bta-miR-101	bta-mir-101-2	2392.13	1787.24	1965.09	2007.03	2115.54	2577.09	2217.01	2057.05	2094.19	1727.99	1551.27	1748.04	1241.19	1430.43	1218.87	1425	1570.2	2382.41	2850.04	1815.92	3613.21	2683.2	2721.5	2463.96	1517.03	1479.24	1428.42	1216.05	2114.23	2486.17	3949.27	2370.41	2667.48	3521.57	3495.8	2234.31	3428.23	1951.59	2148.62	3434.77
bta-miR-103	bta-mir-103-1	575.36	262.06	379.71	469.76	218.09	260.92	299.85	252.37	331.15	275.97	235.24	350.44	319.04	465.33	321.1	354.11	284.47	560.67	463.32	317.15	468.07	310.47	328.28	302.07	166.55	148.66	170.72	138.52	318.86	331.42	554.01	344.71	348.21	418.11	398.01	320.44	365.04	283.12	281.35	407.24
bta-miR-103	bta-mir-103-2	615.11	265.49	413.1	504.35	238.11	295.49	321.3	265.81	331.15	319.85	246	366.2	389.02	549.09	349.83	389.13	429.73	612.79	502.92	380.13	500.67	332.32	347.4	337.02	179.3	173.97	184.47	142.89	341.03	357.21	605.08	362.2	376.1	485.88	527.49	370.44	396.09	310.83	294.15	454.37
bta-miR-105a	bta-mir-105a	9.6	0	9.11	3.46	3.34	6.17	4.64	0.84	0	0	8.45	1.31	0	0	4.42	2.92	0	0	0	0	3.81	0.81	0	3.74	0	0	0.92	0	4.31	7.37	9.29	3.89	3.64	4.84	0	5	3.33	0.96	0	0
bta-miR-105b	bta-mir-105b	12.34	13.72	6.07	25.37	8.89	16.67	11.04	12.59	22.5	23.4	13.06	16.42	39.98	36.3	17.68	11.67	36.32	10.86	4.95	44.99	11.01	9.3	13.39	17.47	11.16	18.98	18.33	13.12	12.63	23.95	25.53	21.37	22.43	22.99	28.77	42.5	31.05	19.11	14.93	14.63
bta-miR-106a	bta-mir-106a	0	0	6.07	0	0	0	2.07	0.42	12.12	0	0	2.63	5	0	0	2.92	0	0	14.85	0	3.81	0	3.82	0.83	0	3.16	1.83	1.46	0.92	1.23	13.93	1.94	2.12	0	0	15	3.33	0.96	0	0
bta-miR-106b	bta-mir-106b	449.59	308.64	321.78	544.33	408.02	437.06	436.69	363.55	401.53	327.66	285.82	321.77	424.84	396.46	558.99	489.14	415.03	625.46	802.04	323.9	664.64	429.6	554.56	556.7	345.86	319.47	332.74	284.33	434.18	359.87	724.24	489.63	475.26	459.86	417.19	560.04	643.21	543.63	418.11	576.93
bta-miR-107	bta-mir-107	175.34	54.01	41.74	66.89	38.91	41.98	33.82	26.66	27.69	33.64	31.63	52.31	42.48	53.98	45.29	56.03	70.04	40.18	43.32	51.73	60.4	39.44	56.09	18.31	21.52	9.49	29.56	26.49	51.89	34.19	85.89	49.06	51.88	40.54	57.54	33.75	51.57	57.96	49.06	57.02
bta-miR-10a	bta-mir-10a	1823.74	2841.18	3398.43	2060.85	1448.1	1634.66	512.36	379.92	2125.34	1383.76	957.35	730.87	3428.69	2652.39	1525.61	1340.17	3558.89	4304.4	2128.87	3373.92	1246.31	752.41	743.88	1165.82	1292.57	1600.49	912.96	965.99	756.58	969.7	1153.68	1261.95	908.09	1297.29	8574.06	7277.97	1046.88	1011.31	1607.73	1868.93
bta-miR-10b	bta-mir-10b	3432.27	5346.29	7570.95	3867.99	3651.65	4155.78	4222.89	4745.48	4949.9	3753.41	3525.13	2990.45	6357.57	7504.86	4344.85	4931.06	9037.29	12174.8	5000.37	6082.06	5590.21	5349.41	4811.31	6006.36	6738.6	8859.62	4925.05	5925.71	2791.98	4234.98	3567.81	2912.49	4100.94	8052.42	13379	10220.7	3761.67	3161.46	3440.16	3797.99
bta-miR-1185	bta-mir-1185	0	0	0	0	0	1.23	0	0	0	0	0	0	0	0	0	0	0	0	0	0	0	0	0	0	0	0	0	0	0	0	0	0	0.61	0	0	10	4.44	0	0	0
bta-miR-1197	bta-mir-1197	0	0	0	0	0	0	0.38	0	0	0	0	0	0	0	0	0	0	0	0	0	0	0	0	0	0	0	0	0	0	0	0	0	0	0	0	0	0	0	2.84	0
bta-miR-122	bta-mir-122	2.74	13.72	42.5	29.98	61.15	85.19	33.88	57.93	27.69	38.03	33.81	1.31	89.97	111.68	37.56	81.72	0	0	0	44.99	37.25	24.27	40.16	44.94	135.47	60.1	21.08	69.99	16.01	22.11	97.49	29.14	24.25	12.1	0	60	13.31	2.87	4.27	14.63
bta-miR-1224	bta-mir-1224	1.37	0	0	0	2.22	1.23	0	0	0	0	0	0	0	0	0	1.17	10.38	0	0	0	0	0	3.82	0	1.59	0	0.92	7.29	0	0	0	1.94	0.61	0	0	0	0	2.87	0	0
bta-miR-1246	bta-mir-1246	487.97	435.52	819.63	1229.36	287.95	251.87	190.11	214.1	557.3	555.84	496.35	576.55	144.94	134.02	260.71	248.65	342.4	221.52	806.99	1016.68	187.96	218.44	160.63	137.3	1895.03	1995.87	1431.78	1339.99	277.75	270.21	348.19	270.07	163.67	176.68	143.86	270.02	403.67	465.29	537.57	427.42
bta-miR-1247-3p	bta-mir-1247	0	0	0	0	0	0	0	0	0	0	0	0	0	0	0	0	0	0	0	0	0	2.43	0	0	0	0	0	0	0	0	0	0	0	0	0	0	0	0	0	0
bta-miR-1247-5p	bta-mir-1247	0	0	0	0	0	0	0	0	0	0	0	0	0	5.58	0	0	0	0	0	0	0	0	0	0	0	0	0	0	0	0	0	0	0.61	0	0	0	0	0	0	0
bta-miR-1248	bta-mir-1248-1	0	0	0	0	0	0	0	0	0	0	0	0	0	0	0	0	15.56	0	0	0	0	0	0	0	0	0	0	0.73	0	0	0	0	0	0	0	0	0	0	0	0.81
bta-miR-1248	bta-mir-1248-2	0	0	0	0	0	0	0	0	0	0	0	0	0	0	0	0	15.56	0	0	0	0	0	0	0	0	0	0	0.73	0	0	0	0	0	0	0	0	0	0	0	0.81
bta-miR-1249	bta-mir-1249	1.37	13.72	27.32	9.23	12.23	13.58	15.43	8.4	27.69	14.63	9.22	9.19	10	5.58	17.68	5.84	51.88	47.78	9.9	35.99	9.31	7.28	5.74	12.48	4.78	0	17.42	18.96	3.7	2.46	9.29	15.54	5.46	14.52	0	10	17.74	20.06	21.33	14.63
bta-miR-124a	bta-mir-124a-1	9.6	6.86	23.27	1.54	4.82	4.12	3.39	4.2	4.62	12.68	2.56	7	3.33	5.58	10.31	7	17.29	2.9	11.55	12	7.9	12.94	5.74	16.64	10.09	6.33	3.36	7.29	6.98	1.23	3.1	18.13	11.52	8.07	0	5	4.44	3.5	4.74	4.33
bta-miR-124a	bta-mir-124a-2	9.6	6.86	23.27	1.54	4.82	4.12	3.39	4.2	4.62	12.68	2.56	7	3.33	5.58	10.31	7	17.29	2.9	11.55	12	7.9	12.94	5.74	16.64	10.09	6.33	3.36	7.29	6.98	1.23	3.1	18.13	11.52	8.07	0	5	4.44	3.5	4.74	4.33
bta-miR-124b	bta-mir-124b	9.6	6.86	23.27	1.54	4.82	4.12	3.39	4.2	4.62	12.68	2.56	7	3.33	5.58	10.31	7	17.29	2.9	11.55	12	7.9	12.94	5.74	16.64	10.09	6.33	3.36	7.29	6.98	1.23	3.1	18.13	11.52	8.07	0	5	4.44	3.5	4.74	4.33
bta-miR-1251	bta-mir-1251	0	0	0	0	0	0	0	0	0	0	0	1.31	0	0	0	0	0	0	0	0	0	0	0	0	0	0	0	2.92	0	0	0	0	0	0	0	0	0	0	0	0
bta-miR-125a	bta-mir-125a	2572.83	2674.86	2902.1	2398.75	1365.27	1943.31	2155.96	1982.32	3153.4	2384.28	1539.75	1842.6	7452.15	6801.28	6102.45	7042.87	11351.1	2684.28	4341.9	4723.49	1878.78	2145.59	2472.58	2548.83	2468.8	2998.54	3079.88	3143.66	2331.01	1304.39	1792.03	3586.7	2602.42	1677.29	3826.68	3960.26	1184.39	1857.32	1747.81	1522.77
bta-miR-125b	bta-mir-125b-2	7811.93	7936.56	9457.61	9359.75	6977.73	8697.79	7936.3	7701.05	7459.46	7343.97	5979.71	6750.95	8193.53	8057.67	8373.75	8725.47	7937.46	6025.88	8203.57	7254.68	7414.38	8089.65	9349.8	9101.07	11823.9	12933.6	10903	11058.2	7038.21	4969.47	7395.61	8214.17	7799.57	6645.41	9178.27	10113.2	6237.29	7423.88	7079.89	6779.34
bta-miR-125b	bta-mir-125b-1	7949.01	8008.58	9566.9	9470.47	7056.11	8833.6	8050.56	7804.33	7575.42	7433.19	6071.91	6863.9	8276	8130.27	8476.48	8832.29	8051.59	6091.03	8277.84	7313.17	7516.4	8166.1	9497.05	9219.65	11970.5	13128.1	11058.4	11259.4	7135.82	5050.53	7481.49	8309.38	7917.18	6716.81	9322.13	10283.2	6351.51	7531.37	7187.97	6860.59
bta-miR-1260b	bta-mir-1260b	43.86	75.44	9.11	66.89	12.23	22.22	21.08	13.43	131.54	35.11	3.07	42.03	24.99	27.92	13.26	30.35	20.75	0	19.8	71.98	39.79	43.69	21.04	47.43	23.91	22.14	25.67	20.41	25.25	35.62	13.93	33.03	24.85	14.52	28.77	30	13.31	25.8	24.18	24.38
bta-miR-126-3p	bta-mir-126	79.5	181.75	42.5	41.52	41.14	38.27	24.47	15.95	76.15	17.55	18.44	31.52	189.93	72.59	24.3	28.02	466.91	43.43	89.12	260.92	71.12	53.4	30.6	34.95	63.75	31.63	22.92	24.79	22.79	12.28	65	169.04	24.85	12.1	14.39	120.01	31.05	40.13	21.33	53.63
bta-miR-126-5p	bta-mir-126	112.4	123.46	51.61	53.05	28.91	50.62	35.76	23.51	58.84	32.18	6.15	55.16	174.93	78.18	53.03	40.86	466.91	26.06	74.26	152.95	97.37	46.12	45.89	49.93	62.16	37.96	63.25	42.28	70.82	23.34	60.35	233.15	33.95	50.83	57.54	65	42.14	61.15	78.22	74.76
bta-miR-127	bta-mir-127	30.16	27.43	42.5	32.29	111.18	130.87	88.09	86.48	148.84	70.21	67.61	85.37	764.71	658.91	269.55	291.85	2759.95	60.81	594.1	719.77	49.95	33.98	36.33	42.44	89.25	98.05	81.58	53.95	165.67	114.23	246.06	615.92	380.09	365.47	618.6	795.05	79.85	193.95	119.46	154.39
bta-miR-1271	bta-mir-1271	143.93	377.22	564.63	371.35	290.18	304.95	278.95	270.35	263.07	242.82	184.4	170.73	474.82	435.55	380.02	471.63	166.01	147.68	108.92	215.93	217.6	322.81	286.84	334.52	371.36	414.36	231.91	361.61	259.28	212.49	120.71	306.99	367.36	329.16	345.26	330.02	181.87	242.68	213.32	172.27
bta-miR-1277	bta-mir-1277	0	0	0	0	1.11	0.62	0.94	0	0	0	0	0	0	11.17	0	0	0	0	0	0	0	0	0	0	7.97	0	0	0	0.62	0	0	0	0.61	0	0	0	0	0.96	0	0
bta-miR-128	bta-mir-128-2	705.92	483.53	678.47	908.76	846.62	1339.58	828.77	701.08	735.56	688.95	504.8	784.71	1199.54	954.86	1091.46	1038.39	1499.3	649.35	646.09	980.69	672.26	583.73	741.01	610.37	597.68	577.25	658.6	526.37	749.19	475.33	696.38	877.25	744.72	606.29	769.65	762.55	704.2	841.72	777.2	734.57
bta-miR-128	bta-mir-128-1	1532.46	1272.27	1677.2	2110.44	1611.53	2610.02	1780.82	1429.86	1912.46	1718.73	1506.71	2119.06	2409.08	2088.41	2235.94	2459.11	2225.6	1431.18	1611.5	2015.36	1598.53	1520.6	1798.5	1456.65	1635.24	1494.53	1729.22	1326.87	1708.08	997.33	1634.18	1827.35	1758.28	1458.25	2294.57	1757.61	1759.96	1909.87	1728.61	1722.66
bta-miR-129	bta-mir-129-1	0	0	0	0	0	0	0	0	0	0	0	0	0	0	0	0	6.92	0	8.25	3	0	0	0	0	0	0	0	0	0	0	0	1.94	0	0	0	1.67	0	0.32	0	0
bta-miR-129	bta-mir-129-2	0	0	0	0	0	0	0	0	0	0	0	0	0	0	0	0	6.92	0	8.25	3	0	0	0	0	0	0	0	0	0	0	0	1.94	0	0	0	1.67	0	0.32	0	0
bta-miR-1291	bta-mir-1291	12.34	0	0	9.23	1.11	4.94	1.88	0	0	0	0	1.31	0	16.75	0	1.17	0	0	0	9	0	0	1.91	0	0	0	2.75	4.37	0	2.46	0	0	0	0	0	5	2.22	0.96	0	4.88
bta-miR-129-3p	bta-mir-129-2	0	0	25.3	13.84	12.6	7.41	14.68	27.15	10.38	8.78	13.83	13.13	14.99	5.58	21.36	16.34	10.38	17.37	24.75	17.99	21.45	12.14	13.39	19.97	15.94	12.65	8.25	2.92	8.01	3.68	13.93	31.09	18.99	26.62	14.39	10	3.7	11.46	8.53	17.88
bta-miR-129-5p	bta-mir-129-1	0	0	0	0	0	0	0	0	0	0	0	0	0	0	0	0	6.92	0	8.25	3	0	0	0	0	0	0	0	0	0	0	0	1.94	0	0	0	1.67	0	0.32	0	0
bta-miR-129-5p	bta-mir-129-2	0	0	0	0	0	0	0	0	0	0	0	0	0	0	0	0	6.92	0	8.25	3	0	0	0	0	0	0	0	0	0	0	0	1.94	0	0	0	1.67	0	0.32	0	0
bta-miR-1296	bta-mir-1296	0	0	3.04	0	0	0	0	0	0	0	0	0	5	0	4.42	0	0	0	0	0	0	0	0	0	0	0	0.92	0	0	0	0	0	0	0	0	0	0	0	0	0
bta-miR-1298	bta-mir-1298	0	0	0	0	0	0	0.38	0	0	0	0	0	5	0	0	0	31.13	0	0	0	0	0	0	0	0	0	0	0	0	0	0	1.94	0	0	0	10	0	0	0	0
bta-miR-1306	bta-mir-1306	41.12	41.15	54.64	81.88	42.25	55.56	42.92	40.3	38.08	51.2	47.64	45.31	39.98	80.97	88.38	67.71	46.69	65.15	44.56	49.48	36.41	47.33	65.02	76.14	74.91	91.73	84.79	73.63	73.29	38.69	78.92	74.8	50.01	41.15	7.19	80.01	48.8	104.14	77.51	56.07
bta-miR-1307	bta-mir-1307	4.11	3.43	0	0	0	0	0.38	3.36	20.77	0	0	9.19	0	11.17	0	2.33	0	0	4.95	17.99	1.69	0	0	0	0	0	3.67	0	2.46	0	0	7.77	1.82	0	0	15	0	0	1.42	8.13
bta-miR-130a	bta-mir-130a	17.82	0	0	2.31	7.78	2.47	2.07	0	10.38	5.85	1.54	2.63	0	11.17	2.21	4.67	0	0	0	0	5.08	2.43	9.56	0	3.19	6.33	4.58	2.92	9.85	3.68	0	1.94	6.06	0	0	15	8.87	8.6	8.53	3.25
bta-miR-130b	bta-mir-130b	113.77	54.87	63.75	69.19	106.73	109.88	87.15	100.75	79.61	114.09	67.61	89.31	169.94	122.85	178.96	187.95	72.63	191.11	227.74	152.95	99.06	63.11	74.58	77.39	54.19	91.73	127.41	115.19	106.54	130.19	171.77	102.98	80.02	125.86	115.09	85.01	181.87	133.76	149.32	138.14
bta-miR-132	bta-mir-132	291.28	198.9	223.12	284.85	351.32	274.09	292.13	302.68	323.65	313.03	335.76	485.28	237.41	242.9	315.95	296.52	306.08	343.14	371.31	175.44	328.51	275.48	253.38	194.72	290.87	286.25	399.19	360.15	337.49	331.01	222.84	297.27	366.75	434.45	323.69	115.01	297.21	480.57	409.58	332.34
bta-miR-133a	bta-mir-133a-1	12.56	6.86	0	3.84	2.96	0.82	2.26	1.4	2.31	1.95	1.54	5.91	8.33	0	5.16	2.53	20.75	4.34	0	0	0.99	2.02	1.91	2.08	0	2.11	0	1.46	2.77	0	1.55	9.07	0.4	0	14.39	1.67	0.74	0.64	0	1.63
bta-miR-133a	bta-mir-133a-2	12.56	6.86	0	3.84	2.96	0.82	2.26	1.4	2.31	1.95	1.54	5.91	8.33	0	5.16	2.53	20.75	4.34	0	0	0.99	2.02	1.91	2.08	0	2.11	0	1.46	2.77	0	1.55	9.07	0.4	0	14.39	1.67	0.74	0.64	0	1.63
bta-miR-1343-3p	bta-mir-1343	1.37	6.86	6.07	11.53	0	6.17	2.26	0	24.23	5.85	0	2.63	59.98	5.58	4.42	11.67	290.52	17.37	24.75	143.95	0.85	12.14	9.56	9.99	3.19	0	0	0	4.31	0	23.21	52.46	4.24	0	0	35	0	16.24	19.91	6.5
bta-miR-1343-5p	bta-mir-1343	0	0	0	0	0	0	0	0	0	0	0	0	0	0	0	3.5	0	0	0	0	0	0	0	0	0	0	0	0	0	0	0	0	0	0	0	0	0	0	0	0
bta-miR-135a	bta-mir-135a-1	16.45	4.57	7.08	8.46	5.93	6.17	4.89	3.36	6.92	13.65	2.56	5.69	10	3.72	2.95	4.28	24.21	4.34	9.9	17.99	7.06	6.47	5.1	5.82	12.75	27.41	12.22	11.18	3.28	3.68	3.1	3.24	7.27	1.61	9.59	8.33	4.44	11.78	15.64	14.63
bta-miR-135a	bta-mir-135a-2	17.82	4.57	7.08	8.46	7.6	6.17	6.4	5.46	6.92	13.65	2.56	5.69	10	3.72	2.95	4.86	24.21	4.34	14.85	17.99	8.33	6.47	5.1	5.82	18.33	32.16	10.85	11.91	3.59	3.68	3.1	3.24	9.09	4.03	9.59	8.33	4.44	11.31	17.78	17.06
bta-miR-136	bta-mir-136	11.65	0	7.59	10.38	3.34	4.32	2.64	1.68	0	0	3.84	10.51	2.5	13.96	0	7	0	0	4.95	0	2.12	1.21	0	0	1.59	0	3.67	2.92	7.7	2.46	9.29	0.97	2.73	1.21	0	7.5	4.44	10.99	12.09	2.44
bta-miR-137	bta-mir-137	0	0	0	2.31	0	0	0	0	3.46	11.7	1.54	5.25	5	0	0	1.17	31.13	0	9.9	0	1.69	0	0	0	1.59	0	0	2.92	0	9.83	4.64	1.94	1.82	0	0	0	0	0	1.42	0
bta-miR-138	bta-mir-138-2	0.91	2.29	0	0	0.74	0.41	0.25	0	0	0	0	0	0	0	0.74	1.95	17.29	0	0	9	1.98	0	5.1	0	0	0	0.31	1.94	1.03	0.41	0	2.59	1.41	0	0	0	1.48	0.96	2.37	0
bta-miR-138	bta-mir-138-1	0.91	2.29	0	0	0.74	0.41	0.25	0	0	0	0	0	0	0	0.74	1.95	17.29	0	0	53.98	1.98	0	5.1	0	0	0	0.31	1.94	1.03	0.41	0	4.53	1.41	0	0	0	1.48	0.96	5.21	0
bta-miR-1388-3p	bta-mir-1388	0.69	0	3.04	2.31	4.45	6.17	1.51	0	10.38	1.46	2.31	0	0	5.58	0	0.58	0	0	0	0	0.85	2.43	0	0	3.98	3.16	0.46	4.37	0.92	0	0	0	1.52	0	0	0	1.11	1.43	2.13	0.81
bta-miR-1388-5p	bta-mir-1388	131.59	190.33	382.49	219.12	159.54	189.52	182.58	193.95	214.61	188.69	199	133.3	259.9	209.4	193.33	226.47	181.58	275.81	190.61	274.41	198.55	183.25	167.32	164.76	392.08	439.66	243.82	244.23	139.18	295.39	222.84	169.04	167.92	295.28	287.72	300.02	214.03	168.63	192.7	231.58
bta-miR-139	bta-mir-139	43.18	30.86	48.57	74.96	53.37	39.51	48.75	58.77	72.69	45.35	45.33	53.85	69.97	50.26	37.56	58.37	57.07	91.21	59.41	40.49	47.41	57.04	36.33	44.94	38.25	39.54	54.54	47.39	53.89	28.25	51.07	57.32	49.71	36.3	57.54	27.5	69.87	53.5	41.95	65.82
bta-miR-140	bta-mir-140	637.38	548.69	358.21	458.99	421.37	393.85	445.35	378.66	273.46	421.27	279.67	338.84	494.81	385.29	296.06	392.24	321.65	503.85	495.09	206.93	606.22	572.8	483.81	454.35	451.05	594.65	443.65	387.85	440.95	378.3	766.02	518.77	409.19	488.91	431.58	490.03	649.86	627.71	553.21	690.69
bta-miR-141	bta-mir-141	43.18	6.86	0	9.23	12.23	10.49	4.33	5.04	10.38	21.94	9.99	16.42	19.99	83.76	27.62	12.84	108.95	8.69	66.84	22.49	28.36	2.43	13.39	1.25	1.59	0	24.29	8.02	13.24	11.05	9.29	25.26	3.03	3.63	0	17.5	14.42	43.47	38.4	32.5
bta-miR-142-3p	bta-mir-142	4.11	0	0	0	0	0	0.38	0	13.85	0	0	1.31	0	16.75	6.63	0	0	13.03	0	0	2.96	0	0	0	0	0	2.75	0	0.31	0	0	1.94	0.61	0	0	0	2.22	0	0	3.25
bta-miR-142-5p	bta-mir-142	195.33	166.32	86.52	110.71	98.39	140.13	73.22	68.85	86.54	71.67	59.93	131.33	142.45	147.98	165.71	95.14	280.15	71.67	339.13	215.93	158.75	106.79	119.52	91.12	205.6	166.06	274.07	174.97	119.48	79.84	67.32	127.26	79.72	54.46	7.19	120.01	257.28	248.41	221.14	192.58
bta-miR-143	bta-mir-143	1385.11	1688.93	160.89	597.38	227.92	209.89	130.44	77.66	872.29	231.11	129.08	237.06	3116.31	1150.3	336.94	539.33	7429.04	323.59	683.22	4844.95	812.81	358	291.62	233.41	436.7	506.08	404.23	253.71	197.07	111.77	601.21	2322.81	259.76	107.7	949.48	1502.6	331.59	451.91	397.49	867.83
bta-miR-144	bta-mir-144	0	0	0	0	0	0	0	0	0	0	0	0	0	0	0	0	0	0	0	0	2.54	0	0	0	0	0	0	0	0	0	0	0	0	0	0	0	0	0	0	0
bta-miR-145	bta-mir-145	10.97	0	0	0	0	1.23	0	0	0	0	0	1.31	0	0	0	0	20.75	0	9.9	0	0	9.71	0	0	0	0	0	0	0	0	0	0	0	0	0	0	0	0.96	1.42	0
bta-miR-1468	bta-mir-1468	78.13	22.29	0	27.68	21.68	6.79	4.33	6.72	22.5	2.93	11.53	17.07	10	39.09	29.83	5.84	103.76	4.34	4.95	31.49	22.86	1.21	16.25	0	9.56	3.16	23.83	18.23	8.31	2.46	11.61	34.97	5.15	7.26	14.39	7.5	14.42	15.76	14.93	16.25
bta-miR-146a	bta-mir-146a	7315.96	8297.21	10971.4	18681.1	21957.3	23313	15342.5	18790.1	18435.8	20874.4	16851.9	18741	8794.97	9094.43	10217.1	8794.74	31549.2	27698.5	33936.5	33610.3	28441	16613.3	20838.8	16147.6	30899.1	25171.8	36158.2	30668.4	24526.8	18973.3	28770.8	24352.7	7770.27	7959.64	10003.1	10914	25148.4	20978.3	21324.8	26105.4
bta-miR-146b	bta-mir-146b	866.75	1224.26	1548.7	2572.51	2183.17	2130.98	1564.05	2051.59	1613.04	1743.11	1475.97	1605.98	1315.33	1765.47	1605.89	1443.09	1967.94	1952.4	1924.23	1701.96	2176.53	1345.44	1938.74	1038.09	1037.57	765.98	1164.88	1241.81	1928.55	1748.4	2226.88	1826.06	1396.69	1381.2	1731.12	1895.96	2069.36	1592.04	1746.86	2313.14
bta-miR-147	bta-mir-147	4.11	6.86	3.04	4.61	5.56	0	0	0.84	10.38	2.93	1.54	1.31	0	0	17.68	2.33	0	0	9.9	0	5.93	0	0	0	0	0	0	2.92	3.08	1.23	0	7.77	2.42	0	0	0	0	7.64	2.84	6.5
bta-miR-148a	bta-mir-148a	7666.41	11331.6	11971.6	9854.5	14077.8	16322.7	14043.4	13856.9	15033.1	12927.8	11694.1	10744.8	21989.9	22481.1	18219.7	22364.9	18980.7	18911.6	19339.7	14881.2	21471	19460.8	18002.2	19120	22764.3	21529.6	16271.7	18174.2	11241.4	14514.1	20814.2	13762.6	22282.2	28676	32881.6	21731.4	15893.9	9291.72	10380.2	17735.9
bta-miR-148b	bta-mir-148b	983.49	1784.38	1761.19	1657.22	1542.41	1804.62	1718.64	1358.07	1983.42	1815.27	1555.88	1462.83	3172.12	2948.34	2457.62	2923.54	1782.9	2226.04	2680.07	1979.37	1836.45	1644.39	1611.1	1612.68	3163.7	2508.8	1991.53	2132.23	1513.88	1656.49	2972.79	1840.63	2017.38	2419.12	2937.14	2122.64	2016.13	1269.11	1137.71	2359.46
bta-miR-149-3p	bta-mir-149	0	0	0	0	0	1.23	0	0	0	0	0	0	0	0	0	0	0	0	0	0	0	0	0	0	0	0	0	0	0	0	0	0	0	0	0	0	0	0	0	0
bta-miR-149-5p	bta-mir-149	15.08	17.15	6.07	18.45	2.22	27.16	4.89	11.75	20.77	26.33	13.83	31.52	44.98	22.34	22.09	22.18	197.14	0	19.8	143.95	17.78	16.99	24.86	9.99	15.94	18.98	25.67	26.25	11.09	9.83	0	9.71	26.07	16.94	57.54	30	4.44	13.38	21.33	13
bta-miR-150	bta-mir-150	61.68	130.31	78.93	106.1	140.08	143.22	150.96	114.19	169.61	213.56	79.91	77.49	309.88	245.69	183.38	155.26	186.76	191.11	272.3	242.92	166.8	201.45	145.33	227.17	124.32	240.39	130.16	195.39	112.7	83.52	111.42	153.49	83.66	121.02	215.79	110.01	137.51	138.54	129.41	165.77
bta-miR-151-3p	bta-mir-151	1631.84	2001	2334.43	2025.1	2320.29	2937.19	1777.06	1912.63	2478.41	1968.86	1483.66	1867.55	3121.31	2789.2	2242.57	2794.73	2552.44	2454.08	2339.28	2204.3	2165.38	2114.04	1744	1882.29	1459.13	1540.39	1417.11	1295.52	1474.98	1828.24	2198.25	1827.35	2750.03	3694.63	3797.9	2895.19	2433.11	1836.78	2067.08	2166.33
bta-miR-151-5p	bta-mir-151	6859.52	3162.96	4831.77	9140.64	6700.16	7129.6	3758.65	4618.14	5565.46	6127.45	5154.51	7277.6	6749.09	9244.27	11046	8241.98	7875.2	5622.66	8371.08	7743.53	6645.45	4405.26	6774.91	4560.94	8551.28	7697.21	13330.2	10846.1	6702.46	3957.6	6378.11	6386.82	5173.82	4434.44	6567.21	8396.38	9052.25	12461.5	11780.8	9531.27
bta-miR-152	bta-mir-152	47.98	44.58	51.61	69.19	67.82	59.26	49.32	57.09	41.54	78.99	21.51	31.52	44.98	106.1	55.24	69.27	62.25	65.15	69.31	134.96	61.81	12.14	38.25	29.96	71.72	53.77	61.41	53.95	72.88	49.95	46.43	36.92	56.12	65.35	43.16	115.01	44.36	62.1	61.15	79.63
bta-miR-153	bta-mir-153-1	67.17	9.14	1.01	11.53	24.09	14.4	10.85	8.68	16.73	12.68	14.09	39.62	13.33	14.89	16.2	13.62	53.61	18.82	9.9	6	46	16.18	32.51	8.32	22.05	16.87	47.66	12.64	44.34	21.29	18.57	47.28	15.86	8.07	9.59	15.83	22.92	46.18	29.39	15.71
bta-miR-153	bta-mir-153-2	67.17	9.14	1.01	11.53	24.09	14.4	11.61	8.68	16.73	12.68	14.09	39.62	13.33	14.89	18.41	14.79	53.61	18.82	9.9	6	47.7	16.18	32.51	8.32	23.64	16.87	50.41	14.09	44.34	22.52	18.57	49.22	16.47	8.07	9.59	15.83	22.92	47.13	29.39	15.71
bta-miR-154a	bta-mir-154a	0	0	0	0	0	0	0	0	0	0	0	0	0	0	0	0	0	0	0	0	0	0	0	0	0	0	0	0	0.62	0	0	0	0	0	0	0	0	0	0	0
bta-miR-154b	bta-mir-154b	0	0	0	0	0	0	0	0	0	0	0	1.31	0	0	0	0	0	0	0	0	0	0	0	0	0	0	0	0	2.46	0	0	0	1.82	0	14.39	0	0	0.96	0	0
bta-miR-154c	bta-mir-154c	6.17	0	24.29	14.99	13.9	10.49	14.12	2.94	0	10.24	13.06	17.73	42.48	25.13	5.52	8.17	57.07	0	14.85	17.99	16.09	7.28	7.65	7.49	12.75	11.07	15.12	19.68	20.32	13.51	25.53	34.97	26.37	47.2	86.32	17.5	15.53	17.2	27.02	5.69
bta-miR-155	bta-mir-155	4.11	0	0	0	6.67	4.94	1.13	0.84	0	0	0	0	10	0	0	1.17	31.13	4.34	4.95	0	0	0	0	0	3.19	0	2.75	0	0.62	0	0	1.94	0.61	12.1	0	0	6.65	0	5.69	1.63
bta-miR-1584-5p	bta-mir-1584	1.37	0	3.04	18.45	0	2.47	1.13	0	0	0	0	0	0	0	0	0	0	8.69	0	0	0.85	0	5.74	0	1.59	0	0	1.46	1.23	1.23	0	5.83	3.03	0	0	0	4.44	1.91	0	3.25
bta-miR-15a	bta-mir-15a	524.3	301.78	291.42	370.96	424.14	404.34	394.53	349.14	361.72	308.64	268.15	353.29	349.87	522.1	470.98	396.33	264.58	362.68	668.37	274.41	491.92	355.58	327.96	424.39	325.93	439.66	366.8	352.86	414.78	324.26	608.18	430.36	515.07	501.01	661.76	319.19	647.65	514.01	476.42	689.07
bta-miR-15b	bta-mir-15b	2258.94	3045.22	2692.63	2505.62	3109.66	3382.9	3192.72	3047.23	2900.71	3378.95	2778.3	2797.39	3198.78	4679.37	4031.48	4073.03	2324.17	3787.53	5366.73	3104.01	3626.33	4070.31	2881.81	4126.56	4223.58	5494.17	3145.57	3808.55	3135.32	2718.1	6156.04	3742.14	4058.91	4521.17	4445.28	3041.86	4766.41	3626.75	2925.34	4480.55
bta-miR-16a	bta-mir-16a	760.75	567.55	385.53	765.76	633.72	569.17	567.69	463.05	432.68	522.2	515.55	566.05	349.87	625.41	579.98	501.39	757.43	475.61	675.79	571.32	760.32	563.1	620.22	530.49	548.27	545.62	629.27	575.95	729.17	592.01	647.64	905.42	721.38	680.11	424.39	451.7	586.65	939.65	770.8	559.05
bta-miR-16b	bta-mir-16b	12097.9	7290.71	4699.21	7874.37	9162.2	7967.09	7952.99	7233.67	6521.4	7489.27	7063.32	10332	5045.57	9872.47	9859.59	8005.38	6422.6	7260.15	10102.2	6441.94	11408.2	8606.63	9131.8	7408.09	6806.34	7542.22	10003.6	8190.14	11981.8	8312.13	11455.5	11435.3	10240.2	9487.67	6380.19	5992.06	12109	15551.8	12787.2	10539.1
bta-miR-17-3p	bta-mir-17	101.43	123.46	133.57	133.78	94.5	135.81	101.27	115.03	107.31	108.24	115.25	98.5	129.95	122.85	88.38	110.9	20.75	91.21	173.28	170.95	92.29	94.66	93.7	134.81	98.82	98.05	88	115.19	103.46	126.51	181.06	101.03	121.85	75.03	143.86	105.01	146.39	77.39	81.06	160.89
bta-miR-17-5p	bta-mir-17	180.48	116.6	221.6	283.7	176.22	177.79	162.44	177.16	160.96	174.07	147.52	168.11	129.95	189.86	141.4	239.9	83.01	147.68	212.89	188.94	264.59	206.31	201.75	228.01	142.38	82.24	132.45	128.8	197.69	175.64	227.49	202.07	220.96	271.08	187.02	115.01	231.78	217.83	204.08	191.77
bta-miR-1777a	bta-mir-1777a	1.37	0	4.55	0	6.11	0	1.51	0	0	4.39	4.61	1.31	0	0	0	3.5	0	0	4.95	0	0	0	0	0	0	0	0	4.37	0	1.23	0	0	0.3	0	0	0	1.11	0.48	0	0
bta-miR-1777b	bta-mir-1777b	0	0	4.55	0	1.67	0	0	0	0	1.46	4.61	1.31	0	0	0	0	0	0	4.95	0	0	0	0	0	0	0	0	4.37	0	0	0	0	0.3	0	0	0	1.11	0.48	0	0
bta-miR-181a	bta-mir-181a-1	222.06	42.29	5.06	33.83	17.05	17.28	11.17	13.43	65.77	33.16	23.05	43.34	151.61	18.61	22.09	31.13	1210.51	1.45	77.56	290.91	51.08	16.18	22.95	9.99	6.91	11.6	26.58	14.58	29.77	14.74	47.97	332.25	13.54	1.61	9.59	80.01	18.48	110.51	70.16	31.96
bta-miR-181a	bta-mir-181a-2	222.06	42.29	5.06	33.83	17.05	17.28	11.17	13.43	65.77	33.16	23.05	43.34	151.61	18.61	22.09	31.13	1210.51	1.45	77.56	290.91	51.08	16.18	22.95	9.99	6.91	11.6	26.58	14.58	29.77	14.74	47.97	332.25	13.54	1.61	9.59	80.01	18.48	110.51	70.16	31.96
bta-miR-181b	bta-mir-181b-1	14.39	5.14	0	8.07	0	0	0	0	1.73	0	0	4.6	22.49	0	4.42	7	129.7	0	0	22.49	0.42	0	0	0	0.8	0	2.75	0	2.16	2.46	11.61	25.26	1.52	0	0	5	1.11	4.3	3.56	3.25
bta-miR-181b	bta-mir-181b-2	18.5	5.14	0	10.38	0	0	0	0	12.12	0	0	5.25	22.49	0	4.42	7	129.7	0	0	22.49	0.42	0	0	0	2.39	0	2.75	0	2.16	2.46	11.61	25.26	1.82	0	0	5	1.11	4.3	3.56	3.25
bta-miR-181c	bta-mir-181c	631.9	116.6	63.75	334.44	224.58	164.21	104.65	151.97	114.23	187.23	144.45	383.49	239.91	201.02	315.95	158.77	134.88	99.9	183.18	332.89	348.83	99.51	248.6	69.9	133.88	28.47	459.23	231.84	278.98	226	278.55	297.27	103.05	94.39	86.32	165.01	379.27	597.13	610.1	388.41
bta-miR-181d	bta-mir-181d	13.71	6.86	0	6.92	7.78	2.47	3.01	5.88	10.38	17.55	3.07	11.16	0	11.17	4.42	2.33	41.5	0	4.95	44.99	5.93	0	11.47	7.49	4.78	0	3.67	8.75	6.77	2.46	0	5.83	5.15	0	0	0	0	10.51	8.53	0
bta-miR-182	bta-mir-182	1485.86	1515.75	2507.46	1997.42	2608.24	3018.68	2066.36	2591.04	3374.93	3194.64	2341.89	2496.64	2833.92	2870.16	2280.13	2632.47	4855.86	4890.78	3604.23	4021.72	2455.37	2711.11	2021.29	2354.11	1821.72	1689.05	1273.2	1385.19	2230.01	2810.22	3036.24	2399.55	2226.57	3284.38	4056.85	2420.16	1916.32	1585.03	2426.17	2379.23
bta-miR-183	bta-mir-183	176.82	270.92	473.56	292.92	429.15	244.46	355	293.86	370.38	336.43	275.06	258.73	449.83	519.31	342.46	311.69	913.07	668.9	341.61	647.79	210.82	339.8	196.97	274.6	189.66	202.43	118.25	166.22	328.87	415.15	199.63	353.62	244.9	314.64	345.26	260.02	164.13	188.22	240.34	162.52
bta-miR-1839	bta-mir-1839	169.97	22.29	53.12	125.7	61.15	72.84	49.32	45.76	46.73	112.63	47.64	108.35	87.47	83.76	128.15	82.3	83.01	104.24	76.74	49.48	89.32	54.61	87.97	16.23	66.14	52.19	123.75	100.61	103.16	82.29	62.67	76.75	59.1	53.25	43.16	62.5	98.7	115.13	143.64	115.39
bta-miR-184	bta-mir-184	45.92	166.32	295.98	295.23	163.43	163.59	115.2	134.34	62.31	143.35	90.66	69.61	172.43	150.77	111.58	150.01	269.77	338.79	170.8	314.9	74.08	123.78	85.1	108.59	415.98	303.65	249.32	352.86	154.27	175.64	127.67	119.49	142.46	221.46	345.26	112.51	107.57	89.81	90.31	86.13
bta-miR-1842	bta-mir-1842	0	0	0	0	1.11	0	0	0	0	0	0	0	0	0	0	0	0	0	0	9	2.54	0	0	0	7.97	0	1.83	0	0.62	1.23	4.64	1.94	0	0	0	0	0	0	0	0
bta-miR-1843	bta-mir-1843	0	0	0	0	2.22	3.7	0	0.84	0	0	0	0	0	0	0	0	0	0	0	0	2.54	0	0	0	3.19	0	0	0	0.62	0	0	0	0	0	0	0	0	0	0	0
bta-miR-185	bta-mir-185	2.74	13.72	21.25	13.84	10.01	34.57	14.68	11.75	17.31	20.48	6.15	0	39.98	0	2.21	14.01	0	4.34	9.9	26.99	11.01	4.85	9.56	24.96	38.25	28.47	0.92	11.66	2.46	6.14	9.29	0	10.31	24.2	14.39	15	2.22	0.96	1.42	3.25
bta-miR-186	bta-mir-186	14417.2	9169.97	9610.91	18221.3	14058.5	13360.6	9544.27	10893.5	10209.6	11413.8	8568.49	13136.6	11098.3	13440.6	14849.6	12130.4	11159.1	10884.8	11451.3	12173.1	13418.6	9513.17	10179.1	8190.72	7118.72	6401.95	9990.81	8406.67	13223.7	10659.9	13551.6	13460.8	9879.55	9390.86	11400.9	12353.3	14244.9	19240.1	17054.3	14967.7
bta-miR-187	bta-mir-187	1.37	10.29	3.04	4.61	0	1.23	1.51	4.2	0	11.7	3.07	1.31	0	22.34	8.84	14.01	10.38	4.34	0	0	1.69	2.43	1.91	4.99	0	0	11.92	4.37	1.85	0	0	3.89	3.64	0	0	5	4.44	1.91	11.38	1.63
bta-miR-188	bta-mir-188	0	0	0	0	0	0	0	0	0	0	0	0	0	0	0	0	0	0	0	0	0.85	0	0	0	0	0	0	0	0	0	0	0	0	0	0	5	0	0	0	0
bta-miR-18a	bta-mir-18a	53.46	84.59	115.36	97.64	54.85	83.54	67.64	78.36	33.46	55.58	43.54	58.66	113.29	106.1	71.44	81.72	93.38	79.63	108.92	161.95	100.47	102.75	66.29	66.57	70.66	85.4	67.22	56.38	89.09	85.16	150.11	72.54	84.67	64.54	215.79	31.67	100.55	88.85	71.11	98.05
bta-miR-18b	bta-mir-18b	5.48	2.29	3.04	12.3	8.15	8.23	7.4	3.64	9.23	2.93	2.05	3.5	13.33	16.75	9.57	7	0	5.79	9.9	0	4.8	5.66	7.01	1.66	6.91	3.16	4.43	3.89	5.34	2.87	6.19	4.53	7.07	4.03	0	1.67	11.83	4.78	1.42	7.04
bta-miR-190a	bta-mir-190a	0	6.86	0	2.31	3.34	4.94	4.52	0	3.46	0	0	3.94	0	0	0	2.33	0	0	29.71	0	5.93	7.28	5.74	7.49	6.38	0	1.83	5.83	0.62	0	0	0	1.82	16.94	0	5	0	2.87	4.27	0
bta-miR-190b	bta-mir-190b	143.93	101.16	136.6	186.83	117.29	114.82	132.14	90.68	237.11	92.15	153.67	151.69	99.96	72.59	96.11	103.9	150.45	138.99	267.35	260.92	145.63	106.79	70.75	72.4	116.35	86.98	191.12	94.05	125.63	107.47	148.56	138.92	120.94	100.44	237.37	137.51	134.19	101.27	121.59	162.52
bta-miR-191	bta-mir-191	29411.4	33247.1	28410.8	31015.4	39359.3	40278.7	33586.6	37546.6	31568.6	37241.6	31640.1	36775.9	33122.3	49367.9	48240.7	46559.1	37788.5	37275.9	37151.2	33379.3	37755.2	45096.2	39836.7	44780.6	31053.7	40951.6	29554	37487.7	45003.7	35203.9	42321.6	45756.6	45590.5	42839.8	41201.5	36827.4	43625.2	54550.3	49651.2	42626.2
bta-miR-192	bta-mir-192	2685.57	3124.1	5404.24	4916.87	6004.46	6880.31	4192.68	4612.19	5773.73	5910.96	4238.91	4668.89	8626.7	8130.27	7655.68	7633.57	7945.24	11206.2	9133.1	12229.4	5077.12	5091.53	4535.46	5327.96	10833.5	10377.9	9370.48	9542.16	4410.76	4927.71	5817.13	4509.6	4955.69	7234.35	6934.05	6730.44	6263.53	5250.95	5698.16	6940.23
bta-miR-193a-5p	bta-mir-193a	0	0	0	0	0	0	0	0	3.46	0	0	0	5	0	0	0	0	0	0	0	0.85	0	0	0	0	0	0	0	0	1.23	0	5.83	0	0	0	0	0	0	0	0
bta-miR-193b	bta-mir-193b	1.37	0	0	0	0	0	0	0	0	0	6.15	0	5	0	0	0	0	0	0	0	0	0	0	0	0	0	0.92	0	0	0	0	0	0	0	0	0	0	0	0	0
bta-miR-194	bta-mir-194-1	11.88	5.72	2.02	21.53	13.71	13.99	9.29	5.6	13.85	21.45	6.92	11.38	5	13.03	14.73	20.43	10.38	21.72	8.25	32.99	16.37	4.05	10.52	4.16	4.78	2.11	12.53	6.32	11.7	11.46	21.67	9.71	12.33	3.23	57.54	10	8.87	18.15	16.12	7.85
bta-miR-194	bta-mir-194-2	13.25	5.72	5.06	21.53	13.71	17.7	11.54	6.44	13.85	18.53	6.15	11.38	5	13.03	14.73	25.68	10.38	30.4	13.2	32.99	20.6	21.04	9.56	14.15	4.78	2.11	13.44	7.78	11.7	11.46	21.67	9.71	17.78	3.23	57.54	10	11.09	21.97	17.54	7.04
bta-miR-195	bta-mir-195	256.32	320.64	288.39	228.34	223.47	272.85	254.86	222.5	249.23	255.98	173.64	149.72	137.45	245.69	207.69	205.46	280.15	386.57	618.86	337.39	474.99	512.13	383.09	509.27	295.65	294.16	231.91	269.75	313.16	324.87	445.69	261.33	380.39	377.57	546.67	186.68	272.81	323.89	296.52	393.29
bta-miR-196a	bta-mir-196a-1	1.37	6.86	7.59	5.77	6.67	7.41	3.58	1.26	13.85	10.24	0.77	6.57	5	19.54	12.15	14.01	0	10.86	19.8	4.5	8.47	4.85	7.65	7.49	2.39	6.33	9.62	8.75	7.7	3.68	4.64	5.83	6.37	2.42	28.77	0	4.44	12.9	22.75	4.88
bta-miR-196a	bta-mir-196a-2	17.82	30.86	16.7	10.38	20.01	35.8	12.61	15.53	45	21.94	14.6	23.64	5	30.71	36.46	49.03	0	41.26	34.66	4.5	38.1	21.84	34.42	27.46	26.3	18.98	52.71	43.74	18.78	17.2	46.43	34.97	14.85	21.78	28.77	25	48.8	41.56	56.89	29.25
bta-miR-196b	bta-mir-196b	0	0	0	0	0	0	0	0	0	0	0	0	0	0	0	0	0	0	0	0	0	0	0	0	0	0	0	0	0	0	0	0	1.82	0	0	0	0	0	5.69	0
bta-miR-197	bta-mir-197	10.97	24.01	12.14	18.45	11.12	4.94	13.55	16.79	13.85	8.78	9.22	9.19	24.99	5.58	24.3	21.01	31.13	13.03	0	26.99	3.39	14.56	3.82	9.99	7.97	3.16	8.25	14.58	4.31	0	4.64	23.32	8.49	21.78	0	10	4.44	14.33	8.53	14.63
bta-miR-199a-3p	bta-mir-199a-2	27.53	11.72	2.53	12.65	9.73	18.35	5.86	6.16	22.21	10	4.61	3.5	12.91	8.84	5.52	9.14	50.15	8.33	16.5	15	19.6	2.83	11.31	2.7	9.03	2.37	14.21	5.95	9.49	4.5	6.58	15.87	5.95	11.9	0	4.17	8.87	10.91	12.94	12.19
bta-miR-199a-3p	bta-mir-199a-1	27.53	11.72	5.57	14.95	10.84	18.35	7.37	7.84	22.21	15.85	7.68	4.82	12.91	8.84	5.52	9.14	50.15	8.33	21.45	15	19.6	2.83	11.31	10.19	9.03	5.54	14.21	10.33	10.73	4.5	6.58	19.75	7.16	11.9	14.39	4.17	8.87	10.91	14.36	13.81
bta-miR-199a-5p	bta-mir-199a-1	12.34	0	0	5.77	0	0.62	0	1.26	0	0	0	3.28	0	0	0	6.42	0	0	4.95	17.99	2.12	2.43	0	3.74	0.8	0	1.37	0	0	0	0	2.91	0.91	0	0	0	0	2.39	0.71	4.06
bta-miR-199a-5p	bta-mir-199a-2	12.34	0	0	5.77	0	0.62	0	1.26	0	0	0	3.28	0	0	0	6.42	0	0	4.95	17.99	2.12	2.43	0	3.74	0.8	0	1.37	0	0	0	0	2.91	0.91	0	0	0	0	2.39	0.71	4.06
bta-miR-199b	bta-mir-199b	4.11	0	0	2.31	0	1.23	0	0	3.46	4.39	0	0.66	0	0	0	1.17	0	0	0	0	2.12	1.21	1.91	0	0	0	0	1.46	0	0	0	2.91	0	0	0	0	0	0.96	0	0.81
bta-miR-199c	bta-mir-199c	0.34	0	0	0.92	1.39	1.79	0.43	0	0	0	0.77	0	0	2.79	0	0.29	0	0	0	0	0.55	0.61	0	0.62	0.8	0.79	0.92	0	0	0	0	2.43	0.39	0	0	0	0	1.91	4.05	0.41
bta-miR-19a	bta-mir-19a	284.08	305.21	242.85	241.03	285.73	324.71	327.89	234.25	231.92	213.56	152.13	261.35	464.82	251.28	346.88	408.59	217.89	286.67	282.2	206.93	480.7	353.15	292.58	354.49	425.55	370.07	381.32	277.04	314.7	284.95	759.06	291.44	387.97	465.91	618.6	285.02	374.84	232.17	226.12	339.66
bta-miR-19b	bta-mir-19b	304.41	270.92	237.79	279.09	316.67	339.32	288.99	239.85	230.19	251.1	195.93	229.83	364.86	286.64	337.31	356.25	292.25	354.72	474.46	200.94	466.45	351.13	292.9	240.49	477.61	511.35	471	330.99	334.62	323.64	564.85	384.71	385.44	520.77	568.25	294.19	324.56	237.26	276.37	359.7
bta-miR-19b	bta-mir-19b-2	312.64	270.92	252.97	284.85	325.57	343.02	292	246.57	230.19	254.03	206.68	236.4	374.86	297.81	357.19	360.92	333.75	354.72	494.26	200.94	475.34	366.9	298.64	255.47	485.58	524.01	488.41	336.82	345.7	333.47	571.81	390.53	393.32	534.09	568.25	299.19	342.31	241.08	277.79	362.95
bta-miR-200a	bta-mir-200a	407.1	373.79	176.07	264.09	133.41	151.86	211.57	139.38	131.54	210.64	210.52	212.76	244.91	240.11	247.46	229.98	207.52	212.83	470.33	211.43	305.23	182.04	250.51	212.19	288.48	237.23	243.82	239.13	247.57	158.44	311.05	238.98	167.92	150.06	359.65	130.01	452.46	368.31	338.47	333.16
bta-miR-200b	bta-mir-200b	594.21	1217.4	901.59	923.75	631.49	793.25	927.4	569.26	650.76	637.76	616.97	733.49	977.13	625.41	690.45	1049.48	850.81	642.84	945.61	926.7	637.55	850.71	784.04	997.32	1174.63	980.54	956.5	1140.23	702.08	447.08	394.62	730.55	898.39	511.9	805.62	845.05	612.16	900.96	807.78	636.25
bta-miR-200c	bta-mir-200c	2.06	0	0	8.07	3.34	6.79	2.45	5.04	0	8.78	5.38	1.97	7.5	11.17	16.57	5.84	20.75	4.34	24.75	0	3.39	6.07	1.91	1.25	6.38	15.82	8.71	0	1.23	2.46	4.64	9.71	4.24	1.21	14.39	10	26.62	0.96	0	10.56
bta-miR-202	bta-mir-202	0	3.43	0	0	2.22	1.23	6.02	0	6.92	0	3.07	6.57	0	0	4.42	8.17	0	4.34	0	0	5.08	0	11.47	7.49	4.78	3.16	5.5	11.66	7.39	3.68	0	7.77	1.21	0	0	0	15.53	3.82	4.27	0
bta-miR-204	bta-mir-204	10041	8588.7	5645.83	11702	10606.6	11000	10047.2	9412.88	15397.2	10815.1	9947.91	15960	9873.72	10681.2	12052.5	10962.6	8378.43	8795.58	9854.69	8508.28	15561.7	12009.1	10649.2	8633	14697	11391.6	23897.5	15493.3	12654.8	10468.3	14294.5	13405.4	7920.91	6229.92	8027.39	8202.2	15418.9	19192.7	16180.9	18495.9
bta-miR-205	bta-mir-205	0	3.43	0	2.31	0	0	0	0	0	0	0.77	0	0	0	2.21	1.17	0	0	19.8	13.5	0.85	0	1.91	0	0	0	0	4.37	0	0	4.64	2.91	0	0	7.19	0	0	0	0	0
bta-miR-208b	bta-mir-208b	0	6.86	0	0	0	0	0	0	0	0	0	0	0	0	0	0	0	0	0	0	0	0	0	0	0	0	0	0	0	0	0	0	0	0	0	0	0	0	0	0
bta-miR-20a	bta-mir-20a	522.24	325.78	415.89	659.66	426.37	466.69	478.47	358.93	557.3	405.18	348.82	421.58	489.81	675.66	545.73	693.43	456.53	430.01	504.99	503.84	911.03	689.31	519.19	687.34	525.96	518.74	506.44	386.4	427.71	314.43	677.81	602.32	732.29	471.96	575.44	695.05	470.21	504.46	359.09	565.55
bta-miR-20b	bta-mir-20b	5.03	1.71	0	0	1.67	2.47	0.56	0.42	0	1.46	0	1.97	0	0	0	0	0	0	2.48	0	1.69	0	0	1.25	2.13	0	1.37	2.67	0.31	0.61	0	0	0.91	0	0	0	0	0	0	0
bta-miR-210	bta-mir-210	5.48	0	0	2.31	0	1.23	0	0	3.46	0	0	0	0	0	0	0	31.13	0	14.85	0	0	0	0	0	0	0	0	1.46	0	0	0	0	0	0	0	20	0	0	0	0
bta-miR-211	bta-mir-211	71.73	102.88	101.19	78.42	50.77	95.07	102.02	74.73	85.38	47.78	54.81	66.1	84.97	46.53	110.47	81.33	41.5	56.47	54.46	59.98	71.69	71.2	27.41	54.09	85	117.03	103.58	84.08	59.33	55.27	60.35	99.09	44.86	58.09	71.93	56.67	120.51	113.06	95.76	105.64
bta-miR-212	bta-mir-212	121.99	168.04	327.85	216.81	231.25	196.31	184.84	208.22	273.46	248.67	284.28	267.92	299.89	251.28	128.15	183.28	269.77	199.8	202.99	206.93	134.62	223.3	214.18	232.17	320.35	376.4	238.32	297.45	245.73	207.57	120.71	229.27	222.48	198.47	129.47	275.02	121.99	150	126.57	152.76
bta-miR-21-3p	bta-mir-21	4.8	0	0	0	0	0	0.38	0	0	0	0	0	0	0	0	0	0	0	0	0	0	0	0	0	0	0	0	0	0.62	0	2.32	0.97	0	0	0	7.5	0	0	0	0
bta-miR-214	bta-mir-214	1.37	0	0	4.61	0	2.47	1.51	0	0	0	0	0	0	0	0	0	0	17.37	0	0	0	0	0	0	0	0	0	0	0	0	0	0	0	0	0	0	0	0.96	1.42	8.13
bta-miR-215	bta-mir-215	10.62	15.43	26.56	13.26	55.87	102.78	42.82	57.72	19.04	19.02	11.53	18.39	87.47	47.46	54.13	69.46	95.98	76.01	107.68	92.22	77.05	92.84	73.14	97.98	77.7	42.7	58.44	69.62	29.25	31.93	41.78	12.63	80.62	125.86	129.47	112.51	31.05	49.68	43.02	78.82
bta-miR-21-5p	bta-mir-21	10420.2	8497.82	7387.29	7060.18	6799.11	7651.03	6187.04	6497.75	7168.7	7217.2	5976.12	6730.81	7484.64	8836.64	7607.07	8414.56	5727.42	9659.94	11659.3	6837.82	10730.8	7867.57	7301.11	7511.69	10656.2	10942.5	8783.15	8093.91	6868.95	7828.81	13600.4	8750.11	7779.06	11808.8	10034.2	6540.42	11580	8527.07	8158.82	11701.1
bta-miR-216a	bta-mir-216a	6.85	0	3.04	4.61	5.56	0	5.27	0.84	3.46	8.78	4.61	9.19	5	5.58	8.84	1.17	0	0	0	0	3.39	0	3.82	0	0	0	8.25	8.75	3.7	4.91	4.64	0	5.46	0	0	0	11.09	1.91	5.69	0
bta-miR-216b	bta-mir-216b	47.98	22.29	28.84	49.59	25.02	37.04	33.5	27.71	43.27	51.2	55.32	88.65	39.98	72.59	58.55	36.19	36.32	47.78	27.23	44.99	54.61	53.4	48.76	37.45	33.47	52.19	50.87	48.12	52.96	30.09	48.75	50.52	35.16	42.36	57.54	32.5	63.21	57.32	41.95	34.13
bta-miR-217	bta-mir-217	13.71	20.58	3.04	18.45	14.45	8.64	6.02	10.08	13.85	17.55	4.61	10.51	0	5.58	0	5.84	41.5	0	0	9	24.55	7.28	19.12	14.98	14.34	0	3.67	7.29	8.62	13.51	13.93	13.6	10.31	16.94	43.16	0	15.53	11.46	9.95	4.88
bta-miR-218	bta-mir-218-2	4.8	3.43	7.59	5.77	1.67	3.09	4.33	1.26	6.92	0	1.54	2.63	2.5	0	2.21	2.33	10.38	6.52	12.38	13.5	1.69	0	1.91	8.74	2.39	0	3.21	2.92	1.54	1.84	13.93	11.66	3.33	3.63	0	2.5	0	3.34	2.13	3.25
bta-miR-218	bta-mir-218-1	4.8	3.43	7.59	5.77	1.67	3.09	4.71	1.26	6.92	0	1.54	2.63	2.5	0	2.21	2.33	10.38	6.52	12.38	13.5	1.69	0	1.91	8.74	2.39	0	3.21	2.92	1.54	1.84	13.93	11.66	3.33	3.63	0	2.5	0	3.34	2.13	3.25
bta-miR-219-3p	bta-mir-219-1	0	0	0	0	1.11	1.23	0	0	0	0	0	0	5	0	0	0	93.38	0	0	26.99	0	0	1.91	0	3.19	9.49	0.92	4.37	0	0	0	15.54	1.82	0	0	0	0	1.91	0	0
bta-miR-219-5p	bta-mir-219-1	0	0	0	0	0	0	0	0	0	0	0.77	0	0	0	0	1.17	31.13	0	0	0	0	0	0	0	0	0	0	0	0	0	0	1.94	0.3	0	0	0	0	0	0	0
bta-miR-221	bta-mir-221	12.34	10.29	0	0	0	0	0	0	3.46	5.85	1.54	1.31	29.99	39.09	6.63	1.17	103.76	0	79.21	0	4.23	0	3.82	0	0	0	0	0	0.62	1.23	0	11.66	0	9.68	0	20	4.44	3.82	0	0
bta-miR-222	bta-mir-222	4.8	3.43	15.18	4.61	0	0.62	1.13	1.26	13.85	16.09	0	0.66	29.99	13.96	11.05	9.92	140.07	0	27.23	31.49	0	0	12.43	0	5.58	0	2.29	1.46	2.16	1.23	11.61	21.37	5.15	0	14.39	5	4.44	6.69	0	1.63
bta-miR-223	bta-mir-223	1.37	6.86	0	0	0	0	0	0	0	0	0	0	0	0	6.63	0	20.75	0	89.12	53.98	0.85	0	0	0	0	0	3.67	0	0	0	0	0	3.03	0	43.16	15	0	0	0	0
bta-miR-22-3p	bta-mir-22	14668	3259.56	2724.51	17283.7	7160.43	7530.03	4512.19	4762.27	6504.09	6993.39	5867.02	12103.6	9011.55	11371.8	14512.6	9558.02	9333	5068.86	7356.98	10945	9644.11	3970.8	8736.28	2501.4	7811.23	3610.59	18817.5	9547.63	10623.8	6014.7	7140.26	9760.44	4151.87	2018.55	2510.36	8205.53	8474.84	16273.6	13542.3	8171.28
bta-miR-224	bta-mir-224	5.48	0	1.52	4.61	1.67	3.7	6.02	4.2	5.19	1.46	0.77	3.28	7.5	8.38	0	11.09	0	0	0	0	6.77	9.71	4.78	9.99	0	0	0.46	0.73	4	0.61	0	7.77	2.73	3.63	0	5	1.11	6.21	7.82	6.5
bta-miR-22-5p	bta-mir-22	1.37	1.71	0	0	2.78	0	1.32	0.42	5.19	2.93	0	1.31	0	0	3.31	0	0	0	0	0	1.69	0	4.78	4.99	0	1.58	2.29	0	1.54	0	0	0	1.21	0	0	0	0	0	0	0
bta-miR-2284a	bta-mir-2284a	0.15	0.38	0.34	0.26	0	0	1.13	0.47	0	0.69	0.17	0.44	0	0	0.25	0	0	0.97	0	0	0.47	0.27	0.21	0.28	0.18	0.7	0.2	0.32	0.41	0.44	3.1	0.22	0.07	0	0	2.5	0.99	0.21	0.47	0.54
bta-miR-2284aa	bta-mir-2284aa-1	70.01	32.52	57.31	93.85	36.79	37.77	29.08	27.37	41.94	44.98	30.92	48.51	61.21	61.27	77.22	64.96	43.67	65.18	86.45	86.12	58	32.41	38.69	31.73	50.57	38.76	68.35	49.24	43.2	43.06	67.28	41.35	33.93	39.9	69.05	61.71	67.64	56.35	52.65	64.69
bta-miR-2284aa	bta-mir-2284aa-2	69.71	32.52	60.34	99.1	39.57	38.25	29.79	29.05	47.13	46.44	31.69	48.08	61.21	66.85	83.85	65.15	43.67	69.05	86.45	86.12	60.54	32.41	40.39	31.73	52.96	38.76	68.81	51.99	45.97	44.9	66.25	42.32	36.59	39.9	69.05	69.21	65.98	56.83	54.63	64.15
bta-miR-2284aa	bta-mir-2284aa-3	91.94	34.81	57.31	111.53	39.01	40.04	30.84	28.21	45.4	46.93	31.43	52.23	68.71	92.91	80.9	73.91	43.67	72.42	93.05	104.11	65.48	34.02	48.25	31.73	54.03	38.76	77.36	57.98	47.92	45.51	67.28	43.46	38.57	39.9	69.05	61.71	73.37	60.49	58.81	67.13
bta-miR-2284aa	bta-mir-2284aa-4	91.94	34.81	57.31	111.53	39.01	40.04	30.84	28.21	45.4	46.93	31.43	52.23	68.71	92.91	80.9	73.91	43.67	72.42	93.05	104.11	65.48	34.02	48.25	31.73	54.03	38.76	77.36	57.98	47.92	45.51	67.28	43.46	38.57	39.9	69.05	61.71	73.37	60.49	58.81	67.13
bta-miR-2284ab	bta-mir-2284ab	12.34	6.86	0	0	2.22	0	0.38	2.52	6.92	8.78	1.54	9.19	0	11.17	2.21	4.67	10.38	17.37	9.9	0	5.08	2.43	9.56	2.5	0	0	1.83	7.29	6.2	3.68	9.29	5.83	0	2.42	0	5	0	6.69	1.42	0
bta-miR-2284ac	bta-mir-2284ac	1.37	0	1.52	0	1.67	1.85	1.69	1.26	0	5.85	0	0	12.5	0	4.42	1.17	0	0	4.95	0	1.69	2.43	4.78	0	6.38	4.74	2.29	0	1.54	1.84	4.64	0	4.55	1.21	0	7.5	0	0.48	4.27	3.25
bta-miR-2284b	bta-mir-2284b	8.22	0	1.52	8.07	14.27	3.7	6.78	3.5	2.31	0	10.76	8.97	1.25	5.58	9.94	7.2	0	10.86	2.48	4.5	9.03	6.07	1.91	7.49	7.17	3.16	10.39	3.16	8.31	6.93	14.7	5.83	4.45	4.84	0	10	11.46	10.99	9.24	7.31
bta-miR-2284c	bta-mir-2284c	0	0	0	0	0	0	0	0.84	0	2.93	0	0	0	0	0	0	0	0	0	0	0	2.43	0	7.49	3.19	0	0	0	1.85	1.23	0	5.83	1.82	0	0	0	6.65	0	0	1.63
bta-miR-2284d	bta-mir-2284d	0	0	0	0	1.61	0.41	0.13	0	0	0	0	0	0	0	0	0	0	0	0	0	1.03	0	0	0	0	0	0.92	0	0.14	0	0	0	0	0.81	0	5	11.09	0	0	0
bta-miR-2284f	bta-mir-2284f	4.8	2.57	1.52	0	1.39	0.93	1.51	0.77	0.58	2.19	0	2.95	2.5	0	1.1	2.82	0	7.6	4.95	2.25	6.14	2.43	0.48	2.5	1.99	0.79	0.92	1.22	1.28	0.79	0.77	3.4	0.91	0	7.19	0	3.33	1.19	0.83	3.79
bta-miR-2284g	bta-mir-2284g	0	0	1.52	1.15	0	0	0.19	0.14	0.58	0	0	0	0	0	0	0.19	0	0	0	0	0	0	0	0	0.8	0	0	0.24	0	0	0	0	0.3	0	0	2.5	0	0	0	0
bta-miR-2284h-5p	bta-mir-2284h	0	0	0	0	0.37	0	0	0.19	0	0	0	0	0	0	0	0.38	0	0	0.55	0	0	0	0.19	0	0.18	0	0.1	2.35	0.14	0	0	0.22	0.13	0	0	0	0	0.32	0.47	0.18
bta-miR-2284j	bta-mir-2284j	0.46	0	1.52	0	1.11	0.46	0.42	0.21	0	1.95	0.85	0.44	1.25	0	0	0.65	0	1.45	0	0	0.88	0.97	0.19	0	0.32	0	0.47	0.29	1.04	0	0.52	1.59	0.79	1.08	2.88	2	0	0.7	0	0
bta-miR-2284k	bta-mir-2284k	6.85	0	0.76	2.88	3.06	2.16	3.51	1.05	3.46	0	7.3	3.61	1.25	0	3.31	1.75	0	1.09	6.19	0	1.69	0	3.82	0	0.8	2.37	4.81	5.1	3.44	1.23	4.64	4.86	3.03	3.03	0	2.5	6.65	4.3	4.27	5.69
bta-miR-2284l	bta-mir-2284l	2.38	2.97	1.52	5.07	3.16	6.42	3.21	2.13	1.73	1.17	3.74	1.23	3.38	2.23	3.68	10.97	1.04	2.75	7.1	10.8	5.86	7.61	1.15	1.75	2.98	3.48	2.87	3.84	2.3	1.6	5.11	2.14	2.89	4.62	2.04	0.29	5.58	3.6	0.23	6.88
bta-miR-2284m	bta-mir-2284m	5.21	6.86	8.6	11.69	2.46	1.29	2.88	1.89	0.87	2.93	5.89	2.63	4.58	0	5.16	7.93	0	1.74	1.24	0	1.07	2.59	0.64	0.33	4.2	10.54	1.32	5.35	3.41	3.36	1.55	4.61	4.38	2.42	13.07	5.33	0	1.15	3.18	7.04
bta-miR-2284n	bta-mir-2284n	0.32	0	0	0	0.05	0.41	0.18	0	2.54	0	0	0	0.88	0	0	0	0	10.86	0	17.99	0.1	0	0	0	0.32	0	0.15	0	1.85	0	0	0	0.03	0.43	0.6	0.29	1	0	1.51	0.38
bta-miR-2284o	bta-mir-2284o	0	0	0	2.31	0.12	3.29	0.82	0	2.88	0	2.56	3.72	2.92	2.79	2.21	1.26	5.19	2.17	12.38	1	2.45	0	2.12	1.25	3.98	3.51	3.9	1.94	2.31	1.23	0	3.56	2.02	3.63	7.19	2.5	0	1.75	3.08	5.15
bta-miR-2284p	bta-mir-2284p	3.43	0	15.18	3.08	1.67	1.23	2.26	1.26	0	0	0.77	0	0	0	4.42	0	0	2.17	0	13.5	2.12	0	0	0	1.59	0	2.29	0	2.46	0.61	2.32	0	1.52	1.21	0	5	0	0.96	2.13	7.31
bta-miR-2284r	bta-mir-2284r	0.27	3.43	5.46	0.46	2	0.49	1.2	0.34	0	1.17	1.23	0.53	0	0	0	2.57	0	1.74	0.99	1.8	1.35	5.12	0	1	2.87	3.16	1.1	0.58	0.86	0.42	0	4.27	0.85	0	0	0	2.22	1.34	0	1.3
bta-miR-2284s	bta-mir-2284s	31.07	10.29	18.21	23.83	17.79	23.05	13.55	15.11	13.85	15.6	9.73	12.26	8.33	14.89	14.73	9.34	6.92	17.37	23.1	20.99	12.42	12.14	17.21	9.99	6.91	10.54	12.22	9.23	21.14	15.56	37.14	22.67	10.1	14.52	14.39	20	36.23	18.47	13.75	23.29
bta-miR-2284t-3p	bta-mir-2284t	0	0	0	0	0	0	0.75	2.52	0	0	0	0	0	5.58	0	0	0	0	0	0	0	0	0	0	0	0	0	0	0	0	0	0	0	0	0	0	0	0	0	0
bta-miR-2284u	bta-mir-2284u	1.37	0	9.11	9.23	0.37	0	0	0.14	0.58	0	0	0.44	0	0	0	0.19	0	0	0	0	2.26	0	0	0	0	0	0.31	0.24	0	0	0	0	0.2	0	0	0	0	0.96	1.42	0
bta-miR-2284v	bta-mir-2284v	23.89	4.74	1.73	20.65	4.29	2.35	3.32	1.8	4.94	2.37	0.73	5.5	11.42	20.21	9.36	11.67	2.96	6.41	10.84	17.14	10.56	2.66	7.19	1.07	4.1	2.26	12.05	10.83	5.95	3.95	5.97	3.7	6.29	1.38	2.06	2.86	14.36	7.32	7.38	2.79
bta-miR-2284w	bta-mir-2284w	2.74	0	3.04	0	0	0	0	0	0	0	0	0	0	0	2.21	3.5	0	0	0	0	0	7.28	0	7.49	0	0	0.92	0	0	1.23	0	0	0.61	0	0	0	2.22	0	0	0
bta-miR-2284x	bta-mir-2284x	12133.3	5272.34	8626.77	14280.5	7554.81	7347.31	6070.98	6698.51	8041.54	7282.18	7215.09	10331.5	7628.71	7523.95	9041.31	8286.4	10095.4	11106	13354.8	11618.1	9401.02	6547.42	8000.93	5251.74	9450.36	6620.39	13037.3	10245.7	10175.7	10625.9	13531.9	9294.42	7086.37	8376.78	11197.2	10297.1	12930	9925.43	11054.3	13746.4
bta-miR-2284y	bta-mir-2284y-7	25.14	16.93	31.03	36.58	26.11	22.54	17.88	17.63	23.86	18.18	12.06	20.92	22.92	21.88	26.46	28.86	21.23	38.46	40.74	43.29	20.29	14.62	19.05	14.69	23.41	18.9	27.6	27.78	20.17	24.87	39.09	18.29	18.21	19.22	14.63	19.76	26.5	17.66	21.4	33.73
bta-miR-2284y	bta-mir-2284y-1	25.82	16.93	31.03	36.58	26.11	23.77	18.07	17.63	23.86	18.18	12.06	21.57	22.92	21.88	26.46	28.86	21.23	38.46	40.74	43.29	20.29	14.62	19.05	14.69	28.99	18.9	29.43	29.96	20.79	24.87	39.09	18.29	18.21	19.22	14.63	19.76	26.5	19.09	22.11	33.73
bta-miR-2284y	bta-mir-2284y-6	25.14	16.93	31.03	37.34	26.11	24.18	18.38	18.47	23.86	22.08	12.06	21.36	22.92	21.88	26.46	30.03	21.23	38.46	40.74	52.28	20.29	14.62	21.6	15.53	23.81	21.01	28.21	28.26	22.02	25.17	42.18	18.29	18.72	20.03	14.63	21.43	26.5	17.98	21.87	33.73
bta-miR-2284y	bta-mir-2284y-4	25.34	16.93	31.03	39.32	25.56	24.89	18.29	18.23	24.37	22.08	11.81	23.17	22.03	21.08	23.89	30.03	20.49	37.02	40.03	56.78	21.43	14.62	21.6	15.53	24.06	20.48	27.61	28.26	22.92	24.76	42.18	18.66	19.88	19.26	14.03	20.42	26.24	18.25	20.94	34.44
bta-miR-2284y	bta-mir-2284y-3	39.53	20.36	32.55	52.72	28.34	29.33	20.33	19.31	35.98	29.88	12.83	27.48	22.92	21.88	28.23	28.86	36.8	40.64	43.22	47.78	30.45	14.62	20.97	14.69	30.19	23.64	40.89	31.42	25.1	33.77	48.37	22.17	20.33	20.43	14.63	27.26	30.94	27.21	26.37	41.86
bta-miR-2284y	bta-mir-2284y-5	47.76	22.07	31.79	50.99	34.17	29.64	25.85	25.82	45.5	19.64	24.74	56.31	46.66	30.25	47.01	37.23	26.42	48.24	60.54	47.78	31.58	17.04	34.35	14.69	30.11	22.85	50.59	56.94	45.16	34.69	66.94	30.92	26.24	23.46	14.63	29.76	45.35	35.49	45.57	49.17
bta-miR-2284y	bta-mir-2284y-2	47.76	22.07	31.79	50.99	34.17	29.64	25.85	25.82	45.5	19.64	24.74	56.97	46.66	30.25	47.01	37.81	26.42	50.41	60.54	47.78	32.42	17.04	35.31	14.69	30.11	22.85	50.59	56.94	46.09	34.69	66.94	30.92	26.24	23.46	14.63	29.76	45.35	35.97	45.57	50.8
bta-miR-2284z	bta-mir-2284z-6	148.24	71.96	120.76	224.91	85.08	94.58	66.25	58.61	104.92	91.77	90.05	118.65	147.24	168.62	168.27	139.61	85.54	151.98	200.96	195.69	116.42	76.77	93.17	76.74	128.29	89.32	158.93	120.44	100.14	91.61	158.39	108.7	79.97	103.08	176.69	141.23	139.95	138.61	118.97	163.61
bta-miR-2284z	bta-mir-2284z-2	149.39	75.39	120.76	225.68	85.63	95.51	67.22	60.62	107.52	91.77	90.05	119.18	147.24	168.62	168.82	139.85	99.38	151.98	200.96	195.69	119.1	76.77	93.8	76.74	129.94	89.32	159.45	121.17	102.1	91.92	158.39	108.7	81.12	104.77	176.69	141.23	140.69	142.7	120.04	165.77
bta-miR-2284z	bta-mir-2284z-4	149.39	75.39	120.76	225.68	85.63	95.51	67.22	60.62	107.52	91.77	90.05	119.18	147.24	168.62	168.82	139.85	99.38	151.98	200.96	195.69	119.1	76.77	93.8	76.74	129.94	89.32	159.45	121.17	102.1	91.92	158.39	108.7	81.12	104.77	176.69	141.23	140.69	142.7	120.04	165.77
bta-miR-2284z	bta-mir-2284z-1	148.7	71.96	120.76	225.68	85.63	95.51	66.84	60.62	107.52	91.77	90.05	119.18	147.24	196.54	168.82	139.85	99.38	151.98	200.96	195.69	119.1	76.77	93.8	76.74	129.94	89.32	159.45	121.17	102.1	91.92	158.39	108.7	79.91	103.56	176.69	141.23	140.69	142.23	120.04	165.77
bta-miR-2284z	bta-mir-2284z-7	150.98	71.96	132.91	231.83	87.3	100.75	69.26	60.29	104.92	94.7	91.59	122.59	147.24	174.21	170.48	144.28	95.92	156.32	200.96	204.68	124.04	76.77	98.9	84.23	142.63	101.97	160.77	121.9	102.6	96.52	158.39	110.65	84.21	105.5	176.69	156.23	139.95	139.57	121.82	168.48
bta-miR-2284z	bta-mir-2284z-3	150.68	75.39	123.8	230.16	88.6	98.97	69.97	61.82	111.85	100.06	92.36	123.25	152.24	179.79	181.52	144.48	85.54	160.18	235.61	195.69	124.88	85.27	99.33	80.9	133.87	95.64	164.43	126.11	108.55	102.05	171.28	123.28	83.84	107.92	176.69	147.9	157.69	152.47	125.21	171.73
bta-miR-2284z	bta-mir-2284z-5	258.16	126.83	214.87	400.53	162.82	175.76	116.86	120.38	202.71	159.55	193.52	203.27	292.19	302.9	321.27	247.79	202.39	204.1	379.19	318.65	211.1	120.46	162.01	126.67	237.46	184.21	289.09	179.91	179.69	164.38	203.49	236.94	148.28	178.92	195.87	256.24	275.17	221.84	222.43	340.86
bta-miR-2285aa	bta-mir-2285aa	4.45	10.29	15.18	6.43	2.22	2.47	7.53	0	0	0	1.54	0	0	11.17	8.84	13.01	0	8.69	4.95	0	0	0	1.91	0.62	1.59	0	2.02	8.75	1.76	0	0	2.91	6.24	2.42	0	15	4.99	3.82	9.17	0
bta-miR-2285ab	bta-mir-2285ab	1.6	18.86	5.06	13.07	2.78	5.86	4.8	1.68	3.46	13.78	1.54	7.22	5	8.38	17.68	12.94	0	6.52	6.19	0	5.28	15.78	2.87	2.5	15.14	1.58	1.37	0	2.82	3.89	4.64	6.15	3.64	6.05	31.17	0	0	2.49	4.98	4.06
bta-miR-2285ac	bta-mir-2285ac	4.8	6.86	3.04	9.23	5	9.88	3.58	7.14	8.65	4.39	5.38	1.97	2.5	25.13	11.05	12.84	5.19	0	0	0	3.39	6.07	7.65	9.99	7.17	0	5.5	5.1	3.08	3.07	20.89	6.8	2.73	7.26	0	7.5	7.76	6.21	4.27	5.69
bta-miR-2285ad	bta-mir-2285ad	1.37	0	0.51	1.27	0	0.49	0.54	0.31	0.46	0.1	0	0.39	0	1.4	0	1.21	0	0	0	0.3	0.21	0.49	0.06	0	0.4	0	0.75	0	0.57	0.45	0	0.19	0.73	1.82	0	0	0	0.13	0.71	0.41
bta-miR-2285af	bta-mir-2285af-1	0.55	0	3.04	0	1.56	0.71	0.48	1.05	0	0	0	0.26	3.25	5.3	0	0.73	0	0.87	0	0	0	0	0.38	0	0	0.63	1.83	0	0.12	0	0	0	0.27	0	0	0	0	0.38	0.85	0
bta-miR-2285af	bta-mir-2285af-2	0.55	0	3.04	0	1.56	0.71	1.04	1.05	0	0	0	0.26	3.25	5.3	2.21	0.73	0	0.87	0	0	0	0	0.38	0	0	0.63	1.83	0	0.12	0	0	0	0.27	0	0	0	0	0.38	0.85	0
bta-miR-2285b	bta-mir-2285b-2	25.02	18.86	35.67	50.92	32.03	54.02	26.92	30.23	31.65	41.69	25.57	37.99	24.99	36.3	48.06	40.38	12.97	17.53	44.56	22.49	32.11	26.09	30.6	21.22	42.24	31.74	49.04	45.93	35.59	28.43	53.39	20.89	38.93	43.57	35.97	32.5	44.91	50.19	43.38	40.7
bta-miR-2285b	bta-mir-2285b-1	29.13	18.86	35.67	54.61	31.69	57.72	32.09	32.74	36.84	57.78	25.57	43.34	24.99	36.3	50.26	40.67	12.97	21.25	39.61	22.49	33.87	26.09	30.6	21.22	51	34	55	47.39	43.59	36.85	55.71	20.89	42.17	43.57	57.54	47.5	50.46	53.88	44.09	45.57
bta-miR-2285c	bta-mir-2285c	15.74	1.57	7.34	7.55	8.96	4.69	5.22	4.4	8.31	1.24	15.11	4.12	6.82	6.38	3.84	2.43	8.65	0.97	15.6	10.28	8.19	7.28	10.89	0.31	4.62	1.58	5.6	1.77	7.98	5.12	15.9	4.03	8.43	3.23	31.65	6.75	2.99	5.9	9.41	5.33
bta-miR-2285d	bta-mir-2285d	0	0	0	1.35	0	0	0	0	0	0	0	0	0	0	0	0	0	0	0	0	0	0	0	0	0	0	0	0	0	0	0	0	0.08	0	0	0	4.44	0	0	0
bta-miR-2285e	bta-mir-2285e-2	21.61	5	11.89	34.15	12.29	6.21	16.79	12.37	1.96	12.21	12.34	11.3	7.57	21.45	5.31	17.41	49.28	16.75	52.07	9.98	8.67	10.52	14.91	12.79	19.76	4.74	24.32	8.81	14.14	9.42	6.62	8.89	11.48	30.66	2.88	41.92	30.16	11.07	16.99	27.4
bta-miR-2285e	bta-mir-2285e-1	23.3	17.15	9.87	18.91	11.49	23.46	7.28	4.2	22.5	29.25	16.9	30.21	35.15	27.92	32.4	39.11	10.38	13.03	24.75	17.99	18.91	7.28	36.33	22.47	19.13	22.14	38.5	4.37	5.03	0.41	0	0	54.56	56.47	28.77	45	15.53	21.02	5.69	14.63
bta-miR-2285f	bta-mir-2285f-1	107.65	45.58	80.47	126.4	58.43	62.88	58.88	49.8	88.68	58.61	61.1	66.93	70.76	78.13	92.9	97.14	63.12	111.42	110.88	137.51	95.72	67.74	49.78	49.1	79.5	57.21	92.16	91.18	62.65	51.99	65.38	68.74	78.01	88.68	154.65	143.68	90.05	70.48	86.91	106.59
bta-miR-2285f	bta-mir-2285f-2	107.34	46.83	88.06	131.78	57.14	64.25	60.73	51.56	81.75	63	62.63	70.21	65.77	78.64	102.84	96.85	68.31	98.39	113.35	133.01	100.97	62.88	57.78	54.54	90.81	60.37	95.82	91.31	66.86	51.99	74.67	62.92	79.31	89.89	163.15	143.68	98.92	75.74	86.91	107.94
bta-miR-2285g	bta-mir-2285g-1	3.4	1.57	1.26	5.24	2.47	2.01	2.93	0.9	1.38	1.24	2.82	2.15	6.41	3.58	1.63	1.26	3.46	0.97	3.22	1.29	1.84	0	2.29	1.14	1.43	1.58	1.94	1.77	1.72	0.82	1.97	3.06	1.15	0.81	2.88	3.42	3.73	3.99	2.53	2.08
bta-miR-2285g	bta-mir-2285g-2	3.27	0.43	0.76	3.86	1.92	1.77	1.8	0.9	5.19	1.24	1.13	1.21	8.19	2.65	1.63	2.66	2.59	0.97	1.24	9	2.83	0	2.29	1.14	0.48	1.58	2.42	2.13	2.55	2.15	1.97	2.67	1.41	0	2.88	3.42	3.73	4.6	2.3	2.62
bta-miR-2285g	bta-mir-2285g-3	3.86	1.57	1.26	5.24	2.47	2.01	3.37	0.9	6.58	1.24	2.82	2.15	8.91	3.58	1.63	3.79	3.46	0.97	3.22	10.28	2.69	0	2.29	1.14	1.43	1.58	1.94	1.77	2.64	2.05	1.97	3.06	1.66	0.81	2.88	3.42	3.73	5.9	2.53	3.7
bta-miR-2285h	bta-mir-2285h	5.48	3.43	1.52	6.92	4.45	7.41	4.52	6.72	6.92	14.63	3.84	5.91	5	5.58	15.47	4.09	0	0	12.38	0	1.27	1.21	0	3.74	3.98	0	5.04	7.29	4.93	0.61	4.64	10.69	4.55	0	7.19	0	0	1.91	3.56	0
bta-miR-2285i	bta-mir-2285i	2.06	2.23	0	1.99	2.5	5.83	1.44	0.14	0.58	3.66	3.07	1.64	17.91	0	5.71	0.39	0	0	1.24	0	2.94	0.4	0.21	4.99	4.78	1.9	5.86	0.89	5.61	3.82	0	3.13	0.18	0	0	0.56	0	1.1	1.19	0.27
bta-miR-2285j	bta-mir-2285j-1	15.99	11.43	20.24	29.28	15.19	18.66	11.95	11.19	18.46	6.95	10.24	9.19	21.66	26.06	22.09	38.52	10.38	11.58	19.39	17.99	21.31	7.28	27.73	11.65	21.25	13.71	17.42	20.9	13.45	4.5	13.93	7.77	14.67	7.26	14.39	27.22	12.57	20.53	10.19	12.46
bta-miR-2285j	bta-mir-2285j-2	15.99	11.43	20.24	29.28	15.19	18.66	11.95	11.19	18.46	6.95	10.24	9.19	21.66	26.06	22.09	38.52	10.38	11.58	19.39	17.99	21.31	7.28	27.73	11.65	21.25	13.71	17.42	20.9	13.45	4.5	13.93	7.77	14.67	7.26	14.39	27.22	12.57	20.53	10.19	12.46
bta-miR-2285k	bta-mir-2285k-2	1.17	3.3	1.82	5.11	1.98	2.54	1.99	1.08	3.58	0.52	0.61	1.18	8.66	2.18	2.69	3.94	1.04	4.42	0	5.7	1.44	4.37	1.56	2.45	3.44	2.06	1.36	2.09	0.86	1.02	0.46	1.46	4.32	3.27	5.62	4.5	1.33	2.17	1.9	0.49
bta-miR-2285k	bta-mir-2285k-3	1.17	3.3	1.82	5.11	1.98	2.54	2.11	1.08	3.58	0.52	0.61	1.18	8.66	2.18	2.69	3.94	1.04	4.42	0	5.7	1.44	4.37	1.56	2.45	3.44	2.06	1.36	2.09	1.07	1.02	0.46	1.46	4.32	3.27	5.62	4.5	1.33	2.17	1.9	0.49
bta-miR-2285k	bta-mir-2285k-5	10.39	2.06	3.34	11.04	3.54	4.98	4.64	3.32	7.04	1.98	1	2.5	8.66	5.86	11.53	8.61	8.82	13.1	3.71	5.7	3.34	8.62	2.17	2	8.08	3.64	8.46	7.43	4.4	4.09	2.79	4.86	11.84	6.29	7.91	12	7.43	3.85	8.3	4.96
bta-miR-2285k	bta-mir-2285k-1	4.27	7.72	13.96	12.15	4.89	9.86	4.09	4.79	5.02	0.39	1.9	2.78	19.91	5.86	9.02	10	1.04	3.47	6.6	5.7	7.15	6.8	4.56	3.45	4.46	7.22	2.99	6.97	4.8	2.97	12.07	4.73	8.87	12.59	4.32	12	2.07	3.38	4.24	7.53
bta-miR-2285k	bta-mir-2285k-4	4.27	7.72	13.96	12.15	7.12	13.15	4.22	5.63	8.48	0.39	1.9	2.78	19.91	5.86	9.02	12.34	1.04	3.47	6.6	5.7	9.69	6.8	4.56	3.45	4.46	7.22	2.99	6.97	5.42	2.97	12.07	4.73	10.08	12.59	4.32	12	2.07	3.38	5.66	6.45
bta-miR-2285l	bta-mir-2285l	0.44	1.25	0	0.77	0.1	0.48	1.09	1.78	0.46	0.1	0.31	0.26	0	0.51	0.11	0.04	0	0.22	0	0.3	0	2.43	0.41	0.45	0.3	0.16	0.11	7.42	0.14	0.12	0	0.29	0.3	5.2	1.31	0.36	1.33	0.22	0.14	0
bta-miR-2285m	bta-mir-2285m-2	1.1	0	0	0	0	0	0.51	0	0	0	0	1.71	4	0	0	0.76	0	0	0	0	0.52	0	0	0	0	0	0.64	0	0.37	0.27	0	1.17	0.24	0	0	0.83	0	0.86	0	0
bta-miR-2285m	bta-mir-2285m-5	1.1	0	0	0	0	0	0.26	0.42	0	0	1.54	1.05	4	0	0	0.76	0	0	0	0	0.09	0	0	0	0	0	0.64	0	0.68	0.27	0	1.81	0.24	0	0	0.83	0	0.86	0	0.81
bta-miR-2285m	bta-mir-2285m-3	1.55	0	0	1.54	0	0	0.13	0	1.15	0	0	1.05	0	0	0	1.15	0	5.79	0	0	0.66	0	0.64	0	1.06	0	0.18	0.97	1.6	0.27	0	1.04	0.85	0	0	0	0	0.38	2.84	0
bta-miR-2285m	bta-mir-2285m-1	1.55	0	0	1.54	0	0	0.51	0	1.15	0	0	1.71	4	0	0	1.15	0	5.79	0	0	1.08	0	0.64	0	1.06	0	0.64	0.97	0.37	0.27	0	1.81	0.24	0	0	0.83	0	0.38	0	0
bta-miR-2285m	bta-mir-2285m-4	1.55	0	0	1.54	0	0	0.26	0.42	1.15	0	1.54	1.05	4	0	0	1.15	0	5.79	0	0	0.66	0	0.64	0	1.06	0	0.64	0.97	0.68	0.27	0	2.46	0.24	0	0	0.83	0	0.38	0	0.81
bta-miR-2285n	bta-mir-2285n-1	3.13	2.45	3.04	5.04	2.35	2.56	1.02	1.36	9.36	9.74	10.27	5.22	19.1	24.37	5.55	9.84	42.99	33.1	5.01	6.44	2	1.16	1.43	2.5	2.66	2.87	1.2	1.46	1.97	2.15	0.66	1.64	3.17	1.4	2.06	9.48	1.43	2.1	4.61	3.71
bta-miR-2285n	bta-mir-2285n-2	3.13	2.45	3.04	5.04	2.35	2.56	1.02	1.36	9.36	9.74	10.27	5.22	19.1	24.37	5.55	9.84	42.99	33.1	5.01	6.44	2	1.16	1.43	2.5	2.66	2.87	1.2	1.46	1.97	2.15	0.66	1.64	3.17	1.4	2.06	9.48	1.43	2.1	4.61	3.71
bta-miR-2285n	bta-mir-2285n-4	3.13	2.45	3.04	5.04	2.35	2.56	1.02	1.36	9.36	9.74	10.27	5.22	19.1	24.37	5.55	9.84	42.99	33.1	5.01	6.44	2	1.16	1.43	2.5	2.66	2.87	1.2	1.46	1.97	2.15	0.66	1.64	3.17	1.4	2.06	9.48	1.43	2.1	4.61	3.71
bta-miR-2285n	bta-mir-2285n-5	3.5	3.7	3.04	5.58	2.73	2.89	1.19	1.44	9.36	9.74	10.27	5.28	19.1	24.88	5.55	9.55	42.99	33.1	5.01	6.44	2	1.16	1.78	2.95	2.81	2.87	1.2	1.59	1.69	2.15	0.66	1.83	3.07	1.4	3.36	9.48	0.32	2.1	5.79	3.71
bta-miR-2285n	bta-mir-2285n-6	3.5	3.7	3.04	5.58	2.73	2.89	1.19	1.44	9.36	9.74	10.27	5.28	19.1	24.88	5.55	9.55	42.99	33.1	5.01	6.44	2	1.16	1.78	2.95	2.81	2.87	1.2	1.59	1.69	2.15	0.66	1.83	3.07	1.4	3.36	9.48	0.32	2.1	5.79	3.71
bta-miR-2285n	bta-mir-2285n-3	3.13	2.45	3.04	7.47	2.35	3.79	1.02	1.36	12.82	18.52	10.27	5.28	19.1	24.37	5.55	9.55	42.99	33.1	5.01	6.44	2.17	1.16	1.43	7.49	2.66	2.87	1.2	1.46	1.69	2.15	0.66	1.83	3.01	1.4	2.06	9.48	2.53	2.1	8.63	5.34
bta-miR-2285n	bta-mir-2285n-7	3.13	2.45	4.25	5.04	2.22	2.42	0.98	0.99	16.98	15.47	13.34	5.05	54.09	24.37	5.55	10.8	42.99	34.55	9.96	6.44	1.89	1.16	1.43	2.5	2.66	2.87	2.48	1.27	1.74	2.15	14.59	1.64	5.83	1.4	2.06	9.48	1.43	2.21	13.14	3.71
bta-miR-2285o	bta-mir-2285o-1	2.65	2.23	1.82	0	1.17	0.31	0.33	1.26	0	0.59	1.08	0	2.92	0	0.74	2.98	0	0.87	0	2.25	0.85	0	0	2.66	0.32	0	0.93	0.24	1.05	0.12	0.93	0.78	1.03	0	0	0	0	0.19	0.71	3.68
bta-miR-2285o	bta-mir-2285o-3	2.65	2.23	1.82	0	1.17	0.31	0.54	0	0	0.59	1.08	0.33	2.92	0	0.74	1.81	0	0.87	0	2.25	1.19	0	0.96	2.66	0.32	0.79	0.93	0.61	1.05	0.74	0.93	0.78	1.03	0	0	0	0	0.34	0.71	4.09
bta-miR-2285o	bta-mir-2285o-4	0.82	1.37	1.82	0.26	0.89	0.14	0.29	0.84	0	0.59	0.31	2.3	0	3.72	0	0.7	0	6.66	3.71	0	0.34	1.21	2.87	1	0.32	0.79	0.52	0.61	1.6	0.61	0.93	0.78	0.73	0	0	0.56	1.11	0.34	0	4.63
bta-miR-2285o	bta-mir-2285o-5	0.82	1.37	1.82	0.26	0.89	0.14	0.29	0.84	0	0.59	0.31	2.3	0	3.72	0	0.7	0	6.66	3.71	0	0.34	1.21	2.87	1	0.32	0.79	0.52	0.61	1.6	0.61	0.93	0.78	0.73	0	0	0.56	1.11	0.34	0	4.63
bta-miR-2285o	bta-mir-2285o-2	2.65	2.23	1.82	0.26	1.17	0.45	0.54	0	0	0.59	1.08	0.33	2.92	3.72	0.74	1.81	0	6.66	1.24	2.25	1.19	0	2.87	2.66	0.32	0.79	0.93	0.61	1.05	0.74	0.93	0.78	1.03	0	0	0.56	0	0.34	0.71	4.09
bta-miR-2285p	bta-mir-2285p	0	2.29	0	2.31	0	0	0.19	0	0	0	0	1.97	0	0	0	0	0	0	0	0	0.85	0	0	0	0	0	0.92	0	0	0	0	0	0.3	0	28.77	0	0	0	0	0
bta-miR-2285q	bta-mir-2285q	80.87	60.01	119.91	124.55	113.96	106.18	80.75	82.28	70.96	108.24	93.74	72.89	96.63	83.76	77.33	89.69	41.5	84.7	111.39	188.94	93.13	81.31	108.04	79.89	79.69	74.33	84.33	116.65	89.61	84.13	133.86	98.12	92.75	104.07	151.05	140.01	100.92	120.86	98.13	123.51
bta-miR-2285r	bta-mir-2285r	0	0	18.21	0	1.11	0	1.88	0	3.12	0	0	0	0	0	0	0	0	0	0	1.8	0	0	0	2.5	0	6.33	3.67	5.83	1.85	0.61	0	0	5.7	0	0	0	0	1.91	5.69	3.48
bta-miR-2285t	bta-mir-2285t	0	0	0	0.92	1.85	0	0.09	0	0	0	0	0	0	0	4.42	0.29	0	0	0	0	0	0	0	0	0	0	0	0	0	0.61	0	0	0	0	0	0	0	0	0	0
bta-miR-2285u	bta-mir-2285u	8.18	13.37	3.04	5.38	15.94	15.16	8.11	17.26	0.46	11.8	11.2	7.49	6.25	6.09	7.69	10.2	0	17.59	9.9	2.55	4.87	17.34	3.55	2.95	11.46	11	3.42	3.29	9.14	1.68	13.93	7.37	8.48	8.23	15.69	20	9.19	10.73	12.23	11.2
bta-miR-2285v	bta-mir-2285v	16.45	13.72	27.32	26.2	13.34	19.89	18.85	15.11	24.23	29.25	21.51	19.7	61.23	5.58	37.56	31.52	10.38	13.03	45.8	62.98	9.74	7.28	17.21	17.47	20.72	12.65	21.08	20.41	16.01	11.05	13.93	9.71	16.44	14.52	14.39	5.56	11.09	19.57	22.75	19.5
bta-miR-2285w	bta-mir-2285w	0.17	0	0	0	0	0	0.05	0	0.87	0	0.19	0	0.62	0	0	0.15	0	0	0	0	0	0.3	0	0	0.4	0	0	0	0	0	0	0	0	0	0	0	0.44	0	0.18	0
bta-miR-2285x	bta-mir-2285x	1.69	0	3.04	0.63	0	0.47	0.89	0	0	0	6.15	3.94	2.5	0	0.6	8.28	0	0	13.14	0	0.08	0	1.91	0	3.19	9.49	7.33	5.83	5.72	0.59	0	0	4.36	7.26	0	0	11.09	0	10.06	9.75
bta-miR-2285y	bta-mir-2285y	0	0	0	0	0	0	0	0	0	0	0	0	0	0	0	0	0	0	0	0	0.21	0	0	0	0	0	0.23	0	1.23	4.01	0	0	1.21	0.61	0	0	0	1.91	0	0.41
bta-miR-2299-5p	bta-mir-2299	27.41	6.86	9.11	11.53	7.78	4.94	5.27	2.52	0	11.7	13.83	10.51	0	0	0	9.34	31.13	0	14.85	0	12.7	9.71	11.47	0	1.59	0	12.83	7.29	14.16	6.14	9.29	11.66	10.91	4.84	0	10	11.09	27.71	11.38	6.5
bta-miR-2300a-5p	bta-mir-2300a	0	0	0	0	0	0	0	0	0	0	0	0	0	0	0	0	0	0	0	0	0	0	0	0	0	0	0	0	0	0	0	0	0	0	0	0	0	0.96	0	0
bta-miR-2304	bta-mir-2304	0	0	0	0	0	0	0	0	6.92	0	0	0	0	0	0	0	0	0	0	0	0	0	0	0	0	0	0	0	0	0	0	0	0.61	0	0	0	0	0	0	0
bta-miR-2305	bta-mir-2305	0	0	0	0	0	1.23	0	0	0	0	0	0	0	0	0	0	0	0	0	0	0	0	0	0	0	0	0	0	0	0	0	0	0	0	0	0	0	0	0	0
bta-miR-2308	bta-mir-2308	0	6.86	0	2.31	1.11	4.94	2.26	2.52	0	5.85	7.68	1.31	0	0	14.36	2.33	0	4.34	0	0	2.54	2.43	0.96	6.24	5.58	11.07	4.58	9.48	2.77	1.23	0	4.86	1.52	0	0	5	2.22	5.25	0.71	2.44
bta-miR-2311	bta-mir-2311	0	0	0	0	0	0	0	0	0	0	0	0	0	0	0	0	0	8.69	0	0	0	0	0	0	0	0	0	0	0	0	0	3.89	0	0	0	0	0	0	0	0
bta-miR-2312	bta-mir-2312	0	0	0	0	0.28	0.31	0	0	0	2.19	0	0	1	0	0	0	2.59	0	0	0	0	0	0	0	0	0	0.23	0	0.62	0	0	0.49	0.44	0	0	0	0	0.72	0	8.53
bta-miR-2319a	bta-mir-2319a	6.17	3.43	0	3.46	8.89	1.23	6.53	5.04	3.46	0	4.61	0	0	5.58	6.63	5.84	0	17.37	2.48	0	13.12	12.14	0	7.49	7.17	6.33	4.58	3.65	8.31	6.14	30.18	3.89	4.85	13.31	0	5	3.33	7.64	3.56	15.44
bta-miR-2319b	bta-mir-2319b	0	0	0	0	0	1.23	0.13	0	0	0	0	0	0	0	0	2.33	0	0	0	0	0	2.43	0	0	3.19	0	0	0	0	0	0	0	0	0	0	0	2.22	0	0	0
bta-miR-2320-3p	bta-mir-2320	328.97	349.79	977.48	590.46	450.27	590.16	350.48	367.75	470.76	579.25	424.12	334.9	799.69	630.99	695.97	775.15	456.53	842.64	559.45	575.82	454.67	701.44	642.53	778.88	752.28	844.53	714.97	721.76	421.86	537.97	724.24	495.45	380.09	573.62	1179.65	560.04	629.9	402.23	470.73	601.31
bta-miR-2320-5p	bta-mir-2320	1.37	0	0	0	0	0	0	0	0	0	0	1.31	0	0	0	0	0	0	0	0	0	0	0	0	0	0	0	0	0	0	0	7.77	0	0	0	0	0	0	1.42	0
bta-miR-2323	bta-mir-2323	1.37	24.01	0	0	0	7.41	1.13	0.84	0	2.93	0	2.63	0	0	2.21	2.33	31.13	0	0	0	6.77	2.43	1.91	0	4.78	0	7.33	4.37	1.85	2.46	0	5.83	2.42	0	0	0	2.22	5.73	7.11	3.25
bta-miR-2332	bta-mir-2332	0	0	0	0	0	0	0	0	0	0	0	0	0	0	0	0	0	0	34.66	0	0	0	0	0	0	0	0	0	0	0	0	0	0	0	0	0	0	0	0	0
bta-miR-2336	bta-mir-2336	72.65	46.3	27.32	54.2	42.25	30.87	38.59	26.87	41.54	19.02	17.67	45.97	54.98	39.09	60.76	61.87	57.07	15.2	19.8	35.99	61.38	29.13	43.03	28.71	37.45	31.63	84.33	28.43	62.51	36.23	44.1	52.46	44.25	47.2	43.16	42.5	47.69	60.67	66.84	26
bta-miR-2339	bta-mir-2339	0	0	0	0	0	0	0	0	0	0	0	0	0	0	0	0	0	0	0	0	1.69	0	0	0	0	0	0	0	0	0	0	0	0	0	0	0	0	0	0	0
bta-miR-2340	bta-mir-2340	1.37	0	0	0	0	0	0	0	0	0	0	0	0	0	0	0	0	0	0	0	0	0	0	0	0	0	0	0	0	0	0	0	0	0	0	0	0	0	0	0
bta-miR-2342	bta-mir-2342	1.37	0	0	0	3.34	0	0	0	0	0	0	0	0	0	0	0	0	4.34	0	0	4.23	0	0	0	0	0	0	0	1.85	0	9.29	3.89	0	0	0	0	2.22	2.87	0	1.63
bta-miR-2346	bta-mir-2346	0	0	1.52	2.31	0	1.85	0	0	0	0	0	0	0	0	0	0	0	0	0	0	0	0	0	1.25	0	3.16	0	0	0.62	1.23	0	1.94	0	0	0	0	0	0.96	0	0
bta-miR-2355-3p	bta-mir-2355	0	0	0	0	0	0	0	0	0	0	0	0	0	0	4.42	2.33	0	0	0	0	0	0	0	0	0	0	0	0	0	0	0	0	0	0	0	0	0	0	0	0
bta-miR-2363	bta-mir-2363-1	0	0	0	1.15	0	1.23	1.13	0	0	0	0	1.97	0	0	0	0	0	0	0	0	0	0	1.91	0	0	0	0	0	0	0.61	0	0	0.91	1.21	0	0	0	0	1.42	2.44
bta-miR-2363	bta-mir-2363-2	0	0	0	1.15	0	1.23	1.13	0	0	0	0	1.97	0	0	0	0	0	0	0	0	0	0	1.91	0	0	0	0	0	0	0.61	0	0	0.91	1.21	0	0	0	0	1.42	2.44
bta-miR-2367-3p	bta-mir-2367	13.71	0	9.11	8.07	13.9	21.61	7.53	21.83	29.42	36.57	6.15	14.45	14.99	0	14.36	19.26	10.38	21.72	4.95	4.5	4.23	8.49	10.52	4.99	24.7	15.82	14.21	9.48	12.32	3.68	0	3.89	15.16	4.84	0	10	4.44	5.25	10.67	10.56
bta-miR-2367-5p	bta-mir-2367	0	0	0	0	0	0	0.38	0.42	0	1.46	0	0	0	0	1.1	1.75	0	8.69	0	4.5	0.42	0	4.78	2.5	0	0	2.29	0	0	0	6.96	0	0	0	0	2.5	0	0	0	0
bta-miR-2372	bta-mir-2372	0	0	0	0	0	0	0	0	0	0	0	0	0	0	0	0	0	0	0	0	0	0	0	0	0	0	0.92	0	0	0	0	0	1.21	0	0	0	0	0	0	0
bta-miR-2374	bta-mir-2374	2.74	0	0	0	0	0	0	0	0	0	0	0	0	0	0	0	0	0	0	0	0	0	0	0	0	0	0	0	0	0	0	0	0	0	0	0	0	0	0	0
bta-miR-2377	bta-mir-2377	0	0	0	0	0	0	0	0.84	0	0	0	0	0	0	0	0	0	0	0	0	0	0	0	0	0	0	0	0	0	0	0	0	0	0	0	0	0	0	0	0
bta-miR-2385-3p	bta-mir-2385	0	0	0	0	0	0	0	0	0	0	0	0	0	0	0	0	0	0	0	0	0	0	0	0	0	0	0.92	0	0	0	0	7.77	0	0	0	0	0	0	0	0
bta-miR-2387	bta-mir-2387	0	0	0	0	0	1.23	0	0	0	0	0	0	0	0	0	0	0	0	0	0	0	0	0	0	0	0	0	0	0	1.23	0	0	0	0	0	0	0	0	0	0
bta-miR-2388-3p	bta-mir-2388	0	0	0	0	0	0	0	0	0	0	0	0	0	0	0	0	0	8.69	0	0	0	0	0	0	1.59	0	0	0	0	0	0	0	0	0	0	0	0	0	0	0
bta-miR-2388-5p	bta-mir-2388	0	0	0	4.61	0	0	1.88	1.68	0	2.93	0	0	0	0	2.21	1.17	0	0	0	0	5.08	0	7.65	2.5	0	0	0	0	4.31	0	0	3.89	0.61	0	0	0	0	0.96	0	0
bta-miR-2397-3p	bta-mir-2397	1.37	0	0	0	0	4.94	0.75	1.68	0	0	0	3.94	0	0	4.42	5.84	20.75	4.34	0	0	1.69	2.43	0	4.99	1.59	6.33	0	0	1.23	7.37	0	9.71	0	0	28.77	5	8.87	0	2.84	8.13
bta-miR-2397-5p	bta-mir-2397	0	0	0	4.61	3.34	0	0	0	0	0	0	1.31	0	0	6.63	4.67	20.75	0	0	0	0	0	1.91	0	1.59	3.16	0	0	0	0	0	0	1.82	0	0	0	0	0	4.27	0
bta-miR-2399-5p	bta-mir-2399	0	0	0	0	0	0	0	0	0	0	0	0	0	0	0	0	0	0	0	0	0	0	0	0	1.59	0	0	0	0	0	0	0	0	0	0	0	0	0	0	0
bta-miR-23a	bta-mir-23a	113.31	59.44	159.88	149.92	192.89	178.2	162.63	138.82	98.07	199.91	118.84	151.03	191.59	178.69	229.78	228.81	217.89	334.45	389.47	131.96	133.49	80.9	139.6	99.86	105.19	124.41	113.05	120.05	156.84	106.86	212.01	139.89	165.09	164.58	323.69	156.68	207.75	179.62	180.14	202.6
bta-miR-23b-3p	bta-mir-23b	54.37	90.31	146.22	101.49	104.51	123.87	127.24	102.71	117.11	82.89	89.64	95.22	224.08	161.94	164.6	124.91	176.39	93.39	117.17	203.93	95.82	69.98	101.35	101.1	63.75	81.71	63.09	64.64	125.74	102.56	158.62	138.92	181.46	165.79	187.02	231.68	150.08	131.85	117.56	153.85
bta-miR-24	bta-mir-24-1	9.6	0	9.11	16.15	4.45	8.64	5.27	8.4	6.92	2.93	7.68	3.94	5	27.92	8.84	4.67	0	8.69	0	0	3.39	0	11.47	22.47	4.78	0	8.25	4.37	14.16	3.68	23.21	3.89	7.27	0	0	15	0	9.55	7.11	1.63
bta-miR-2400	bta-mir-2400	0	0	0	0	0	0	0	0	0	0	0	1.31	0	0	0	0	0	0	0	0	0	0	1.91	0	0	0	0	0	0	0	0	0	2.42	0	0	0	0	0	1.42	0
bta-miR-2403	bta-mir-2403	0	0	3.04	0	0	0	0	0	0	0	0	1.31	0	0	0	0	0	0	0	0	0.85	0	0	0	0	0	0	0	0.62	1.23	0	3.89	0	0	0	0	0	0.96	7.11	0
bta-miR-2409	bta-mir-2409	0	0	0	4.61	1.11	0	0	0	0	0	0	0	0	0	0	0	0	0	0	0	0	0	0	0	0	0	0	0	0	0	0	5.83	0	0	0	0	0	0	0	0
bta-miR-2411-3p	bta-mir-2411	5.48	0	0	2.31	0	2.47	0	0	13.85	0	0	0	0	0	0	0	0	0	0	0	0	0	0	4.99	1.59	0	0.92	0	0.62	0	0	0	1.82	0	0	0	0	0	1.42	0
bta-miR-2411-5p	bta-mir-2411	4.11	0	21.25	18.45	16.68	4.94	2.64	8.4	13.85	2.93	3.07	1.31	10	0	0	7	20.75	26.06	9.9	9	3.39	14.56	11.47	2.5	14.34	12.65	4.58	13.12	3.7	3.68	13.93	3.89	13.34	2.42	14.39	5	4.44	1.91	1.42	9.75
bta-miR-2412	bta-mir-2412	0	0	0	0	0	0	0	3.36	0	0	0	0	0	0	0	0	0	0	0	0	0	0	0	0	0	0	0	2.92	0	0	0	0	0	0	0	0	0	0	0	0
bta-miR-2415-3p	bta-mir-2415	2.74	0	0	0	0	0	0.75	0	0	0	0	0	0	0	4.42	1.17	0	0	0	0	0	2.43	3.82	0	0	3.16	0	1.46	0	3.68	0	0	3.03	0	0	0	0	0	0	0
bta-miR-2416	bta-mir-2416	0	0	0	0	3.34	0	0	0	0	0	0	0	0	0	0	0	0	0	0	0	0	0	0	0	0	0	0	0	0	0	0	0	0	0	0	0	0	0	0	0
bta-miR-2419-5p	bta-mir-2419	867.66	171.47	136.6	334.44	155.65	181.49	114.07	148.61	96.92	172.6	153.67	244.28	169.94	295.95	375.6	221.8	93.38	82.53	54.46	0	254	172.33	260.07	77.39	237.48	158.15	462.9	218.71	315.93	253.02	222.84	254.53	131.55	130.7	158.25	185.01	53.23	84.08	92.44	78.01
bta-miR-2422	bta-mir-2422	0	0	0	0	0	0	0	0	0	0	1.54	0	0	0	0	0	0	0	0	0	0	0	0	0	0	0	0	0	0	0	0	0	0	0	0	0	0	0	0	0
bta-miR-2424	bta-mir-2424	24.67	3.43	0	6.92	2.22	0	0.38	0	3.46	0	0	1.31	5	5.58	0	2.33	0	8.69	0	53.98	4.23	0	0	0	0	3.16	0	0	1.23	0	9.29	0	0	0	0	0	0	0	1.42	0
bta-miR-2425-5p	bta-mir-2425	2.74	0	3.04	6.92	5.56	0	0	0	0	0	3.07	0	0	0	0	0	0	8.69	0	0	3.39	4.85	0	0	0	0	0	0	0	0	0	0	2.42	7.26	0	5	0	1.91	0	0
bta-miR-2428	bta-mir-2428	0	0	0	0	0	0	0	0	0	0	1.54	0	0	0	0	0	0	0	0	0	0	0	0	0	0	0	0	0	0	0	0	0	0	0	0	0	0	0	0	0
bta-miR-2431-3p	bta-mir-2431	1.37	5.14	1.52	0	1.67	4.94	2.82	1.26	3.46	0	4.61	0.66	2.5	0	11.05	5.25	5.19	0	0	0	0	3.64	11.47	1.25	6.38	1.58	1.37	2.92	2.46	1.84	0	2.91	1.52	6.05	0	0	1.11	0	0.71	2.44
bta-miR-2431-5p	bta-mir-2431	0	0	0	0	0	0	0	0	1.73	0	0	0	0	0	0	0	0	0	0	0	0	0	0	0	0	0	0	0	0	0	0	0	0	0	0	0	0	0	0	0
bta-miR-2432	bta-mir-2432	0	0	0	0	0	0	0	0	0	0	0	0	0	0	8.84	0	0	0	0	0	0	0	0	0	0	0	0	0	0	0	0	0	0	0	0	0	0	0	0	0
bta-miR-2433	bta-mir-2433	0	0	0	0	0	0	0	0	0	0	0	0	0	0	0	0	0	0	0	0	0	0	0	0	0	0	0	0	0	0	0	1.94	0	0	0	0	0	0	0	0
bta-miR-2435	bta-mir-2435	444.23	402.37	822.67	694.25	339.46	419.78	269.64	312.34	489.22	547.07	426.68	393.01	693.07	563.98	596.55	577.08	622.55	592.16	366.36	380.88	457.49	371.35	425.16	516.76	572.18	534.02	417.68	402.31	408.31	460.59	561.75	435.22	403.12	619.6	815.21	343.36	519.74	439.49	392.98	635.98
bta-miR-2436-3p	bta-mir-2436	0	0	0	0	0	0	0	0	0	0	0	0	5	0	0	0	0	0	0	0	0.85	0	3.82	0	0	0	0	0	0	0	0	0	0	0	0	0	0	0	0	0
bta-miR-2439-5p	bta-mir-2439	0	0	18.21	0	1.11	0	0	0	0	0	0	0	0	0	0	1.17	0	0	0	0	0	0	0	0	0	3.16	0.92	1.46	0	0	4.64	0	0	0	0	0	0	0.96	0	0
bta-miR-24-3p	bta-mir-24-2	49.35	46.3	16.7	70.35	48.36	44.45	33.88	55.41	39.81	20.48	35.34	30.86	29.99	25.13	92.8	51.95	72.63	23.89	37.13	67.48	41.49	15.78	33.46	18.72	27.09	18.98	22.92	35.72	52.96	20.27	53.39	77.72	30.61	18.15	14.39	35	47.69	44.43	30.58	39.82
bta-miR-24-3p	bta-mir-24-1	49.35	53.15	16.7	70.35	48.36	44.45	33.88	55.41	39.81	20.48	35.34	30.86	29.99	25.13	92.8	51.95	72.63	23.89	37.13	67.48	41.49	15.78	33.46	18.72	27.09	18.98	22.92	35.72	52.96	20.27	53.39	77.72	30.61	18.15	14.39	35	47.69	44.43	30.58	46.32
bta-miR-2443	bta-mir-2443	0	3.43	0	0	0	0	1.51	0	0	0	0	0	0	0	0	0	0	0	0	0	0	0	0	0	0	6.33	0	0	0.62	2.46	0	0	0	0	0	0	2.22	1.91	0	0
bta-miR-2446	bta-mir-2446	0	0	0	0	4.45	1.23	0.38	0.84	0	0	6.15	1.31	0	0	0	7	0	0	0	0	1.69	7.28	0	0	0	3.16	3.67	0	1.23	2.46	0	0	1.82	0	0	5	0	3.82	1.42	0
bta-miR-2447	bta-mir-2447	0	0	0	0	0	0	0	0	0	0	0	0	0	0	0	0	0	0	0	0	0	0	0	0	0	0	0	0	0	0	0	0	1.21	0	0	0	0	0	0	0
bta-miR-2448-5p	bta-mir-2448	0	0	0	0	0	0	0	0	0	0	0	0	0	0	0	0	0	0	0	0	0	0	0	0	0	0	0	0	1.23	0	0	0	0	0	0	0	0	0	0	0
bta-miR-2450a	bta-mir-2450a	0	0	6.07	0	0	0	0	0	0	0	0	0	0	0	0	0	0	0	0	0	0	0	0	0	0	0	0	0	0	0	0	0	0	0	0	0	0	0	0	0
bta-miR-2450c	bta-mir-2450c	0	0	0	0	0	0	0	0	0	0	0	0	0	0	0	0	0	4.34	0	0	0	0	0	0	0	0	0	0	0	0	0	1.94	0	0	0	0	0	0	0	0
bta-miR-2461-3p	bta-mir-2461	0	0	0	0	0	0	0	0.84	0	0	0	0	0	0	0	0	0	0	0	0	0	0	0	0	0	6.33	0	0	0	0	0	0	0	0	0	0	0	0	0	0
bta-miR-2462	bta-mir-2462	0	0	0	0	0	0	0	0	0	0	0	0	0	0	0	0	0	0	0	9	0	0	0	0	0	0	0	0	0	0	0	0	0	0	0	0	0	0	0	0
bta-miR-2463	bta-mir-2463	0	0	0	0	0	0	0	0	0	0	0	0	0	0	0	0	0	0	0	0	0	0	0	0	0	0	0.92	0	0	0	0	0	0	0	0	0	0	0	0	0
bta-miR-2464-5p	bta-mir-2464	0	0	0	0	0	0	0	0	0	8.78	0	0	0	0	0	0	0	0	0	0	0	0	1.91	0	0	0	0	0	0	0	0	0	0	0	0	0	0	0	0	0
bta-miR-2465	bta-mir-2465	0	0	0	0	0	0	1.13	1.68	0	0	0	0	0	0	4.42	4.67	0	0	0	0	0.85	0	0	0	0	0	0	0	1.85	0	0	1.94	0.61	0	0	0	0	0.96	0	1.63
bta-miR-2468	bta-mir-2468	2.06	0	0	3.46	1.11	3.09	0.56	0	0	0	0	1.97	0	0	1.1	2.33	0	0	0	0	0.42	0	3.82	0	0	0	0.92	2.92	0	0	0	0.97	0	3.63	0	0	3.33	2.87	1.42	0
bta-miR-2478	bta-mir-2478	1728.47	1670.07	148.75	1123.26	82.27	202.48	129.12	46.18	758.06	242.82	89.13	394	1374.47	753.84	315.95	317.53	902.69	308.39	351.51	2078.34	668.03	393.2	348.04	179.74	243.85	177.13	355.65	109.36	91.15	25.79	329.62	481.85	111.54	45.99	287.72	660.04	110.9	240.76	224.7	251.9
bta-miR-2483-3p	bta-mir-2483	75.39	75.44	157.85	115.32	102.28	112.35	57.22	102.43	135	108.24	101.42	73.55	179.93	145.18	220.94	168.1	72.63	86.87	99.02	125.96	122.77	101.94	112.82	89.87	141.85	132.85	117.33	164.77	96.07	68.78	106.78	112.69	139.43	94.39	215.79	205.01	146.39	129.94	92.44	99.13
bta-miR-2483-5p	bta-mir-2483	398.88	109.74	100.18	327.52	175.66	283.97	168.65	169.6	204.23	193.08	204.38	288.93	299.89	245.69	360.14	235.81	404.65	117.27	113.87	278.91	292.1	213.59	384.37	132.31	221.54	158.15	377.65	156.02	240.18	127.74	329.62	262.3	181.25	113.76	201.4	270.02	337.13	367.83	411	247.02
bta-miR-2485	bta-mir-2485	0	0	0	0	0	0	0	0	0	0	0	0	0	0	0	0	0	0	0	0	0	0	0	0	0	0	0	0	0	2.46	0	3.89	0	0	0	0	0	0	0	0
bta-miR-25	bta-mir-25	6120.24	5363.44	4999.74	4253.18	5915.79	6949.76	5797.79	6705.13	5617.96	5900.72	5699.52	6256.7	4663.22	5712.41	4619.92	6179	4866.23	7475.16	7891.67	5110.37	4771.04	4111.57	3826.48	3879.42	4650.72	5032.36	4731.65	4689.25	5118.38	5783.79	8500.54	6030.94	5837.3	8272.67	7034.76	4460.29	6718.22	5240.76	6049.78	7932.38
bta-miR-26a	bta-mir-26a-1	860.81	571.27	662.28	877.43	852.18	946.76	782.56	767.89	776.52	920.07	620.43	810.43	890.49	1014.42	1011.74	793.73	1874.55	884.63	1316.93	1210.11	968.11	968.23	861.8	814.04	668.47	783.9	717.26	672.67	783.21	666.94	1079.4	1049.2	767.1	934.25	1054.97	907.14	1010.84	1103.66	1036.86	1040.64
bta-miR-26a	bta-mir-26a-2	873.15	579.84	672.91	888.96	853.85	955.4	791.59	776.71	781.71	925.92	624.27	823.57	890.49	1020.01	1021.68	798.4	1905.68	897.66	1349.11	1228.11	977	975.51	868.5	817.78	670.06	785.48	720.01	677.04	789.99	672.46	1091	1048.23	777.4	942.72	1076.55	919.64	1017.49	1111.78	1041.12	1050.39
bta-miR-26b	bta-mir-26b	41.12	42.01	40.98	79	47.25	51.85	30.21	27.92	45	36.57	14.98	40.38	142.45	100.51	49.16	66.25	249.02	47.78	202.99	116.96	38.31	66.14	28.68	44.31	67.34	64.84	43.54	30.62	30.95	33.16	65	102.01	35.61	27.83	129.47	78.76	51.57	52.07	38.04	73.94
bta-miR-27a-3p	bta-mir-27a	2287.72	901.91	532.76	1383.9	1062.31	1148.83	1005.89	908.46	801.33	917.14	604.68	941.66	894.66	1580.26	1746.56	1247.94	1291.78	1233.55	1752.6	1124.64	1826.29	872.56	1521.22	876.24	557.83	438.08	936.8	641.56	1359.5	814.94	1422.95	1384.36	836.25	611.13	726.49	862.56	1576.97	2041.24	1692.35	1421.2
bta-miR-27a-5p	bta-mir-27a	0	0	0	0	0	0	0	0	0	0	0	0	0	0	0	0	0	0	0	9	0	0	0	0	0	0	0	0	0	0	0	0	0	0	0	0	0	0	0	0
bta-miR-27b	bta-mir-27b	15830.4	5058.23	4551.98	10598.3	7578.46	7336.81	4638.3	5356.72	5837.76	7025.58	4438.68	7626.51	6062.68	9559.76	9987.74	7797.01	8928.34	6993.03	8748.17	7440.63	8746.21	4838.5	7061.11	4016.72	3468.12	2917.89	5928.76	4234.32	7194.74	6049.71	8358.94	7922.41	5511.27	5117.78	6466.51	7577.99	9051.51	11569.6	11389.9	8240.35
bta-miR-28	bta-mir-28	44.32	18.29	44.52	36.9	46.69	41.57	30.24	35.54	42.69	26.33	34.32	42.46	96.63	39.09	33.14	57.98	93.38	8.69	21.45	41.99	32.46	24.27	25.5	27.46	70.66	63.26	56.53	65.61	44.75	25.38	57.26	59.58	40.21	35.5	115.09	43.34	82.8	64.97	40.29	59.05
bta-miR-2885	bta-mir-2885	49.35	75.44	118.39	136.08	51.14	51.85	35.39	40.3	48.46	43.88	38.42	72.23	39.98	33.5	64.07	51.37	10.38	43.43	74.26	44.99	38.95	80.1	34.42	49.93	39.85	66.42	72.41	46.66	42.49	28.25	102.14	85.49	46.68	24.2	14.39	80.01	42.14	33.44	38.4	47.13
bta-miR-2887	bta-mir-2887-1	13.71	24.01	0	16.15	1.67	0.62	1.13	0.42	8.65	0	0.77	4.6	19.99	27.92	5.52	6.42	62.25	0	0	17.99	3.81	4.85	3.82	4.99	0	3.16	4.58	2.19	0	1.23	2.32	11.66	1.82	0	0	7.5	2.22	2.87	2.13	4.88
bta-miR-2887	bta-mir-2887-2	13.71	24.01	0	16.15	1.67	0.62	1.13	0.42	8.65	0	0.77	4.6	19.99	27.92	5.52	6.42	62.25	0	0	17.99	3.81	4.85	3.82	4.99	0	3.16	4.58	2.19	0	1.23	2.32	11.66	1.82	0	0	7.5	2.22	2.87	2.13	4.88
bta-miR-2904	bta-mir-2904-1	82.24	126.88	41.49	114.56	13.71	17.7	18.32	13.43	101.54	32.18	11.27	31.08	149.94	67.01	33.14	33.47	103.76	83.97	150.18	242.92	45.16	21.84	21.67	34.12	34	12.65	22.61	13.61	16.42	10.64	74.28	56.99	13.54	9.68	67.13	95.01	30.31	34.08	17.07	34.13
bta-miR-2904	bta-mir-2904-2	82.24	126.88	41.49	114.56	13.71	17.7	18.32	13.43	101.54	32.18	11.27	31.08	149.94	67.01	33.14	33.47	103.76	83.97	150.18	242.92	45.16	21.84	21.67	34.12	34	12.65	22.61	13.61	16.42	10.64	74.28	56.99	13.54	9.68	67.13	95.01	30.31	34.08	17.07	34.13
bta-miR-2904	bta-mir-2904-3	82.24	126.88	41.49	114.56	13.71	17.7	18.32	13.43	101.54	32.18	11.27	31.08	149.94	67.01	33.14	33.47	103.76	83.97	150.18	242.92	45.16	21.84	21.67	34.12	34	12.65	22.61	13.61	16.42	10.64	74.28	56.99	13.54	9.68	67.13	95.01	30.31	34.08	17.07	34.13
bta-miR-296-3p	bta-mir-296	1.37	0	6.07	0	2.22	3.7	1.51	0.84	0	2.93	0	5.25	5	11.17	0	0	10.38	4.34	19.8	0	0	4.85	0	7.49	1.59	9.49	2.75	7.29	1.23	0	4.64	0	2.42	2.42	14.39	5	11.09	3.82	8.53	3.25
bta-miR-296-5p	bta-mir-296	61.68	58.3	88.03	129.16	76.71	83.96	70.02	71.37	96.92	67.29	38.42	47.28	59.98	55.84	163.5	102.73	72.63	99.9	49.51	98.97	55.88	60.68	66.93	44.94	90.85	53.77	121	71.45	110.85	62.64	139.28	79.66	64.86	79.87	129.47	155.01	93.15	81.21	100.97	95.88
bta-miR-299	bta-mir-299	0	0	0	1.15	0.56	0	1.32	0.84	0	1.46	0	0.66	2.5	0	0	0.58	0	2.17	0	0	2.54	0	1.91	1.25	0	1.58	1.37	2.19	1.23	0	0	0	3.94	2.42	0	0	0	0.96	3.56	0.81
bta-miR-29a	bta-mir-29a	1170.59	1193.4	877.31	793.43	1232.97	1472.92	1253.41	1331.48	1017.67	1439.34	871.29	1024.4	1224.53	1658.44	1531.14	1448.15	1286.59	1207.49	1717.95	1430.54	1931.7	1589.78	1418.92	1712.54	1383.42	2062.29	1198.95	1239.38	1194.14	1131.21	2247	1443.62	1495.8	1810.4	1553.69	985.06	1871.96	1407.32	1306.24	2165.52
bta-miR-29b	bta-mir-29b-1	20.7	44.35	32.89	25.37	26.02	34.08	25.41	34.42	19.38	22.33	10.96	16.15	26.32	31.27	19	26.11	19.02	28.67	16.5	24.59	24.64	39.24	29.74	27.29	33.36	47.02	27.96	26.88	21.43	16.17	45.65	23.45	38.95	31.95	23.98	28.17	29.65	26.94	24.46	23.51
bta-miR-29b	bta-mir-29b-2	20.7	44.35	32.89	25.37	26.02	35.31	25.41	34.42	19.38	22.33	12.5	16.15	26.32	31.27	19	31.95	19.02	28.67	16.5	24.59	26.33	39.24	29.74	27.29	33.36	47.02	27.96	26.88	21.43	16.17	45.65	23.45	39.55	31.95	23.98	28.17	29.65	30.76	24.46	23.51
bta-miR-29c	bta-mir-29c	94.72	163.24	72.86	103.79	185	173.38	181.77	176.46	140.54	172.02	179.48	133.04	137.95	204.37	195.76	171.06	332.02	250.19	297.05	210.53	211.75	260.51	186.86	225.34	257.56	263.16	149.41	212.79	134.13	111.77	329.62	182.44	236.72	307.87	345.26	104.01	346.45	225.99	200.1	336.89
bta-miR-29d-3p	bta-mir-29d	8.36	12.35	6.07	4.61	0.44	3.83	0.75	1.12	2.08	5.27	2.77	3.02	3	3.35	3.54	3.15	0	2.61	0	3.6	0.51	9.71	3.44	3.99	2.55	0.63	2.75	3.79	1.11	0	0	3.69	5.61	5.32	0	9	0.44	2.1	0.28	1.3
bta-miR-29d-5p	bta-mir-29d	0	0	1.52	2.31	1.11	0	1.13	3.78	1.73	8.78	0	1.31	0	0	3.31	3.5	0	4.34	0	0	0.85	0	4.78	0	5.58	1.58	1.83	3.65	1.54	6.76	0	4.86	1.82	1.21	0	5	4.44	0.96	4.98	2.44
bta-miR-29e	bta-mir-29e	0	0	0	0	0	0	0	0	0	0	0	0	0	0	0	0	0	0	0	9	0	0	0	0	0	0	0	0	0	0	0	0	0	0	0	0	0	1.91	2.84	0
bta-miR-301a	bta-mir-301a	82.24	75.44	62.23	43.82	42.25	59.26	56.66	61.29	81.34	74.6	47.64	69.61	144.94	72.59	107.16	120.82	160.82	76.01	205.46	85.47	143.09	91.02	97.53	106.1	68.53	93.31	84.33	84.57	100.38	83.93	174.1	122.41	65.17	70.19	21.58	127.51	70.97	73.09	81.77	95.88
bta-miR-301b	bta-mir-301b	5.48	0	12.14	0	2.22	1.23	5.65	1.68	3.46	8.78	0	0	10	0	0	4.67	25.94	0	0	0	2.54	2.43	5.74	9.99	4.78	0	0	5.83	6.16	4.09	0	3.89	1.82	0	0	0	4.44	3.82	0	6.5
bta-miR-302a	bta-mir-302a	0	0	0	0	0	0	0	0	0	0	0	0	0	0	0	0	0	0	0	0	0	1.21	0	0	0	0	0.46	0	0	0	0	0	0	0	0	0	0	0	0	0.81
bta-miR-302b	bta-mir-302b	0	0	0	0	0	0	0	0	0	0	0	0	0	0	0	0	0	0	0	0	0	1.21	0	0	0	0	0.46	0	0	0	0	0	0	0	0	0	0	0	0	0.81
bta-miR-302d	bta-mir-302d	0	0	0	0	0	0	0	0	0	0	0	0	0	0	0	0	0	0	0	0	0	1.21	0	0	0	0	0.46	0	0	0	0	0	0	0	0	0	0	0	0	0.81
bta-miR-3064	bta-mir-3064	0	0	0	0	0	0	0	0	0	0	0	0	0	0	0	0	0	0	0	0	2.54	0	0	0	0	0	0	0	0	0	0	0	1.21	0	0	0	0	0	0	0
bta-miR-30a-5p	bta-mir-30a	11298.4	3925.99	1446.49	5539.43	3575.12	2761.26	1731.82	2690.39	2601.87	3758.77	3342.01	4543.25	3363.71	5798.96	6509.35	4168.95	5540.66	3739.03	4141.39	3472.89	7709.17	3247.91	5350.89	2294.2	2405.31	1628.96	5187.97	3476.11	4488.97	4030.89	5401.62	5089.58	2067.34	2072.61	1443.4	2665.17	8258.96	10873.9	9549.43	7538.01
bta-miR-30b-3p	bta-mir-30b	0	0	0	0	0	2.47	0	0	3.46	0	0	0	0	0	0	0	0	0	0	0	0	0	0	0	0	0	0	0	0	0	0	0	0	0	0	0	0	0	0	0
bta-miR-30b-5p	bta-mir-30b	710.72	504.11	374.9	532.8	762.68	685.84	1127.11	1054.13	373.84	634.83	567.03	681.62	479.82	474.64	586.6	650.82	290.52	469.1	500.04	179.94	939.39	759.69	623.41	703.99	487.7	499.76	562.35	363.8	989.37	975.84	796.2	696.55	1072.37	1397.74	345.26	515.03	727.49	846.5	652.76	869.46
bta-miR-30c	bta-mir-30c	658.63	480.1	353.65	403.64	473.62	474.72	576.73	455.49	491.53	392.02	322.7	565.39	502.31	558.4	522.53	622.8	653.67	499.5	554.5	341.89	604.95	657.75	533.53	536.73	521.17	464.96	564.19	474.61	563.82	440.94	466.58	595.52	573.77	623.23	258.95	505.03	618.81	581.85	473.57	549.3
bta-miR-30d	bta-mir-30d	21828.2	28713.6	17407.5	14047.3	23008.7	26497.5	20675	22366.8	17419.2	24509.3	18875.5	17323.3	26580.7	32256.8	25493.5	29137.7	19880	24729.7	27785	17803.8	34136.9	35670	28554.9	36958.9	19868.6	28254.7	15555.7	16334.4	21001	19358.9	39486.6	28596.8	30488.2	40796.6	36293.5	20964.7	34833.5	28420.2	25750	36582
bta-miR-30e-5p	bta-mir-30e	5946.16	2042.72	838.86	2121.21	2440.55	2428.32	1656.15	2187.75	1501.12	2126.83	1452.92	2174.87	2092.53	3147.5	3317.09	2408.33	2334.55	1596.96	2057.91	1757.44	4422.07	2047.7	3222.52	1782.02	1250.34	1304.22	2736.29	1576.93	2862.5	1913.19	3590.25	3283.92	1484.08	1716.01	1539.3	1373.42	4302.85	5462.74	4605.13	3642.79
bta-miR-30f	bta-mir-30f	4.11	6.86	0	11.53	26.68	22.22	19.2	8.4	10.38	5.85	0	17.73	57.48	44.67	13.26	40.86	114.13	26.06	24.75	71.98	19.47	19.42	7.65	22.47	4.78	6.33	14.67	11.66	16.01	14.12	0	27.2	13.64	14.52	43.16	60	11.09	21.97	15.64	4.88
bta-miR-31	bta-mir-31	4.8	3.43	1.52	2.31	3.89	5.56	2.82	4.2	6.92	1.46	5.38	4.6	2.5	0	26.51	13.42	10.38	19.55	64.36	22.49	1.27	0	4.78	2.5	0.8	0	2.75	2.19	8.62	5.53	9.29	11.66	10.91	20.57	57.54	30	8.87	4.3	0.71	9.75
bta-miR-3141	bta-mir-3141	0	0	0	0	0	0	0	0	0	0	0	0	0	0	0	0	0	0	0	9	0	0	0	0	0	0	0	0	0	0	0	0	0	0	0	0	0	0	0	0
bta-miR-32	bta-mir-32	663.43	260.63	200.35	417.48	325.75	321	295.14	261.96	290.76	272.07	244.33	341.47	274.89	452.3	373.39	339.71	186.76	312.73	485.18	260.92	498.69	339.8	403.49	232.17	301.23	303.65	474.81	332.45	378.14	228.45	371.41	376.93	266.12	215.41	302.11	120.01	401.45	600.96	546.1	357.53
bta-miR-320a	bta-mir-320a-1	23.3	25.72	66.78	71.5	46.69	70.37	27.86	26.87	76.15	61.44	43.8	24.3	44.98	64.22	49.71	26.85	124.51	108.59	66.84	188.94	22.86	42.47	35.38	41.19	34.27	45.86	27.5	34.99	24.63	30.71	55.71	35.94	35.77	66.56	136.67	107.51	45.47	33.92	31.29	28.44
bta-miR-320a	bta-mir-320a-2	23.3	25.72	66.78	71.5	46.69	70.37	27.86	26.87	76.15	61.44	43.8	24.3	44.98	64.22	49.71	26.85	124.51	108.59	66.84	188.94	22.86	42.47	35.38	41.19	34.27	45.86	27.5	34.99	24.63	30.71	55.71	35.94	35.77	66.56	136.67	107.51	45.47	33.92	31.29	28.44
bta-miR-323	bta-mir-323	2.74	0	0	8.07	3.89	4.94	3.01	2.52	0	19.02	0	0	0	5.58	0	1.75	5.19	0	2.48	13.5	2.96	7.28	0.96	0	0.8	0	6.42	2.19	3.39	1.23	2.32	1.94	7.27	8.47	21.58	5	6.65	6.21	5.69	4.06
bta-miR-324	bta-mir-324	4.11	0	3.04	0	1.11	2.47	1.51	0.84	0	2.93	1.54	1.31	0	0	4.42	3.5	0	0	0	0	0.85	0	0	0	7.97	0	0.92	0	1.23	0	9.29	1.94	1.82	2.42	0	0	0	3.82	0	6.5
bta-miR-326	bta-mir-326	0	0	0	0	0	1.23	0	0	0	0	0	0	10	0	0	0	0	0	0	0	0	0	0	0	0	0	0	0	4.31	0	0	0	0	0	0	0	0	0	0	0
bta-miR-328	bta-mir-328	31.53	20.58	33.39	18.45	3.34	18.52	19.2	7.56	34.61	5.85	6.15	9.19	119.95	44.67	17.68	23.35	186.76	39.09	9.9	17.99	9.31	12.14	1.91	2.5	6.38	15.82	13.75	4.37	10.47	6.14	32.5	21.37	12.73	0	71.93	85.01	6.65	20.06	25.6	11.38
bta-miR-329a	bta-mir-329a	0	0	0	0	0	0	0	0	0	0	0	0	0	0	0	0	0	0	0	4.5	0	0	0	0	0	0	0	0	0	0	0	0	0	0	0	0	0	0	0	0
bta-miR-330	bta-mir-330	0	13.72	0	0	0	0	0	3.36	0	0	0	0	10	0	0	2.33	41.5	0	0	9	1.69	0	0	0	0	9.49	0	0	1.23	0	0	3.89	0.61	0	0	10	0	0	0	0
bta-miR-331-3p	bta-mir-331	2.74	0	0	0	0	1.23	0.75	5.88	0	2.93	0	0	10	16.75	2.21	4.67	20.75	0	0	0	10.16	0	1.91	19.97	1.59	3.16	2.75	0	2.46	0	0	1.94	1.82	0	0	15	2.22	0	1.42	0
bta-miR-331-5p	bta-mir-331	5.48	0	12.14	13.84	2.22	6.17	5.65	10.08	13.85	8.78	1.54	11.82	14.99	11.17	2.21	18.68	62.25	0	4.95	17.99	3.39	4.85	3.82	0	6.38	12.65	0.92	7.29	4.31	0	0	0	9.7	0	43.16	0	2.22	2.87	4.27	6.5
bta-miR-335	bta-mir-335	2348.04	1958.13	2316.21	2945.39	1755.5	2514.95	2165.75	1532.29	2474.95	1439.34	1427.57	2111.83	2329.11	1887.38	2178.5	2678	2054.4	1446.38	2109.07	2438.22	2552.74	2065.49	2522.3	2014.6	2809.87	2331.15	3029.46	2169.65	2414.16	1107.87	2014.87	2113.94	2479.36	1389.27	1481.76	2330.15	1645.73	2193.63	1801.85	1690.16
bta-miR-338	bta-mir-338	2.74	6.86	3.04	2.31	3.34	16.05	6.02	1.68	6.92	11.7	1.54	2.63	74.97	16.75	19.88	24.52	415.03	0	14.85	224.93	4.23	9.71	3.82	2.5	6.38	3.16	3.67	7.29	11.7	27.02	4.64	139.89	10.31	7.26	14.39	15	13.31	31.53	11.38	19.5
bta-miR-339a	bta-mir-339a	82.24	97.74	86.52	107.25	47.25	47.53	63.06	45.34	83.08	68.75	78.37	55.82	69.97	117.26	75.12	78.8	124.51	138.99	99.02	53.98	61.81	44.9	46.85	33.7	91.64	77.49	79.29	51.76	48.34	51.59	85.89	60.23	56.68	59.3	115.09	117.51	95.37	63.06	61.86	89.38
bta-miR-339b	bta-mir-339b	63.05	70.3	77.41	104.95	42.8	31.48	51.39	37.78	55.38	59.97	63	46.62	59.98	100.51	66.28	71.79	51.88	130.3	84.16	44.99	57.57	32.77	44.94	31.21	86.86	64.84	77.46	51.76	40.95	44.22	76.6	54.4	51.83	54.46	57.54	117.51	75.41	50.64	44.8	84.51
bta-miR-33a	bta-mir-33a	4.11	0	0	6.92	0	0	0	0	0	0	0	0	0	0	0	0	0	4.34	0	0	0.85	0	0	0	0	0	0	0	0	0	0	11.66	0	0	0	5	0	0	0	0
bta-miR-33b	bta-mir-33b	2.74	0	0	0	0	0	0	0	0	0	0	0	0	0	0	0	0	0	0	0	0	0	0	0	0	0	0	0	1.23	0	0	0	0	0	0	0	0	0	0	0
bta-miR-340	bta-mir-340	8.22	0	13.66	2.31	1.67	8.03	5.08	8.4	3.46	0	1.54	3.94	14.99	13.96	2.21	10.51	0	0	2.48	0	8.04	7.28	1.91	0	5.58	4.74	9.62	10.21	7.7	6.76	0	5.83	6.67	6.05	0	2.5	2.22	10.51	6.4	1.63
bta-miR-342	bta-mir-342	1383.05	1975.28	2379.96	1254.73	1516.47	1847.01	1756.54	1506.26	2028.42	1679.23	1553.58	1322.52	1594.39	2228.01	1931.04	2055.78	1878.01	2275.99	1564.47	1727.45	1780.57	2038.8	1644.57	2491.42	1880.69	2612.65	1309.86	1533.92	1789.06	1704.8	1977.73	1849.7	1859.82	2446.95	1855.79	1605.1	1718.92	1757.01	1513.16	1678.79
bta-miR-3431	bta-mir-3431	16.45	51.44	3.04	27.68	13.34	4.94	9.41	11.75	0	0	12.29	9.19	14.99	0	24.3	12.84	10.38	26.06	19.8	17.99	22.01	19.42	22.95	14.98	9.56	9.49	22.92	17.5	4.93	2.46	0	31.09	13.34	36.3	0	30	19.96	7.64	12.8	17.88
bta-miR-3432a	bta-mir-3432a-1	20.79	14.86	50.09	66.5	33.72	37.66	26.54	23.65	38.08	34.62	35.09	26.7	37.49	2.79	41.24	40.08	17.29	33.3	28.05	20.99	17.07	19.42	18.49	38.28	41.97	25.3	41.25	33.05	29.46	22.93	54.16	30.44	23.14	33.48	55.15	53.34	39.92	46.97	45.27	43.88
bta-miR-3432a	bta-mir-3432a-2	20.79	14.86	50.09	66.5	33.72	37.66	26.54	24.49	38.08	34.62	35.09	26.7	37.49	2.79	41.24	40.08	17.29	33.3	28.05	20.99	17.07	19.42	18.49	38.28	41.97	25.3	43.08	33.05	29.46	22.93	54.16	30.44	23.14	33.48	55.15	53.34	39.92	48.89	45.27	43.88
bta-miR-3432b	bta-mir-3432b	0	0	0	0	1.48	0	0	0.28	0	0	0	0.88	0	0	0	0.39	0	0	0	0	0.56	0.81	0	0	0	0	0	0.49	0.82	0	0	0.65	0.2	0	0	0	2.22	1.27	0	1.08
bta-miR-345-3p	bta-mir-345	0	0	9.11	0	0	0	0	0	0	0	1.54	6.57	14.99	0	0	0	0	0	0	0	0	0	0	0	0	0	0	0	0	0	0	5.83	0.61	0	0	0	0	0	0	0
bta-miR-345-5p	bta-mir-345	0	0	0	0	0	0	0	0	0	0	0	0	0	0	0	0	0	0	0	0	0	2.43	0	0	0	0	0	7.29	0	0	0	1.94	0	0	0	0	0	0	5.69	0
bta-miR-346	bta-mir-346	0	0	0	0	0	0	0	0	0	0	0	0	0	0	2.21	4.67	0	0	0	0	0	0	0	0	0	0	2.75	0	0	0	0	0	0	0	0	0	0	0	0	0
bta-miR-34a	bta-mir-34a	2.74	0	6.07	0	6.67	1.23	1.13	0	0	0	3.07	0	24.99	22.34	0	7	31.13	0	0	9	1.69	0	3.82	0	0	6.33	0	0	3.7	6.14	13.93	1.94	0.61	9.68	0	25	2.22	1.91	1.42	3.25
bta-miR-34b	bta-mir-34b	5512.33	4703.29	6839.35	7478.81	5516.11	6631.84	6051.33	4618.7	6344.87	6155.24	5473.63	6539.73	6172.64	5885.51	6364.27	6066.93	5006.3	8309.11	12206.3	8740.71	7197.63	5431.93	5290.34	5138.86	9274.34	8250.74	8602.57	6788.18	6018.45	6403.44	11569.3	6375.81	5367.9	6297.69	7804.41	6182.9	8735.45	5385.19	5313.83	9984.96
bta-miR-34c	bta-mir-34c	34235.7	14418.5	19100.4	28454.1	21299	23376	19304.1	17534.4	22049.5	22658	20101.2	30119.2	21486.8	23625.8	26503.2	21595.6	20580.3	26643	35401.1	28858.3	27992.9	15781.2	19372.4	14590.3	27314.6	22297.7	35227.9	23308.4	24624.1	22487.3	37716.2	25657.7	17623.5	21974.1	26276	24144.1	30016.8	27097	25804	32933.8
bta-miR-361	bta-mir-361	9.6	0	12.14	0	1.11	0	1.51	2.52	0	2.93	3.07	3.94	10	5.58	15.47	1.17	0	4.34	0	9	7.62	7.28	0	0	0	25.3	5.5	14.58	11.09	7.37	18.57	15.54	8.49	2.42	0	5	8.87	13.38	2.84	0
bta-miR-3613a	bta-mir-3613a	0	0	3.04	0	0	0	0	2.52	0	0	0	0	0	0	0	0	0	0	0	0	0.85	0	0	4.99	0	1.58	0	0	0	0	0	0	0.91	0	0	0	0	0	0	0
bta-miR-362-3p	bta-mir-362	2.74	3.43	3.04	4.61	0.56	3.09	1.13	0.84	5.19	0	0.77	1.97	0	0	7.73	1.75	0	0	7.43	0	2.96	2.43	0.96	0	1.59	1.58	0.92	0	1.23	2.46	0	4.86	0	6.05	0	0	3.33	0.96	1.42	7.31
bta-miR-362-5p	bta-mir-362	2.06	5.14	0	0	0	1.23	0.94	2.52	0	5.85	0	3.28	0	0	2.21	0.58	10.38	8.69	0	4.5	0	2.43	0	0	0.8	0	0	0	0.92	1.23	0	0	2.12	3.63	0	2.5	0	1.91	0	3.25
bta-miR-363	bta-mir-363	19.19	24.01	28.84	23.06	39.47	30.87	19.01	19.73	27.69	14.63	29.97	36.12	10	53.05	24.3	40.27	0	39.09	37.13	44.99	24.55	31.55	15.3	22.47	20.72	14.23	25.21	18.23	20.94	34.39	34.82	14.57	38.19	26.62	0	22.5	15.53	43.47	35.55	33.32
bta-miR-365-3p	bta-mir-365-1	0	0	0	0	0	0	0	0.84	0	0	0	0	5	0	0	0	0	0	0	0	0	0	0	0	0	0	0.46	0	0	0	0	2.91	0.3	0	0	0	1.11	0	0	0
bta-miR-365-3p	bta-mir-365-2	0	0	0	0	0	0	0	0.84	0	0	0	0	5	0	0	0	0	0	0	0	0	0	0	0	0	0	0.46	0	0	0	0	2.91	0.3	0	0	0	1.11	0	0	0
bta-miR-365-5p	bta-mir-365-1	0	0	0	4.61	0	0	0	0	0	0	0	0	0	0	0	0	0	0	0	0	0	0	0	0	0	0	0	0	0	0	0	0	0	0	0	0	0	0	0	0
bta-miR-3660	bta-mir-3660	4.11	3.43	3.04	27.68	12.23	13.58	9.41	8.4	0	0	6.15	2.63	24.99	16.75	13.26	8.17	0	8.69	0	17.99	5.08	4.85	9.56	7.49	30.28	12.65	16.5	14.58	0.62	12.28	23.21	1.94	13.94	16.94	0	5	2.22	7.64	14.22	1.63
bta-miR-369-3p	bta-mir-369	15.08	5.14	16.7	18.45	11.12	13.58	12.61	3.36	0	1.46	7.68	8.54	0	0	25.41	15.18	0	0	9.9	9	11.85	2.43	4.78	6.24	7.97	6.33	12.37	7.29	14.47	13.51	6.96	15.54	19.1	21.78	0	7.5	1.11	11.94	21.33	12.19
bta-miR-369-5p	bta-mir-369	2.74	0	0	0	0	0	0.19	0.42	0	0	0.77	0	0	5.58	0	0.58	0	0	0	4.5	0.42	0	0.96	1.25	2.39	0	0.92	1.46	3.39	0	0	2.91	0.61	2.42	0	0	2.22	1.43	0	0
bta-miR-370	bta-mir-370	0	0	0	0	0	0	0	0	0	0	0	0	10	5.58	0	1.17	0	0	0	0	0	0	0	0	0	0	0	0	0	0	0	11.66	0	0	0	0	4.44	0.96	0	0
bta-miR-371	bta-mir-371	0	0	0	0	0	0	0.38	0	0	0	3.07	0	0	0	6.63	0	0	0	0	35.99	2.54	0	1.91	0	0	0	0	0	2.46	0	0	5.83	0	0	0	5	0	0	8.53	0
bta-miR-374a	bta-mir-374a	19.19	3.43	9.11	18.45	20.01	14.82	15.81	3.36	0	5.85	7.68	15.76	14.99	5.58	49.34	30.35	124.51	8.69	64.36	9	29.63	43.69	9.56	7.49	27.09	3.16	18.33	27.7	18.48	4.91	4.64	36.92	22.43	7.26	0	50	13.31	24.84	18.49	14.63
bta-miR-374b	bta-mir-374b	4.8	1.71	0	0	1.67	1.85	0.75	0	0	2.93	0	4.6	0	5.58	4.05	1.17	0	6.52	0	0	5.93	0	0.96	0	0.8	0	4.58	2.19	2.16	4.3	4.64	3.89	5.76	1.21	0	12.5	2.22	5.73	1.42	3.25
bta-miR-375	bta-mir-375	8543.67	6591.13	12883.4	16576.8	11115.6	11930.3	7529.86	9353.27	7141	10324.1	7105.58	7434.76	11755.5	16735.2	13411.2	10606.9	16217.3	13451.8	15610.1	15079.2	9637.76	11218.2	10014.6	10103	9867.23	8641.37	9428.46	9556.38	10914.8	11631.5	15645.4	13647.3	8859.62	12157.3	20039.7	14260.9	10060.7	9980.25	10583.6	10389.6
bta-miR-376a	bta-mir-376a	0	0	0	0	0	0	0	0	0	0	0	0	0	0	0.74	1.17	0	0	0	0	0	0	0	0	0	0	0	0	0	0	0	0	0	0	0	0	0	0	0	0
bta-miR-376b	bta-mir-376b	1.37	0	0	0	0	0	0.38	0	0	0	0	1.31	0	0	2.21	0	0	0	0	0	3.81	0	0	0	0.8	0	0	0	0.62	0	4.64	3.89	2.12	0	0	5	0	0.96	1.42	2.44
bta-miR-376d	bta-mir-376d	0	0	0	0	0	0	0.19	0	0	0	0	0	0	0	0.74	0	0	0	0	0	0	0	0	0	0	0	0.46	0	0	0	0	0	0.3	0	0	0	0	0	0	0
bta-miR-376e	bta-mir-376e	0	0	0	5.77	0	0	1.69	0	0	0	3.07	0	0	0	0	0	0	0	0	0	2.12	0	0	4.99	3.19	0	0	0	0.92	3.68	0	0	1.21	0	0	0	0	0.96	0	0
bta-miR-377	bta-mir-377	0	0	0	0	0	0	0	0	0	0	0	0	0	0	0	0	0	0	0	0	0	0	0	0	0	0	0	0	0	0	0	0	0	0	0	0	0	0.96	0	0
bta-miR-378	bta-mir-378-1	59.4	44.58	55.65	72.08	38.08	61.73	30.49	36.66	97.5	52.17	71.97	77.81	45.82	78.18	34.98	44.75	138.34	116.55	118	107.97	23.28	21.84	14.98	10.82	58.31	61.68	64.93	32.69	9.34	13.31	43.33	27.53	45.36	69.79	33.57	110.42	43.8	28.5	30.1	36.7
bta-miR-378	bta-mir-378-2	78.59	44.58	82.97	129.74	52.53	62.97	33.13	35.82	125.19	43.39	85.8	105.39	60.81	89.34	90.22	61.09	159.09	133.92	147.7	161.95	30.06	26.7	28.37	28.29	71.06	33.21	103.43	47.27	11.8	10.85	57.26	35.3	54.46	60.1	47.95	110.42	41.59	49.52	35.79	41.58
bta-miR-378b	bta-mir-378b	0	0	0	0	0	0	0	0.21	3.46	0	0	0	0	0	0	0	0	0	0	0	0.28	0	0	0	0.53	0	0	0	0	0	0	0	0	0	0	0	0	0	0	0
bta-miR-378c	bta-mir-378c	14.85	10.29	25.3	30.56	19.73	20.99	14.31	18.61	40.38	41.93	18.95	17.4	8.33	16.75	13.99	8.56	44.96	51.4	16.5	53.98	7.34	12.14	6.37	5.82	24.31	6.33	12.22	8.63	5.34	10.24	29.4	5.18	12.33	29.85	19.18	42.92	7.21	9.87	9.48	13.95
bta-miR-378d	bta-mir-378d	2.06	0	0	0.58	0.83	0	0	0.21	0	0	0	0.33	0	0	0	0	0	2.17	0	0	0	0	0	0	0.4	0	0	0.36	0	0	0	0	0.61	0	0	1.25	0.55	0	0	0.41
bta-miR-379	bta-mir-379	0	0	0	0	0	0	0	0	0	0	0	0	0	8.38	0	0	5.19	0	0	0	0	0	0	0	1.59	0	1.37	0	0	0	0	0	1.82	0	0	0	0	0	0	0
bta-miR-380-3p	bta-mir-380	6.17	3.43	0	17.3	5.56	2.47	4.33	1.26	5.19	1.46	4.61	7.22	12.5	2.79	8.84	2.33	72.63	0	0	13.5	12.7	3.64	9.56	2.5	5.58	3.16	4.12	8.02	6.47	5.53	0	19.43	9.4	15.73	0	15	6.65	15.29	16.35	11.38
bta-miR-381	bta-mir-381	8.22	0	0	2.31	7.78	1.23	0.38	0	3.46	5.85	0	9.19	0	0	0	8.17	0	13.03	0	0	11.85	4.85	3.82	0	0	3.16	5.5	0	6.77	9.83	9.29	9.71	6.67	0	0	5	4.44	2.87	12.8	0
bta-miR-382	bta-mir-382	0	0	0	0	0	0	0	1.68	0	0	0	0	0	0	0	1.17	31.13	0	0	0	0	0	0	0	0	0	0	0	0.62	0	0	0	0	0	0	0	0	0	0	0
bta-miR-383	bta-mir-383	0	3.43	0	0	3.34	2.47	1.13	1.68	3.46	5.85	3.07	1.31	0	5.58	4.42	2.33	0	0	0	35.99	3.39	0	0	0	0	0	0	0	0.62	0	0	0	0	0	0	0	4.44	4.78	2.84	0
bta-miR-3956	bta-mir-3956	0	0	3.04	2.31	1.11	0	1.88	2.52	0	0	0	0	0	0	6.63	4.67	0	0	0	0	0.85	0	0	0	3.19	0	0.92	4.37	2.46	1.23	0	0	6.06	4.84	0	0	0	0	0	0
bta-miR-409a	bta-mir-409a	1.37	10.29	6.07	27.68	17.79	17.28	22.21	13.43	13.85	11.7	9.22	21.01	84.97	50.26	15.47	45.53	217.89	17.37	29.71	62.98	7.62	4.85	5.74	4.99	44.63	47.45	34.83	18.96	40.03	12.28	9.29	85.49	100.02	58.09	71.93	135.01	6.65	37.26	11.38	9.75
bta-miR-410	bta-mir-410	87.73	30.86	3.04	27.68	38.91	37.04	26.73	49.54	6.92	46.81	26.12	34.15	44.98	39.09	66.28	43.19	217.89	43.43	44.56	44.99	60.96	12.14	24.86	4.99	28.69	22.14	45.83	30.62	63.43	58.96	194.99	89.38	124.27	106.49	57.54	130.01	68.76	67.83	68.26	34.13
bta-miR-411a	bta-mir-411a	100.75	63.44	37.95	55.36	57.81	38.27	43.48	37.78	51.92	45.35	30.73	59.76	92.46	44.67	29.83	51.95	119.32	26.06	94.07	53.98	79.16	44.9	48.76	31.21	44.63	44.28	50.41	50.3	62.2	63.25	83.57	99.09	81.23	68.98	93.51	85.01	65.43	83.12	86.75	77.19
bta-miR-411b	bta-mir-411b	0	0	0	0	0	0	0	0	0	0	0	0	0	0	0	1.17	0	0	0	0	0	0	0	0	0	0	0	0	0	0	0	0	0	0	0	0	0	0	0	0
bta-miR-411c-3p	bta-mir-411c	0	0	0	0	0	0	0	0	0	0	0	1.31	0	0	0	0	0	0	0	0	0	0	0	0	0	0	0	0	0	0	0	0	0	0	0	0	0	0	0	1.63
bta-miR-411c-5p	bta-mir-411c	8.22	17.15	18.21	11.53	8.89	19.75	16.19	13.43	13.85	14.63	12.29	7.88	44.98	94.93	17.68	17.51	83.01	4.34	49.51	9	9.31	29.13	11.47	34.95	31.88	37.96	13.75	2.92	15.4	31.93	13.93	36.92	31.52	58.09	28.77	110.01	13.31	15.29	12.8	24.38
bta-miR-412	bta-mir-412	2.74	0	0	0	0	0	0	0	0	0	0	0	0	0	0	0	0	0	0	0	0	0	0	0	0	0	0	0	0	0	0	0	0	0	0	0	0	0	0	0
bta-miR-421	bta-mir-421	15.08	13.72	9.11	2.31	3.34	3.7	2.26	1.68	0	2.93	3.07	7.88	10	11.17	22.09	22.18	72.63	0	0	0	4.23	4.85	1.91	0	3.19	0	8.25	0	10.47	6.14	4.64	3.89	9.09	7.26	0	5	6.65	6.69	0	8.13
bta-miR-423-3p	bta-mir-423	135.7	54.87	66.78	110.71	76.71	123.46	65.88	46.18	238.84	73.14	47.64	76.17	159.94	178.69	121.52	116.74	446.16	34.75	168.33	260.92	68.58	36.41	45.89	54.92	49.41	44.28	58.66	17.5	57.89	39.3	134.63	110.75	70.93	67.77	71.93	150.01	37.71	70.7	81.06	63.38
bta-miR-423-5p	bta-mir-423	78.13	178.32	774.09	532.8	603.7	792.64	179.57	382.86	276.92	415.42	302.72	384.81	349.87	323.87	313.74	331.54	1494.11	330.11	683.22	809.74	109.22	269.41	330.83	456.84	406.42	398.54	604.06	593.45	440.95	396.72	445.69	627.58	375.84	486.49	1323.51	1215.08	550.06	549.36	480.68	315.28
bta-miR-424-3p	bta-mir-424	0	3.43	0	0	0	0	0.75	0	0	11.7	0	0	5	5.58	0	2.33	10.38	0	4.95	0	0	4.85	0	7.49	0	0	3.67	0	0.62	0	0	5.83	1.82	0	0	0	0	0	2.84	8.13
bta-miR-424-5p	bta-mir-424	0	0	0	0	1.11	1.23	0	0	0	2.93	0	0	0	5.58	0	1.17	0	17.37	0	0	0	0	0	2.5	0	0	0	0	0	0	0	0	0	0	0	0	0	0	0	1.63
bta-miR-425-3p	bta-mir-425	5.48	0	6.07	4.61	1.11	8.64	2.26	4.2	0	5.85	1.54	1.31	0	0	0	5.84	0	8.69	0	0	2.54	4.85	1.91	0	7.97	28.47	1.83	2.92	6.16	0	0	9.71	4.85	7.26	0	0	6.65	4.78	22.75	3.25
bta-miR-425-5p	bta-mir-425	4368.47	2949.2	3390.84	5392.58	3929.04	4206.4	3573.31	3213.19	3655.31	3911.39	3102.54	4513.91	4713.2	5427.62	6093.61	5068.81	4814.35	4282.69	5851.92	5002.4	3865.94	3349.45	2967.87	2865.88	3962.19	3425.55	4224.75	3462.98	4655.87	3202.03	4865.41	4171.53	3876.04	3652.27	4143.17	4815.31	5023.69	5896.81	5293.2	4818.59
bta-miR-4286	bta-mir-4286-1	7.54	8.57	0	8.07	3.34	4.94	3.95	5.04	8.65	4.39	3.07	1.31	0	2.79	2.21	2.33	0	2.17	7.43	4.5	3.39	1.21	1.91	4.99	1.59	6.33	2.75	1.46	3.7	2.46	2.32	5.83	4.55	0	0	5	0	0.96	0	4.06
bta-miR-4286	bta-mir-4286-2	7.54	15.43	0	8.07	4.45	4.94	5.84	5.04	8.65	4.39	3.07	1.31	0	2.79	2.21	2.33	0	2.17	7.43	4.5	3.39	1.21	1.91	4.99	1.59	6.33	8.25	1.46	4.31	2.46	30.18	5.83	4.55	0	0	5	0	0.96	0	4.06
bta-miR-429	bta-mir-429	96.64	30.86	21.25	64.58	41.14	66.05	48.37	41.98	57.11	14.63	45.33	43.34	57.48	36.3	60.76	42.03	57.07	65.15	42.08	80.97	91.02	48.54	68.84	26.21	53.39	11.07	74.25	53.95	59.12	28.25	4.64	55.37	28.19	12.1	14.39	60	59.89	77.87	76.8	24.38
bta-miR-431	bta-mir-431	4.11	10.29	0	6.92	21.12	19.75	10.54	6.72	6.92	20.48	10.76	15.76	5	27.92	8.84	8.17	0	8.69	9.9	26.99	9.31	12.14	13.39	9.99	11.16	22.14	12.83	27.7	19.71	18.42	27.86	13.6	48.5	62.93	201.4	120.01	4.44	17.2	7.11	16.25
bta-miR-432	bta-mir-432	0	0	0	6.92	1.11	1.23	0.75	2.52	0	0	3.07	0	54.98	0	0	9.34	404.65	0	14.85	170.95	0	0	0	0	0	0	0	2.92	1.85	0	27.86	44.69	6.67	0	0	25	2.22	6.69	12.8	0
bta-miR-433	bta-mir-433	0	0	0	0	0	0	0	0	0	0	0	0	5	0	0	2.33	41.5	0	0	44.99	0	0	0	0	0	0	0	0	1.85	0	0	17.49	0	0	0	0	0	0	0	0
bta-miR-448	bta-mir-448	0	0	0	0	0	0	0	0	0	0	0	0	10	0	0	1.17	0	0	0	17.99	0	0	0	0	0	0	0	0	0	0	0	0	0	0	0	0	0	0	0	0
bta-miR-449a	bta-mir-449a	3013.97	1677.5	1623.57	3299.06	2858.58	2818.05	1900.79	1814.54	2578.79	2828.47	2244.31	3308.93	2359.1	3001.39	3453.71	2792.4	2365.67	2085.6	2713.07	2555.18	3226.56	1531.12	2529.63	1368.03	2359.89	1745.99	3390	2602.46	2657.21	2164.57	3214.98	2558.87	2023.4	1966.11	2018.84	2340.15	3395.33	2872.61	2746.63	3499.5
bta-miR-449b	bta-mir-449b	19.65	5.72	4.05	9.99	21.87	25.93	12.86	5.6	6.92	15.6	8.45	21.01	5	50.26	16.94	12.84	98.57	2.9	0	9	11.29	0.81	14.98	0	13.81	15.82	14.05	12.15	19.5	10.24	13.93	8.74	12.33	22.59	19.18	10	7.39	3.5	27.49	24.92
bta-miR-449c	bta-mir-449c	8.22	10.29	0	4.61	4.45	2.47	5.65	3.36	31.15	14.63	23.05	17.07	0	0	8.84	5.84	0	4.34	0	0	6.77	9.71	5.74	7.49	1.59	0	0	0	4.93	12.28	9.29	1.94	6.06	7.26	0	10	0	3.82	8.53	1.63
bta-miR-450a	bta-mir-450a-1	2.28	3.43	0	0.77	2.59	0.82	1	1.68	0	0.98	0	0.44	5	9.31	1.47	2.33	0	5.79	1.65	0	1.13	0	3.82	0	0	0	0	0	1.03	0.82	1.55	0.65	0.4	0	0	0	0	0	0.95	4.88
bta-miR-450a	bta-mir-450a-2	2.28	3.43	0	0.77	2.59	0.82	1	1.68	0	0.98	0	0.44	5	9.31	1.47	2.33	0	5.79	1.65	0	1.13	0	3.82	0	0	0	0	0	1.03	0.82	1.55	0.65	0.4	0	0	0	0	0	0.95	4.88
bta-miR-450b	bta-mir-450b	32.21	17.15	4.55	11.53	16.68	21.61	8.28	10.08	13.85	11.7	7.68	17.07	47.48	25.13	27.62	46.11	5.19	23.89	27.23	17.99	20.74	10.92	12.43	3.74	6.38	11.07	16.04	9.48	14.16	6.14	20.89	8.74	12.12	18.15	28.77	7.5	11.09	10.99	9.24	8.13
bta-miR-451	bta-mir-451	8.22	0	0	0	0	2.47	0	0	6.92	0	0	0	49.98	27.92	0	3.5	103.76	0	19.8	35.99	3.39	0	7.65	0	1.59	0	0	0	3.08	0	0	11.66	0	0	0	10	0	5.73	1.42	0
bta-miR-452	bta-mir-452	0.69	6.86	0	1.15	4.45	2.47	2.64	1.26	0	1.46	1.54	0.66	0	0	6.63	1.17	0	8.69	2.48	0	3.39	2.43	0	1.25	0.8	4.74	3.67	0.73	2.16	0	0	1.94	3.03	3.63	0	0	6.65	3.82	1.42	2.44
bta-miR-454	bta-mir-454	4.11	0	0	13.84	3.34	0	1.51	0	0	8.78	0	0	0	0	0	3.5	0	0	0	0	0.85	0	1.91	0	0	0	1.83	0	0	9.83	0	0	0	4.84	0	0	0	0.96	2.84	0
bta-miR-455-3p	bta-mir-455	0	0	0	0	0	0	0	0	0	0	0	0	0	0	0	0	0	0	0	0	0	0	0	0	2.39	0	0	0	0	0	0	0	0	0	0	0	0	0.96	0	0
bta-miR-455-5p	bta-mir-455	4.8	3.43	9.11	0	0	0	3.2	3.78	19.04	0	1.54	3.28	2.5	0	2.21	0.58	0	0	7.43	0	1.27	0	2.87	8.74	3.98	4.74	2.75	3.65	1.54	4.3	2.32	3.89	3.94	2.42	14.39	2.5	0	1.43	0	3.25
bta-miR-483	bta-mir-483	0	0	0	6.92	0	0	0.75	0	3.46	0	0	0	14.99	11.17	2.21	3.5	0	0	0	0	0	0	0	0	0	0	0	0	0	0	0	0	2.42	0	0	0	0	0	0	0
bta-miR-484	bta-mir-484	35.64	61.73	15.18	43.82	32.24	35.8	34.63	35.26	62.31	55.58	21.51	31.52	109.96	44.67	53.03	31.52	114.13	8.69	29.71	44.99	28.79	29.13	24.86	47.43	7.97	15.82	12.83	4.37	17.86	20.88	13.93	34.97	32.73	31.46	57.54	65	8.87	27.71	21.33	27.63
bta-miR-485	bta-mir-485	0	0	0	0	0	0	0.75	0	0	0	0	0	64.98	22.34	6.63	4.67	207.52	0	0	35.99	0	0	0	2.5	0	0	0	0	1.23	0	0	62.17	2.42	4.84	0	25	0	3.82	4.27	0
bta-miR-486	bta-mir-486	233.02	521.25	561.6	299.84	164.54	198.78	155.1	203.19	501.91	236.97	199.77	175.99	2069.21	541.65	393.28	477.46	5208.63	694.96	584.2	1763.44	190.5	283.98	191.23	299.57	164.16	294.16	112.75	135.6	184.76	237.05	320.34	907.36	300.07	503.43	460.35	610.04	252.85	261.78	234.65	237.27
bta-miR-487a	bta-mir-487a	2.06	0	0	0	0	0	1.51	0	1.73	0	0	0	0	0	0	0	0	0	0	0	1.69	0	0.96	0	0	0	0	0	3.08	0	0	2.91	0.91	0	0	5	1.11	0	0	0
bta-miR-487b	bta-mir-487b	0	0	0	0	0	1.23	0.75	0	3.46	0	0	1.31	14.99	0	13.26	8.17	20.75	0	4.95	26.99	1.69	0	0	0	3.19	0	2.75	0	6.77	4.91	0	15.54	6.67	9.68	0	10	2.22	4.78	7.11	1.63
bta-miR-488	bta-mir-488	0	0	0	0	3.34	0	1.13	0	0	0	1.54	1.31	0	0	0	0	0	0	0	0	0	0	3.82	0	0	0	0	0	0	2.46	0	1.94	0	0	0	0	0	2.87	0	0
bta-miR-489	bta-mir-489	0	0	0	0	0	0	0	0	0	0	0	2.63	0	0	0	0	0	0	0	0	0	0	1.91	2.5	1.59	0	0	0	1.23	0	0	1.94	0	0	0	0	0	0	2.84	0
bta-miR-490	bta-mir-490	0	0	0	0	0	0	0	0	0	0	0	0	24.99	0	0	0	0	0	0	0	0	0	0	0	0	0	0	0	0	0	0	0	0	0	0	0	0	1.91	0	3.25
bta-miR-491	bta-mir-491	0	0	0	0	0	2.47	0	0	0	0	0	0	0	0	0	0	0	0	0	0	0	0	0	0	0	0	0	0	0	0	0	0	0	0	0	0	0	0	0	0
bta-miR-493	bta-mir-493	0	0	0	0	0	0	0	0	0	0	0	0	0	0	0	0	0	0	0	0	0	0	0	0	0	0	0	0	0	0	0	3.89	0	0	0	0	0	0	0	0
bta-miR-495	bta-mir-495	6.85	0	9.11	0	4.45	13.58	12.05	5.88	0	8.78	1.54	1.31	0	0	0	0	0	8.69	0	0	4.23	0	3.82	0	1.59	9.49	3.67	11.66	17.24	17.2	9.29	9.71	47.89	45.99	28.77	40	0	7.64	4.27	14.63
bta-miR-496	bta-mir-496	0	0	0	0	0	0	0	0	0	0	0	0	0	0	0	0	0	0	0	0	0	0	0	0	0	0	0	0	0	0	0	0	0	0	0	0	2.22	0	0	0
bta-miR-497	bta-mir-497	15.08	20.58	24.29	0	13.34	20.99	15.43	11.75	13.85	14.63	6.15	27.58	0	5.58	39.77	15.18	31.13	21.72	44.56	9	31.33	14.56	22.95	34.95	6.38	3.16	25.67	8.75	20.32	14.74	41.78	5.83	16.97	50.83	14.39	5	22.18	27.71	8.53	24.38
bta-miR-499	bta-mir-499	20.56	6.86	21.25	2.31	12.23	16.05	17.32	7.56	13.85	5.85	16.9	7.88	10	11.17	28.72	23.35	0	8.69	24.75	17.99	16.09	19.42	11.47	7.49	7.97	44.28	8.25	5.83	13.55	9.83	23.21	3.89	7.27	4.84	0	5	6.65	13.38	8.53	13
bta-miR-500	bta-mir-500	1.37	0	0	0	0	2.47	0.75	0.84	0	0	3.07	0	0	0	0	0	0	0	9.9	0	0.85	0	0	0	0	3.16	0	7.29	0.62	0	0	0	0.61	0	0	0	0	0	0	0
bta-miR-502a	bta-mir-502a-2	5.25	2.29	18.21	2.31	9.26	8.64	9.41	6.16	10.38	7.8	4.61	7.66	3.33	11.17	10.31	14.01	5.19	1.45	10.73	15	8.33	10.92	10.84	12.48	15.41	15.29	7.18	11.91	8.52	10.03	13.15	6.48	11.01	8.87	4.8	9.17	5.91	13.22	11.14	8.67
bta-miR-502a	bta-mir-502a-1	5.25	2.29	18.21	2.31	9.26	8.64	9.41	6.16	10.38	7.8	4.61	8.32	3.33	11.17	10.31	15.18	5.19	1.45	10.73	15	9.17	10.92	10.84	12.48	15.41	15.29	7.18	11.91	8.52	10.03	13.15	6.48	11.01	8.87	4.8	9.17	5.91	13.22	11.14	8.67
bta-miR-502b	bta-mir-502b	17.13	1.71	0	4.61	6.67	11.73	3.76	4.62	1.73	17.55	3.07	11.82	7.5	11.17	0	5.84	20.75	4.34	29.71	0	8.04	23.06	7.65	13.73	9.56	9.49	8.71	24.79	12.01	10.44	11.61	19.43	5.15	9.68	43.16	27.5	18.85	5.73	4.98	13
bta-miR-503-3p	bta-mir-503	0	0	0	0	0	0	0	4.2	0	0	0	0	0	0	0	1.17	0	0	0	0	0	0	0	0	0	0	0	0	0	0	0	0	0	0	0	0	0	0	2.84	0
bta-miR-504	bta-mir-504	4.11	6.86	27.32	4.61	7.78	4.94	7.53	5.88	0	20.48	1.54	1.31	34.99	27.92	8.84	17.51	145.26	8.69	4.95	35.99	11.85	12.14	5.74	0	0	6.33	0.92	2.92	1.23	4.91	18.57	13.6	7.88	7.26	0	0	4.44	7.64	9.95	8.13
bta-miR-505	bta-mir-505	2.74	0	0	11.53	1.11	2.47	0	0	0	0	0	0	0	0	4.42	4.67	0	0	0	0	4.23	7.28	0	0	1.59	0	3.67	0	5.54	0	18.57	13.6	0.61	0	0	0	0	0.96	2.84	1.63
bta-miR-532	bta-mir-532	91.84	109.74	75.89	64.58	62.26	69.14	56.09	36.1	69.23	43.88	50.71	57.79	179.93	50.26	90.59	156.43	529.16	99.9	118.82	197.94	82.13	36.41	72.67	67.4	106.78	75.91	52.25	64.16	55.43	78.61	181.06	106.86	89.72	70.19	143.86	115.01	46.58	36.31	27.02	66.63
bta-miR-539	bta-mir-539	0	0	0	0	0	0	0	0	0	0	0	0	0	0	0	0	0	0	0	0	0	0	0	0	0	0	0.92	0	0	0	0	0	0	2.42	0	0	0	0	0	0
bta-miR-541	bta-mir-541	0	0	0	0	0	0	0	0	0	0	0	0	0	0	0	0	0	0	0	0	0	0	0	0	0	0	0	0	0	0	0	0	0	0	0	0	0	0.96	0	0
bta-miR-542-5p	bta-mir-542	0	0	0	0	0	0	0	0	0	0	0	0	0	0	0	1.17	0	0	0	0	0	0	0	0	1.59	0	0	0	0	0	0	0	0	0	0	0	0	0	0	0
bta-miR-543	bta-mir-543	5.48	13.72	9.11	8.07	6.11	8.03	9.98	7.98	8.65	4.39	4.61	5.91	7.5	8.38	14.36	9.34	31.13	13.03	12.38	13.5	6.35	16.99	11.47	3.74	8.77	7.91	8.25	2.19	16.32	3.68	34.82	22.34	35.16	21.78	43.16	30	1.11	5.25	10.67	11.38
bta-miR-545-3p	bta-mir-545	0	0	0	0	0	0	0.38	0	0	0	0	0	0	2.79	0	1.17	0	0	2.48	0	0.42	0	0	0	0	0	3.21	0	0	0	0	0	0.91	0	0	0	1.11	0.48	0	0
bta-miR-545-5p	bta-mir-545	0.69	0	1.52	4.61	2.22	6.17	2.26	0.84	3.46	8.78	0.77	0	0	11.17	0	12.84	0	2.17	4.95	0	4.23	0	2.87	1.25	7.17	3.16	1.83	7.29	0.92	1.84	13.93	6.8	3.03	7.26	0	2.5	7.76	2.39	0	0.81
bta-miR-551b	bta-mir-551b	0	0	0	0	1.11	1.23	0	0.84	0	0	0	0	0	0	0	0	0	0	0	0	0	0	0	0	0	0	0	0	0	0	0	0	0	0	0	0	0	1.91	0	0
bta-miR-574	bta-mir-574	4.8	3.43	0	2.31	0	0	0	0	3.46	0	0	2.63	0	0	0	0	0	0	0	0	0.85	0	0	0	0	0	1.83	0	0.49	0	0	3.89	1.06	0	25.89	0	0	0.72	0	0
bta-miR-582	bta-mir-582	0	0	0	9.23	2.22	0	1.13	0	3.46	0	0	0	0	0	0	0	0	0	0	0	0.85	0	0	0	4.78	0	0	0	0	0	0	0	1.82	0	0	0	0	0	1.42	0
bta-miR-592	bta-mir-592	0	0	0	0	0	0	1.51	0.42	0	0	0	0	5	0	4.42	0	0	0	0	13.5	0.42	0	0	0	0	0	2.29	0.73	1.23	0	0	2.91	0.61	0	0	0	0	1.43	1.42	0
bta-miR-6119-3p	bta-mir-6119	0.69	0	4.55	1.15	0	0.62	0.94	0.42	0	0	0	3.94	10	0	2.21	7	0	0	4.95	0	1.27	0	4.78	0	3.19	0	5.5	0	3.39	0	18.57	0	2.73	0	0	5	0	2.39	1.42	0
bta-miR-6119-5p	bta-mir-6119	481.81	486.96	957.75	891.46	476.4	643.24	364.03	356.41	482.87	509.04	343.45	438.65	1077.09	885.06	948.95	998.7	451.35	703.65	789.66	859.23	629.51	502.42	448.43	592.9	1016.85	801.83	892.8	699.89	442.8	442.17	759.06	502.25	598.62	736.99	1042.99	1072.57	464.66	503.03	430.2	502.17
bta-miR-6120-3p	bta-mir-6120	75.39	70.3	88.03	92.26	90.05	91.98	76.61	78.92	31.15	55.58	54.55	50.56	109.96	92.14	143.61	134.83	93.38	82.53	66.84	85.47	94.4	72.81	42.07	68.65	102	131.27	93.04	88.94	65.9	86.59	85.89	127.26	95.17	112.55	79.12	117.51	60.99	79.78	69.68	53.63
bta-miR-6123	bta-mir-6123	80.87	61.73	66.78	55.36	71.15	48.15	53.83	62.13	79.61	49.73	56.86	80.11	124.95	50.26	106.05	66.54	145.26	117.27	74.26	44.99	77.05	53.4	86.05	114.83	57.38	34.79	76.08	58.32	60.97	50.36	78.92	79.66	52.74	108.91	100.7	40	39.92	93.63	68.26	76.38
bta-miR-628	bta-mir-628	0	0	0	0	0	1.85	0.38	3.78	0	1.46	1.54	0	5	0	0	5.25	0	0	0	0	1.69	1.21	1.91	0	4.78	0	0.46	0	0.62	0	0	1.94	2.73	2.42	0	0	0	1.43	0.71	0
bta-miR-6516	bta-mir-6516	0	0	3.04	0	0	0	1.13	1.68	0	0	0	2.63	0	0	0	0	0	0	0	0	0	0	0	0	0	0	0	0	0	2.46	0	0	0	0	0	0	0	0	0	0
bta-miR-6518	bta-mir-6518	0	0	0	0	0	0	0	0	0	0	0	0	0	0	0	0	0	0	0	0	0	0	0	0	0	0	0	0	2.46	0	0	0	0	0	0	5	0	0	0	0
bta-miR-652	bta-mir-652	2.74	0	0	0	0	3.7	1.88	0.84	0	0	0	0	0	0	11.05	0	0	0	0	0	0	0	1.91	0	0	0	0	0	0	0	0	3.89	1.82	0	0	5	0	1.91	1.42	0
bta-miR-6520	bta-mir-6520	1.37	0	6.07	18.45	10.01	9.88	4.89	2.52	13.85	26.33	1.54	13.13	0	11.17	8.84	7	20.75	0	19.8	0	4.23	12.14	9.56	0	1.59	12.65	4.58	8.75	2.46	4.91	9.29	3.89	7.27	2.42	0	5	6.65	9.55	9.95	0
bta-miR-6522	bta-mir-6522	26.04	48.01	68.3	48.44	40.58	36.42	19.39	24.77	22.5	32.18	17.67	12.48	54.98	83.76	66.28	68.88	15.56	36.92	17.33	94.47	20.32	10.92	25.82	32.45	25.5	33.21	17.87	15.31	26.48	14.12	16.25	30.12	50.01	59.3	57.54	100.01	24.4	30.1	22.04	34.13
bta-miR-6524	bta-mir-6524	63.05	99.45	115.36	129.16	138.97	172.85	112.94	86.48	148.84	84.84	67.61	124.77	199.92	61.42	77.33	166.94	166.01	160.71	212.89	215.93	166.8	114.08	116.65	119.83	160.97	126.52	111.83	118.11	80.68	99.49	120.71	114.63	150.34	121.02	158.25	225.01	168.57	102.23	83.91	133.26
bta-miR-6526	bta-mir-6526-1	672.05	317.41	398.3	829.57	193.62	195.83	200.02	211.37	341.92	389.42	282.94	458.57	218.04	279.43	359.89	267.19	888.42	789.79	1128.59	921.83	360.71	251.01	271.39	202.73	622.09	481	1000.71	685.14	933.65	769.12	1348.73	1031.79	235.29	260.18	220.59	333.98	937.98	1202.36	974.38	924.15
bta-miR-6526	bta-mir-6526-2	672.05	317.41	398.3	829.57	193.62	195.83	200.02	211.37	341.92	389.42	282.94	458.57	218.04	279.43	359.89	267.19	888.42	789.79	1128.59	921.83	360.71	251.01	271.39	202.73	622.09	481	1000.71	685.14	933.65	769.12	1348.73	1031.79	235.29	260.18	220.59	333.98	937.98	1202.36	974.38	924.15
bta-miR-6526	bta-mir-6526-3	672.05	317.41	398.3	829.57	193.62	195.83	200.02	211.37	341.92	389.42	282.94	458.57	218.04	279.43	359.89	267.19	888.42	789.79	1128.59	921.83	360.71	251.01	271.39	202.73	622.09	481	1000.71	685.14	933.65	769.12	1348.73	1031.79	235.29	260.18	220.59	333.98	937.98	1202.36	974.38	924.15
bta-miR-6529a	bta-mir-6529a	537.32	641.28	2850.49	2140.43	1663.23	2135.92	816.91	1236.75	899.98	1772.85	1318.47	1291	1764.33	1602.6	1407.41	1634.35	3621.14	3665.91	2455.63	3166.99	609.61	1026.68	1091.91	1597.7	1852	2198.3	1544.52	2042.8	1138.1	1337.56	1267.42	1463.05	1411.84	2086.32	4114.4	2405.16	1503.78	1168.47	1388.01	1384.63
bta-miR-653	bta-mir-653	0	3.43	0	4.61	0	2.47	3.76	4.2	34.61	23.4	3.07	7.88	5	5.58	2.21	3.5	10.38	8.69	4.95	26.99	2.54	2.43	1.91	0	11.16	0	4.58	5.83	3.08	0	0	0	4.24	9.68	0	0	0	0	0	1.63
bta-miR-6531	bta-mir-6531	0	0	0	0	0	0	0.38	0	10.38	0	3.07	2.63	0	0	0	0	0	0	0	0	1.69	2.43	0	0	0	0	0	1.46	0	0	0	0	1.82	0	0	0	0	0	0	3.25
bta-miR-6533	bta-mir-6533	0	0	0	0	0	0	1.13	0	0	0	0	0	0	0	0	0	0	0	0	0	0	0	3.82	4.99	0	0	0.92	0	0	0	0	1.94	0	0	0	0	2.22	0.96	0	0
bta-miR-6534	bta-mir-6534	5.48	0	15.18	4.61	4.45	6.17	4.89	3.36	0	0	0	7.88	0	0	0	10.51	0	21.72	0	0	1.69	0	15.3	7.49	1.59	0	7.33	2.92	3.08	2.46	18.57	1.94	4.24	9.68	0	5	2.22	1.91	5.69	0
bta-miR-6536	bta-mir-6536-1	5.03	1.14	1.01	2.31	0.37	3.29	1.63	0.28	0	0	3.07	0	4.17	5.58	0.74	0.78	0	1.45	0	0	1.41	0.81	0.64	4.99	1.06	1.05	1.37	0.49	1.03	0	0	0	2.42	1.61	0	1.67	1.48	2.07	1.66	0
bta-miR-6536	bta-mir-6536-2	5.03	1.14	1.01	2.31	0.37	3.29	1.63	0.28	0	0	3.07	0	4.17	11.17	0.74	0.78	0	1.45	0	0	1.41	0.81	0.64	4.99	1.06	1.05	0.92	0.49	1.03	0	0	0	2.42	1.61	0	1.67	1.48	2.07	1.66	0
bta-miR-654	bta-mir-654	1.37	0	0	0	0	0	0.38	0	0	0	1.54	0	0	0	0	0	0	8.69	0	0	0	0	0	0	0	0	3.67	0	0	4.91	0	0	1.82	0	0	0	0	0	0	0
bta-miR-655	bta-mir-655	0	0	0	0	1.11	1.23	0	0	0	0	0	0	0	0	0	0	41.5	0	0	0	0	2.43	0	0	0	0	0	0	0	0	0	0	4.85	0	0	0	0	0	0	0
bta-miR-656	bta-mir-656	1.37	0	0	2.31	0	2.47	0.56	0.84	0	0	0	1.31	0	0	4.42	0	0	0	0	0	0.85	0	0	0	0	0	0.92	0	0	2.46	0	0	1.82	0	0	0	0	1.91	1.42	0
bta-miR-658	bta-mir-658	0	0	0	0	0	0	0	0	0	0	0	0	5	0	0	2.33	10.38	0	0	0	0	0	0	0	0	0	0	0	0	0	0	0	0	0	0	0	0	0	0	0
bta-miR-660	bta-mir-660	747.04	401.23	291.42	373.65	270.16	365.45	301.16	275.39	314.99	318.88	242.79	539.78	424.84	530.48	457.35	494.97	383.9	408.29	415.87	404.87	657.87	441.74	525.88	406.91	269.35	151.82	354.74	277.04	435.41	369.7	413.19	396.36	458.89	501.01	345.26	350.02	514.57	492.99	492.06	432.29
bta-miR-664b	bta-mir-664b	17.82	58.3	85	50.74	74.49	59.26	99.38	99.91	27.69	52.66	52.25	66.98	10	0	57.45	37.36	51.88	78.18	59.41	35.99	52.49	82.52	49.72	87.37	46.22	37.96	49.5	37.91	67.13	101.94	51.07	46.63	83.05	104.07	100.7	65	73.19	76.43	95.28	53.63
bta-miR-665	bta-mir-665	0	0	0	0	0	0	0.38	0	0	0	0	0	10	0	4.42	2.33	41.5	0	0	26.99	0	0	5.74	0	1.59	0	0.92	0	0.62	0	0	0	5.46	7.26	0	15	0	0	1.42	0
bta-miR-669	bta-mir-669	1.37	0	0	0	0	0	0	0	0	0	0	0	0	0	0	0	0	0	0	0	0	0	0	0	0	0	0	0	0	0	0	0	0	0	0	0	0	0	0	0
bta-miR-7	bta-mir-7-1	2.74	60.87	110.04	29.98	53.37	90.13	89.78	73.89	166.15	100.2	45.72	3.94	123.7	73.52	4.97	63.33	77.82	128.13	157.19	148.45	87.63	84.34	88.92	99.86	168.15	90.94	5.04	61.24	16.17	56.19	83.57	20.4	73.5	125.25	183.42	130.01	19.96	7.4	5.69	40.22
bta-miR-7	bta-mir-7-3	2.74	60.87	111.56	29.98	53.37	91.36	89.03	73.89	166.15	104.59	45.72	3.94	123.7	73.52	4.97	63.91	77.82	128.13	157.19	148.45	85.09	86.77	88.92	99.86	164.96	90.94	5.04	61.24	16.47	56.19	83.57	20.4	73.5	125.25	183.42	130.01	19.96	7.4	5.69	40.76
bta-miR-7	bta-mir-7-2	2.74	64.3	122.19	29.98	61.15	96.3	95.05	79.76	180	123.6	45.72	3.94	143.7	73.52	4.97	70.34	108.95	141.16	186.89	157.45	97.79	111.04	90.83	119.83	182.49	119.4	5.04	67.07	16.78	66.02	88.21	26.23	90.48	149.46	197.81	130.01	19.96	7.4	5.69	53.77
bta-miR-708	bta-mir-708	0	0	0	0	0	0	0	0	0	0	0	0	0	0	0	0	0	0	0	0	2.54	0	0	0	0	0	0	0	0.62	0	0	0	0	0	0	0	0	0	0	0
bta-miR-744	bta-mir-744	1.37	0	0	6.92	0	0	2.26	0.84	0	0	0	0	0	5.58	0	1.17	145.26	8.69	4.95	9	0.85	0	3.82	0	0	0	0	0	0	0	0	15.54	1.82	0	0	0	0	7.64	4.27	3.25
bta-miR-758	bta-mir-758	0	0	0	0	0	0	0	0	0	0	0	0	0	0	0	0	10.38	0	0	9	0	0	0	0	0	0	0	0	0	0	0	3.89	0	0	0	0	0	0	0	0
bta-miR-760-3p	bta-mir-760	1.37	0	0	0	1.11	0	0.38	0	0	0	4.61	0	0	0	0	0	0	0	0	0	0	0	0	0	0	0	1.83	1.46	1.23	0	0	3.89	0.61	0	0	0	0	0	0	0
bta-miR-767	bta-mir-767	32.21	18.86	21.25	44.98	35.58	29.01	21.46	18.26	19.04	21.94	13.83	28.89	17.49	41.88	49.71	29.77	25.94	26.06	34.66	53.98	35.56	12.14	20.08	27.46	23.11	30.05	22	17.5	23.71	29.48	37.14	29.14	29.4	49.62	35.97	47.5	29.94	19.59	12.8	33.32
bta-miR-769	bta-mir-769	10.97	3.43	15.18	16.15	12.23	11.11	13.18	8.4	24.23	8.78	3.07	24.95	0	11.17	15.47	12.84	62.25	4.34	0	53.98	17.78	4.85	5.74	17.47	4.78	3.16	5.5	4.37	9.24	18.42	4.64	15.54	13.34	4.84	0	0	4.44	14.33	11.38	9.75
bta-miR-7857	bta-mir-7857	8.22	13.72	21.25	29.98	15.56	23.46	14.68	15.95	6.92	2.93	6.15	17.07	44.98	27.92	13.26	19.85	51.88	13.03	74.26	44.99	11.01	12.14	15.3	12.48	15.94	12.65	22	7.29	17.24	18.42	18.57	17.49	12.12	21.78	0	10	17.74	7.64	11.38	8.13
bta-miR-7858	bta-mir-7858	0	0	0	0	0	0	0.19	0	0	0	0	0	0	0	0	0	0	0	0	0	0	0	0	0	0	0	0.46	0	0	0	0	0	0	1.21	0	0	0	0.48	2.13	0
bta-miR-7859	bta-mir-7859	180.25	306.92	314.19	313.68	187.89	340.14	247.71	222.08	247.49	239.89	194.39	239.68	289.89	393.67	296.06	464.62	166.01	262.78	393.59	188.94	226.91	320.38	285.89	435.62	378.53	408.03	348.78	357.23	263.28	125.28	253.02	293.39	327.65	183.94	258.95	297.52	245.09	246.5	209.05	255.96
bta-miR-7861	bta-mir-7861	5.48	0	0	16.15	2.22	0	6.02	4.2	0	11.7	1.54	5.25	0	0	0	1.17	0	0	0	0	0	2.43	1.91	2.5	0	0	0.92	2.92	4.31	7.37	0	5.83	5.46	0	0	0	13.31	0	2.84	0
bta-miR-7862	bta-mir-7862	0	0	0	0	0	0	0	0	0	0	0	0	5	0	0	0	0	0	0	0	0	0	0	0	0	0	0	0	0	0	0	0	0	0	0	0	0	0	0	0
bta-miR-7863	bta-mir-7863	2.74	0	0	0	0	0	0	1.68	0	0	0	0	0	0	0	0	0	0	0	0	0	0	0	0	0	0	0	0	0	0	0	9.71	0.61	0	0	0	0	0	0	3.25
bta-miR-7865	bta-mir-7865	16.45	3.43	48.57	32.29	17.79	9.88	9.03	11.75	17.31	32.18	46.1	21.01	14.99	11.17	35.35	11.67	51.88	30.4	39.61	44.99	7.62	2.43	9.56	12.48	12.75	9.49	12.83	5.83	20.94	25.79	32.5	15.54	10.31	9.68	28.77	45	33.27	23.89	25.6	16.25
bta-miR-873	bta-mir-873	17.82	0	6.07	0	18.9	7.41	6.4	9.24	24.23	11.7	27.66	21.01	14.99	0	4.42	2.33	0	0	0	17.99	11.01	4.85	9.56	4.99	1.59	6.33	8.25	2.92	12.32	14.74	0	15.54	13.34	2.42	0	15	2.22	30.57	31.29	14.63
bta-miR-874	bta-mir-874	4.11	3.43	9.11	11.53	3.34	6.17	4.89	5.88	3.46	2.93	1.54	1.31	29.99	0	8.84	12.84	51.88	0	9.9	17.99	4.23	4.85	0	4.99	4.78	12.65	1.83	2.92	3.7	11.05	0	21.37	3.03	0	0	20	2.22	2.87	4.27	4.88
bta-miR-876	bta-mir-876	0	0	0	0	2.22	0	0	0	0	0	0	0	0	0	0	0	10.38	0	0	0	0	0	0	0	0	0	0	0	0	0	0	0	0	0	0	0	0	0	0	0
bta-miR-877	bta-mir-877	0	0	6.07	0	0	0	0	0	0	0	0	0	5	0	0	0	0	0	0	0	0	0	0	0	0	0	0	0	0	0	0	0	0	0	0	0	0	0	0	0
bta-miR-885	bta-mir-885	1.37	20.58	0	4.61	7.78	6.17	4.89	0.84	0	0	6.15	1.31	0	0	6.63	4.67	20.75	0	0	0	1.69	0	0	7.49	7.97	0	9.17	0	3.7	11.05	0	13.6	0	0	14.39	10	2.22	8.6	1.42	0
bta-miR-92a	bta-mir-92a-2	620.25	1078.52	831.77	750.76	637.61	706.01	531.49	585.63	860.17	766.48	480.98	547	1309.5	1047	699.29	803.75	2599.13	922.99	1225.34	2013.86	623.58	828.87	583.25	826.31	515.6	705.35	440.9	443.26	450.6	506.04	1111.89	1089.03	780.38	830.17	1675.97	1255.08	842.83	727.39	712.25	979.16
bta-miR-92a	bta-mir-92a-1	773.77	1267.13	980.52	926.06	744.34	893.67	639.91	727.52	1130.17	956.64	619.28	678.33	1594.39	1214.51	944.53	961.35	3294.3	1118.45	1611.5	2418.73	750.58	1027.89	745.79	993.57	614.41	838.2	540.81	517.63	563.92	617.81	1367.24	1345.5	1013.77	1040.74	1992.46	1620.11	1024.7	876.43	865.85	1169.3
bta-miR-92b	bta-mir-92b	230.28	240.05	106.25	256.02	63.37	100.42	67.13	57.09	474.22	155.05	86.05	143.15	1404.46	279.2	108.26	228.81	6609.36	199.8	480.23	1865.4	93.98	157.76	110.91	134.81	74.91	60.1	91.66	97.69	100.18	61.41	246.06	1140.52	109.12	60.51	374.04	540.04	188.53	267.52	246.5	224.27
bta-miR-93	bta-mir-93	3769.47	1666.64	1882.11	3072.25	2082.37	2077.89	1870.23	1706.09	2284.57	2080.03	1587.38	2578.07	1929.26	2780.82	2746.32	2546.08	2749.58	3557.32	3990.39	3104.01	3909.12	2512.09	2654.25	2211.82	1925.31	1549.88	2025.75	1617.03	2550.26	2407.35	3658.34	3025.18	2475.72	3117.38	2402.46	2390.16	2794.64	2681.85	2712.02	2918.78
bta-miR-935	bta-mir-935	0	0	0	2.31	3.34	3.7	5.27	6.72	3.46	0	1.54	11.82	0	11.17	4.42	2.33	0	0	0	0	1.69	0	5.74	4.99	3.19	0	9.17	8.75	1.85	1.23	4.64	1.94	1.82	2.42	0	0	2.22	0	1.42	6.5
bta-miR-9-3p	bta-mir-9-1	29.47	37.72	63.75	40.36	44.47	65.44	44.61	28.13	64.04	35.11	32.27	37.43	97.46	75.38	50.82	65.96	150.45	47.78	44.56	62.98	48.26	36.41	43.03	44.94	47.81	42.7	42.62	51.76	52.35	30.71	34.82	61.2	61.83	52.04	28.77	55	32.16	45.86	40.53	47.13
bta-miR-9-3p	bta-mir-9-2	29.47	37.72	63.75	40.36	44.47	65.44	44.61	28.13	64.04	35.11	32.27	37.43	97.46	75.38	50.82	65.96	150.45	47.78	44.56	62.98	48.26	36.41	43.03	44.94	47.81	42.7	42.62	51.76	52.35	30.71	34.82	61.2	61.83	52.04	28.77	55	32.16	45.86	40.53	47.13
bta-miR-95	bta-mir-95	15.08	27.43	9.11	32.29	15.56	17.28	16.94	20.15	34.61	11.7	21.51	7.88	0	22.34	22.09	7	0	0	9.9	26.99	30.48	24.27	5.74	17.47	23.91	9.49	25.67	8.75	12.93	17.2	0	5.83	12.73	2.42	0	25	31.05	33.44	36.98	26
bta-miR-9-5p	bta-mir-9-1	139.13	99.45	151.78	157.99	73.93	133.34	104.47	95.72	109.04	134.57	82.21	102.44	527.3	139.6	143.61	220.05	939.01	154.19	178.23	548.82	182.46	154.12	118.56	154.78	137.86	118.61	166.83	156.02	100.69	97.03	178.74	379.85	119.42	179.1	143.86	257.52	73.19	114.65	96.71	99.13
bta-miR-9-5p	bta-mir-9-2	139.13	99.45	151.78	157.99	73.93	133.34	104.47	95.72	109.04	134.57	82.21	102.44	527.3	139.6	143.61	220.05	939.01	154.19	178.23	548.82	182.46	154.12	118.56	154.78	137.86	118.61	166.83	156.02	100.69	97.03	178.74	379.85	119.42	179.1	143.86	257.52	73.19	114.65	96.71	99.13
bta-miR-96	bta-mir-96	3.43	13.72	6.07	1.15	13.34	5.56	3.58	1.26	3.46	2.93	3.07	1.97	0	13.96	3.31	6.42	20.75	10.86	7.43	4.5	2.54	4.85	4.78	2.5	3.19	7.91	7.33	8.02	5.54	6.14	0	7.77	3.64	3.63	0	5	4.44	3.34	1.42	3.25
bta-miR-98	bta-mir-98	11.24	6.86	9.11	10.73	5.56	11.73	0.47	3.57	6.92	6.58	14.14	18.06	50.98	2.23	18.23	17.8	137.48	13.03	16.09	128.21	6.27	7.28	5.93	3.12	5.58	3.16	11.78	19.32	7.33	0	1.16	18.46	4.46	0.48	43.16	10	5.32	10.13	8.82	6.5
bta-miR-99a-3p	bta-mir-99a	2.06	0	0	3.46	0.56	0	0.75	3.36	0	0	0.77	3.94	0	2.79	0	1.17	0	0	4.95	0	2.12	0	2.87	1.25	0.8	3.16	1.83	2.19	2.46	1.23	0	0	0	1.21	14.39	0	0	5.25	4.27	2.44
bta-miR-99a-5p	bta-mir-99a	1291.21	1891.83	2071.84	2162.34	1610.42	1574.16	1642.41	1571.33	1552.47	1665.09	1527.2	1662.89	1747.67	1566.3	1535.19	1711.98	1952.37	1058.37	1151.9	1626.98	1151.91	1344.63	1238.52	1226.57	2340.23	2380.7	2131.78	2745.36	1224.32	1102.14	814	1166.1	1380.22	1116.17	1078.95	1565.94	1646.1	1841.72	1945.01	1589.4
bta-miR-99b	bta-mir-99b	3491.21	5119.96	3220.84	1909.78	2438.14	2718.66	3528.33	3757.26	3991.07	3531.07	2689.18	2453.3	10111.1	9286.15	8687.49	10859.1	7927.08	5164.42	3782.46	4102.69	2394.41	3060.62	2973.6	3435.06	2766.84	3125.06	2689.39	3660.56	3615.69	4191.99	2776.25	3971.4	4524.38	5469.93	4272.64	3930.26	2277.85	2236.62	2420.48	2247.59
Novel:1_1018	Novel:1_1018	2.4	0	2.12	0	0	9.26	0.19	0.21	0	0	0	0.55	2.5	4.19	8.84	2.92	31.13	4.34	0	0	4.61	0	0.32	2.5	3.19	0	2.75	0	1.33	1.84	0	0	0.1	0	0	2.5	0	1.19	4.62	3.25
Novel:1_1158	Novel:1_1158	9.6	3.43	0	0	0	0	0	0	0	0	0	0	5	0	4.42	3.5	0	8.69	4.95	9	2.54	0	5.74	0	0	0	0.92	0	0	1.23	0	1.94	0	0	0	0	0	7.64	5.69	1.63
Novel:1_1230	Novel:1_1230	0.8	2.06	1.82	4.7	1.87	2.2	1.44	1.01	3.58	0.52	0.61	1.18	2	1.68	2.69	3.94	1.04	4.42	0	5.7	1.44	4.37	1.21	2	2.76	2.06	1.36	1.96	0.86	1.02	0.46	1.46	4.26	3.27	4.32	4.5	1.33	1.22	1.9	0.49
Novel:1_1231	Novel:1_1231	27.41	24.01	36.43	25.37	31.13	28.4	16.94	19.31	24.23	38.03	36.88	19.7	74.97	50.26	22.09	24.52	10.38	26.06	39.61	0	31.33	50.97	24.86	19.97	31.88	44.28	45.83	37.91	39.41	46.67	74.28	17.49	29.1	41.15	43.16	30	44.36	16.24	17.07	34.13
Novel:1_1255	Novel:1_1255	85.21	30.01	54.64	39.98	39.3	32.61	25.98	20.78	13.85	48.03	26.64	40.82	35.82	37.78	40.14	35.9	27.67	40.18	51.16	59.23	51.66	33.98	27.25	22.47	28.02	43.6	34.31	23.09	44.58	32.31	98.27	33.84	26.96	31.46	35.97	55	42.88	46.42	38.28	48
Novel:1_1290	Novel:1_1290	2.74	0	3.04	13.84	4.45	1.23	2.26	10.08	3.46	0	7.68	0	24.99	0	6.63	2.33	0	17.37	0	0	4.23	2.43	11.47	14.98	1.59	0	2.75	7.29	7.39	9.83	4.64	21.37	1.21	0	0	10	2.22	4.78	2.84	1.63
Novel:1_1332	Novel:1_1332	24.33	18.86	35.67	48.62	30.18	44.76	21.55	24.35	24.72	27.06	25.57	32.08	24.99	27.92	32.59	37.17	7.78	17.53	44.56	22.49	24.49	18.81	19.12	19.97	37.45	30.16	42.62	35.72	30.66	25.98	44.1	16.03	33.17	27.83	35.97	20	38.26	42.07	37.69	35.82
Novel:1_1362	Novel:1_1362	119.25	68.59	33.39	78.42	68.93	54.32	51.95	47.86	34.61	49.73	36.88	43.34	39.98	61.42	81.75	70.04	41.5	78.18	49.51	44.99	82.13	43.69	49.72	34.95	65.35	60.1	67.83	69.99	36.95	60.18	51.07	68	54.56	111.33	86.32	40	115.33	58.28	35.55	66.63
Novel:1_1366	Novel:1_1366	0	1.29	0.38	0	0	0.15	0.42	0	1.73	0	0	0	6.66	0	0.4	0.83	0	0	0	0	0.23	0	0.17	0	1.06	0	0.4	0	1.57	0.15	0	1.83	0.52	0	0	0	0	0.21	0.91	0.2
Novel:1_1398	Novel:1_1398	1.37	0	6.07	2.31	0	0	0	0	0	0	0	0	0	0	0	0	0	4.34	0	9	0	4.85	0	0	0	0	0	2.92	0	0	0	0	0	0	0	0	2.22	0	1.42	0
Novel:1_1577	Novel:1_1577	0	0	0	0	0	0	1.13	0	0	0	1.54	0	5	0	0	0	0	0	0	0	0	0	0	0	0	0	0	0	0	1.23	0	0	3.64	0	0	0	0	0.96	0	0
Novel:1_173	Novel:1_173	0	0	0	8.07	0.56	0	1.32	2.52	0	0	0	0	0.71	0	0	0.58	0	0	0	9	0.64	9.71	0	7.49	0.4	0	1.37	5.1	0.92	1.23	0	0.97	3.64	1.82	0	0	0	0.96	1.42	4.47
Novel:1_189	Novel:1_189	2.74	0	0	0	1.11	1.23	1.51	0	0	0	1.54	0	0	0	2.21	7	0	0	0	0	0	0	3.82	2.5	4.78	0	0.92	0	1.23	6.14	0	0	4.24	0	0	0	11.09	3.82	0	0
Novel:1_635	Novel:1_635	0	0	0	0	0	0	0	0	0	0	0	0	0	0	0	0	0	0	0	0	0	0	1.91	0	3.19	0	0	1.46	1.23	0	0	1.94	2.42	0	0	0	0	0	1.42	0
Novel:1_902	Novel:1_902	0	0	0	0	0	3.7	0	0	0	0	1.54	0	0	0	0	1.17	0	0	0	0	1.69	0	7.65	0	0	0	0	1.46	0	0	0	0	0	0	0	0	0	0.96	1.42	0
Novel:10_1714	Novel:10_1714	17.82	10.29	42.5	89.95	0	2.47	1.88	0.84	17.31	14.63	27.66	14.45	10	0	6.63	5.84	0	0	0	26.99	4.23	2.43	26.77	4.99	1.59	0	14.67	24.79	7.39	7.37	9.29	3.89	9.09	0	14.39	20	4.44	8.6	14.22	6.5
Novel:10_1727	Novel:10_1727	0	0	3.04	0	0	0	0	1.68	0	0	0	0	5	0	0	0	0	0	0	0	0.85	0	1.91	0	0	0	0.92	2.92	4.93	4.91	0	1.94	1.82	0	0	10	0	0	0	0
Novel:10_1814	Novel:10_1814	1.37	6.86	0	0	2.22	0	1.51	0	0	0	0	0	0	0	0	5.84	0	13.03	0	0	0.85	0	0	0	0	0	1.83	2.92	1.85	0	0	0	1.21	0	0	0	0	1.91	0	0
Novel:10_2011	Novel:10_2011	7.15	25.72	28.84	13.3	10.01	15.99	11.52	3.95	4.5	5.95	6.2	5.67	29.16	11.17	6.37	15.02	31.13	4.56	1.65	0.3	5.5	14.56	2.93	3.33	9.72	4.38	9.73	7.05	6.68	0.33	0	11.43	12.57	5.2	0	32.86	27.35	8.98	22.66	16.52
Novel:10_2151	Novel:10_2151	175.45	243.48	353.65	336.75	295.73	333.97	265.59	224.18	389.41	187.23	190.55	284.34	284.89	307.12	258.5	386.41	300.9	186.77	121.3	310.4	159.18	270.63	329.87	379.45	339.48	311.56	261.24	311.3	258.35	230.91	111.42	238.98	310.37	206.94	143.86	322.52	177.44	327.23	275.9	161.7
Novel:10_2520	Novel:10_2520	0	0	0.61	2.54	0	0	0.08	0	0	0	0	0.53	0	0	0	2.1	0	0	4.95	0	0.34	1.94	1.15	0	0	0	0.55	0	0.49	0	0	3.89	0.59	0.48	0	1	0	0.19	0	0.23
Novel:10_2583	Novel:10_2583	180.25	306.92	314.19	313.68	187.89	340.14	247.71	222.08	247.49	239.89	194.39	239.68	289.89	393.67	296.06	464.62	166.01	262.78	393.59	188.94	226.91	320.38	285.89	435.62	378.53	408.03	348.78	357.23	263.28	125.28	253.02	293.39	327.65	183.94	258.95	297.52	245.09	246.5	209.05	255.96
Novel:10_3033	Novel:10_3033	3.2	0	0	0	1.11	4.94	1.51	0	6.92	0	0	1.97	0	0	15.47	1.75	0	6.52	0	0	5.08	0	0.96	0	0	0	2.75	0	4	0	0	3.89	0.61	0	0	0	0	0.48	1.42	4.88
Novel:10_3094	Novel:10_3094	1.37	0	13.66	3.46	3.89	1.85	2.45	1.26	5.19	2.93	2.61	1.31	5	0	1.1	7	0	0	0	0	5.93	1.21	8.61	0	4.78	0	3.67	3.65	2.46	3.07	0	0	2.42	18.15	0	5.36	1.11	0.96	2.84	5.69
Novel:10_3100	Novel:10_3100	0	0	0	0	0	0	0	1.68	0	0	0	1.31	0	0	0	0	20.75	43.43	4.95	9	0	0	0	2.5	0	0	0	0	0	4.91	0	0	0.61	0	0	0	0	0	0	0
Novel:10_3476	Novel:10_3476	6.85	0	3.04	0	1.11	0	1.13	0	0	0	0	2.63	10	0	0	2.33	0	13.03	0	9	0.85	0	9.56	0	1.59	0	0.92	0	0	3.68	9.29	0	1.21	0	0	5	0	0.96	0	0
Novel:10_3815	Novel:10_3815	13.71	13.72	6.07	66.89	24.46	16.05	16.94	30.23	27.69	35.11	10.76	28.89	44.98	5.58	50.82	42.03	62.25	26.06	59.41	134.96	39.79	33.98	30.6	19.97	51	44.28	40.33	24.79	35.1	36.85	41.78	21.37	26.67	16.94	129.47	50	33.27	24.84	39.82	53.63
Novel:10_4204	Novel:10_4204	2.34	3.43	0.76	10.76	3.47	2.73	2.4	1.4	4.76	3.05	1.41	2.63	0.62	0.7	3.26	2.38	0	1.45	0	6	2.66	4.96	2.17	0.83	0.93	2.37	2.95	2.19	3.19	1.38	4.64	2.07	2.72	2.72	0	0	2.59	4.63	6.84	0.74
Novel:11_4511	Novel:11_4511	0	6.86	6.07	0.12	1.67	0.7	5.81	8	0.46	0.1	3.84	0.07	0	0	6.63	3.54	0	0	9.9	0.3	1.69	0	9.63	4.99	6.38	1.58	0.98	0	2.27	0.74	0	4.08	9.21	1.21	7.19	0	0	3.95	0.71	6.5
Novel:11_4596	Novel:11_4596	2.74	0	0	0	0	0	0	0	10.38	0	0	0	14.99	0	0	0	0	0	0	0	0.85	0	3.82	0	0	0	0	0	0	0	0	0	0	0	0	0	0	1.91	0	1.63
Novel:11_4601	Novel:11_4601	0	0	3.04	4.84	0.12	0	0.95	1.63	0	0.45	1.24	0.89	0.71	1.24	0.74	2.77	0	0	0	1	0.95	2.02	0	0	0	0	2.14	0.83	1.45	1.84	0	8.85	2.47	2.42	0	5.91	0	0.11	1.74	0.81
Novel:11_4738	Novel:11_4738	20.56	24.01	42.5	9.23	10.01	3.7	14.68	5.88	0	8.78	6.15	17.07	5	5.58	2.21	0	51.88	4.34	9.9	9	4.23	19.42	0	22.47	47.81	0	12.83	11.66	13.55	30.71	9.29	0	20.61	9.68	0	35	28.83	16.24	15.64	6.5
Novel:11_4769	Novel:11_4769	13.02	3.43	6.07	12.69	21.12	29.01	6.9	11.75	15.58	23.4	9.22	10.51	5	0	5.52	8.76	0	28.23	10.52	17.99	14.82	7.28	3.82	4.99	23.11	6.33	16.68	5.83	9.85	4.91	9.29	14.57	21.22	21.78	14.39	12.5	12.2	7.05	12.8	10.56
Novel:11_4962	Novel:11_4962	15.08	13.72	0	39.21	10.01	3.7	3.76	3.36	10.38	0	0	13.13	34.99	16.75	2.21	10.51	0	0	0	71.98	15.24	9.71	9.56	0	9.56	0	7.33	1.46	3.7	0	0	5.83	5.46	0	0	15	2.22	6.69	0	0
Novel:11_5218	Novel:11_5218	11.42	7.17	8.6	20.76	5.93	3.7	4.52	7.75	6.35	3.9	3.07	6.83	5	1.86	5.86	11.43	0	9.41	9.9	22.49	7.34	4.45	7.01	1.66	8.5	0	10.11	4.37	11.92	3.48	15.48	8.1	6.1	6.05	7.19	0	16.63	13.09	5.69	6.5
Novel:12_6129	Novel:12_6129	0	3.43	0	9.23	0	0	0.38	0	17.31	0	0	1.31	10	0	0	2.33	0	0	0	17.99	0	0	0	0	0	0	5.5	0	0	0	0	0	0	0	0	0	0	0	0	0
Novel:12_6159	Novel:12_6159	5.48	3.43	1.52	4.61	1.11	4.94	2.64	1.68	6.92	0	3.84	1.97	5	5.58	6.63	4.09	0	0	12.38	0	1.27	1.21	0	3.74	3.98	0	2.29	7.29	3.7	0.61	0	2.91	2.12	0	7.19	0	0	0.96	3.56	0
Novel:12_6173	Novel:12_6173	115.14	37.72	36.43	223.73	53.37	127.17	15.06	17.63	117.69	49.73	44.56	69.61	144.94	44.67	46.4	36.19	186.76	43.43	123.77	1142.64	41.49	41.26	120.47	54.92	66.94	22.14	78.83	36.45	32.02	18.42	171.77	223.44	10.91	33.88	215.79	550.04	37.71	83.12	118.04	29.25
Novel:12_6712	Novel:12_6712	0.23	18.86	5.06	11.92	2.78	4.63	3.29	1.68	3.46	13.78	0	1.97	5	8.38	8.84	7	0	6.52	2.48	0	2.96	10.92	2.87	2.5	8.77	1.58	1.37	0	2.67	3.89	4.64	6.15	3.03	6.05	16.78	0	0	2.49	4.27	4.06
Novel:12_6746	Novel:12_6746	12.34	6.86	3.04	18.45	4.45	2.47	6.02	0	20.77	0	6.15	5.25	10	0	4.42	10.51	0	4.34	4.95	0	0.85	4.85	0	0	1.59	0	5.5	14.58	5.54	2.46	0	5.83	3.03	7.26	0	5	17.74	6.69	0	6.5
Novel:12_6857	Novel:12_6857	0	3.43	9.11	0	5.56	7.41	5.65	6.72	0	0	0	0	0	0	0	0	0	0	0	0	3.39	0	0	2.5	7.97	9.49	3.67	7.29	4.93	7.37	0	1.94	6.67	0	0	10	2.22	7.64	8.53	1.63
Novel:12_6879	Novel:12_6879	4.8	3.43	0	3.46	0	1.85	2.26	1.68	1.73	2.93	0	2.63	0	0	3.31	1.75	0	2.17	0.62	0	4.66	0	0	0	0.8	0	3.85	1.46	2.46	0	0	2.91	0.61	0	14.39	2.5	1.11	1.31	2.84	0.81
Novel:12_6967	Novel:12_6967	6.85	0	0	11.53	6.67	8.64	8.66	5.04	0	8.78	4.61	11.82	0	0	8.84	12.84	10.38	0	0	0	12.7	0	13.39	0	3.19	0	12.83	1.46	9.24	7.37	4.64	3.89	7.88	0	0	25	0	7.64	11.38	1.63
Novel:12_6982	Novel:12_6982	8	0	0	2.31	0	0	0.88	0.84	10.38	1.95	0.51	0	0	0	8.84	4.67	3.46	2.9	1.24	0	4.23	0	0.64	4.99	3.19	0	0.92	0	2.46	1.23	9.29	3.89	0.61	0.81	4.8	10	7.39	0	1.42	4.88
Novel:12_7173	Novel:12_7173	11.42	0	3.04	3.81	6.67	3.09	2.48	6.16	0	0.23	6.15	9.41	7.5	0	5.52	5.25	10.38	6.52	2.48	4.5	5.36	2.43	8.61	0	6.38	1.58	11.92	4.37	5.85	5.22	11.61	2.75	0.91	6.05	0	22.5	12.2	9.08	15.64	4.06
Novel:12_7272	Novel:12_7272	0	0	0	0	2.22	0	1.51	1.68	0	0	0	1.31	0	0	0	2.33	0	0	0	0	0.85	0	0	0	6.38	9.49	1.83	0	0.62	0	9.29	0	0.61	0	0	0	0	0.96	0	0
Novel:13_7481	Novel:13_7481	0	0	0	1.15	0	0	0	0	0	2.93	0	0	2.5	0	0	0.58	0	0	0	0	1.27	0	3.82	0	0	0	0	0	0	0.61	0	0	0.61	0	0	0	0	0	0.71	0
Novel:13_7763	Novel:13_7763	20.56	0	0	0	3.34	0	0	0	0	0	0	0	10	16.75	2.21	1.17	0	0	0	0	0.85	0	0	4.99	0	0	0	0	1.23	0	0	0	5.46	0	0	0	0	0	5.69	0
Novel:13_7773	Novel:13_7773	0	0	0	0	0	0	0	0	0	0	0	0	0	0	0	0	15.56	0	0	0	0	0	0	0	0	0	0	0	0	0.61	0	0	0	0	0	0	0	0	0	0
Novel:13_7895	Novel:13_7895	2.8	4.72	1.64	10.76	3.84	3.7	2.4	1.4	6.49	3.05	1.41	2.63	0.62	0.7	3.62	3.79	0	5.79	0	9	2.66	4.96	2.17	0.83	0.93	2.37	3.95	2.19	3.88	1.54	4.64	2.07	2.87	2.72	0	0	2.59	4.74	7.96	1.22
Novel:13_8119	Novel:13_8119	0	17.15	0	2.31	0	0	0.38	2.52	0	0	0	6.57	5	0	0	1.17	0	0	0	0	0	0	5.74	0	0	0	0.92	0	1.23	0.61	0	1.94	0	0	14.39	0	0	2.87	2.84	1.63
Novel:13_8486	Novel:13_8486	0.8	2.06	1.82	4.7	1.87	2.2	1.44	1.01	3.58	0.52	0.61	1.18	2	1.68	2.69	3.94	1.04	4.42	0	5.7	1.44	4.37	1.21	2	2.76	2.06	1.36	1.96	0.86	1.02	0.46	1.46	4.26	3.27	4.32	4.5	1.33	1.22	1.9	0.49
Novel:14_10444	Novel:14_10444	0	0	6.07	0	0	0	0.19	1.26	0	0	0	0	0	0	2.21	0	0	0	0	0	1.69	0	0	0	0.8	0	1.37	0	0	0	0	0	0.61	0	0	0	0	0	0	0
Novel:14_10620	Novel:14_10620	22.62	37.72	94.11	42.67	23.9	45.68	46.68	44.5	25.96	45.35	34.58	28.24	27.49	47.46	58.55	43.78	51.88	73.84	42.08	9	26.25	64.32	41.11	33.7	78.1	83.82	38.04	71.45	37.26	18.42	55.71	50.52	55.47	66.56	93.51	42.5	46.58	43.95	44.09	44.69
Novel:14_9197	Novel:14_9197	0	6.86	0	0	0	1.23	1.13	2.52	0	0	1.54	1.31	0	0	7.73	2.33	0	4.34	0	0	0	2.43	0.96	6.24	2.39	7.91	3.67	5.1	2.16	1.23	0	0.97	1.52	0	0	5	2.22	1.43	0.71	2.44
Novel:14_9445	Novel:14_9445	21.93	6.86	0	6.92	1.11	0	3.01	1.68	3.46	0	1.54	19.7	0	0	4.42	7	10.38	0	0	0	18.63	4.85	5.74	0	12.75	3.16	17.42	11.66	10.47	13.51	46.43	13.6	16.37	0	43.16	30	8.87	11.46	12.8	6.5
Novel:15_12221	Novel:15_12221	22.62	12	40.98	29.98	17.23	15.43	16.94	18.89	36.35	23.4	13.06	14.45	29.99	27.92	34.25	32.69	0	4.34	14.85	0	36.83	26.7	12.43	43.69	24.7	20.56	29.33	11.66	20.32	12.9	9.29	32.06	36.37	22.99	21.58	40	15.53	15.29	18.49	9.75
Novel:15_12885	Novel:15_12885	8.22	0	7.59	11.53	0	6.79	6.4	1.68	0	5.85	0	5.25	0	0	17.68	12.26	10.38	13.03	11.14	0	2.54	4.85	0	0	1.59	15.82	6.42	0	4.93	11.05	18.57	18.08	1.44	14.52	0	0	8.87	9.08	7.11	5.48
Novel:15_12956	Novel:15_12956	28.44	18.86	35.67	52.31	30.57	48.46	25.69	26.87	29.92	38.76	25.57	37.43	24.99	27.92	34.8	37.75	7.78	16.91	39.61	22.49	26.25	18.81	22.95	19.97	46.22	32.42	48.12	37.91	36.82	30.71	46.43	16.03	35.2	27.83	57.54	20	43.8	45.76	38.4	40.7
Novel:15_13047	Novel:15_13047	147.94	71.96	120.76	224.39	84.7	93.42	66.2	58.47	104.92	91.28	90.05	118	147.24	168.62	168.27	139.23	85.54	151.49	200.96	195.69	116.42	76.77	91.68	75.91	128.29	89.32	158.93	120.28	99.93	91.61	157.36	108.7	79.29	103.08	176.69	140.4	139.95	138.61	118.82	162.79
Novel:15_13672	Novel:15_13672	2.06	3.43	0	3.46	7.78	1.23	3.51	2.52	0	0	3.07	0	0	5.58	2.21	3.5	0	0	2.48	0	4.66	4.85	0	0	2.39	6.33	3.67	2.19	4	2.46	6.96	1.94	3.64	3.63	0	5	3.33	2.87	2.13	4.06
Novel:16_13741	Novel:16_13741	39.75	20.58	0	0	0	4.94	0.75	0	6.92	0	0	0	5	0	0	0	20.75	0	0	17.99	3.39	0	3.82	0	0	0	0	0	0	2.46	0	0	0.61	0	0	0	0	0	4.27	0
Novel:16_14304	Novel:16_14304	47.52	10.29	30.36	35.37	35.58	35.39	30.49	24.35	41.54	34.13	20.49	28.02	43.32	48.39	19.15	21.01	17.29	47.78	56.11	29.99	26.81	31.55	34.42	17.47	8.5	23.2	20.47	20.9	35.31	47.49	78.92	14.9	24.65	29.04	71.93	35	45.1	33.76	32.24	54.17
Novel:16_14361	Novel:16_14361	15.9	40.92	28.33	23.06	19.35	27.49	16.06	20.71	15.92	20.87	7.89	11.56	26.32	25.69	14.58	22.8	13.83	28.67	16.5	15.6	14.05	22.65	17.94	23.13	23.8	34.37	17.42	22.75	12.19	11.87	15.48	15.67	31.07	27.11	23.98	25.67	17.45	25.67	15.93	13.76
Novel:16_14521	Novel:16_14521	0	0	0	6.92	2.22	2.47	1.51	0	0	2.93	0	0	0	0	0	1.17	0	0	0	0	0	0	0	0	0	0	0	1.46	2.46	0	0	0	0	0	0	0	4.44	2.87	0	0
Novel:16_14530	Novel:16_14530	19.19	6.43	36.81	18.45	3.34	1.39	5.5	2.1	3.46	1.46	12.29	2.63	46.65	0	9.24	7.25	0	13.03	4.95	0	7.85	0	4	9.99	13.81	14.23	9.56	13.12	10.81	8.14	0	7.65	7.79	14.52	0	17.5	13.31	0.68	10.15	0.2
Novel:16_14532	Novel:16_14532	2.74	10.29	21.25	6.92	14.45	6.17	12.05	25.19	3.46	0	4.61	15.76	10	0	4.42	9.34	0	0	14.85	9	1.69	19.42	3.82	0	11.16	3.16	1.83	11.66	1.85	3.68	32.5	5.83	11.52	7.26	0	20	31.05	8.6	0	11.38
Novel:16_14551	Novel:16_14551	5.14	6.86	14.42	7.5	11.4	24.38	8	10.29	8.65	16.09	3.84	5.91	12.5	22.34	13.26	18.68	7.78	15.2	21.04	20.24	17.78	18.81	23.43	6.87	25.9	20.56	19.02	18.59	9.55	11.67	16.25	6.8	11.21	15.73	28.77	27.5	11.09	11.46	10.31	15.44
Novel:16_14925	Novel:16_14925	9.6	0	3.04	27.68	8.89	18.52	10.54	4.2	6.92	8.78	3.07	9.19	14.99	16.75	17.68	3.5	10.38	8.69	4.95	0	5.08	19.42	5.74	9.99	14.34	6.33	14.67	17.5	11.7	3.68	0	15.54	7.27	0	57.54	30	31.05	23.89	25.6	4.88
Novel:17_14978	Novel:17_14978	0	6.86	3.04	0	0	3.7	0	0.84	0	5.85	1.54	2.63	10	0	2.21	0	0	0	4.95	9	1.69	0	0	0	1.59	6.33	0	2.92	7.39	4.91	0	7.77	0	0	14.39	0	2.22	0.96	1.42	3.25
Novel:17_15006	Novel:17_15006	5.83	4.57	0	2.88	4.45	2.06	3.01	3.08	0	0	1.54	2.63	0	0	0.74	0	24.21	5.79	1.65	0	1.69	0	0	0	5.14	2.11	1.53	2.43	5.34	1.64	4.64	0	0.81	0	0	3.33	4.62	1.91	2.37	1.08
Novel:17_15549	Novel:17_15549	8.22	0	0	23.06	8.89	11.11	4.89	12.59	17.31	2.93	7.68	14.45	19.99	44.67	0	5.84	10.38	13.03	0	35.99	5.08	2.43	3.82	2.5	9.56	18.98	10.08	18.96	13.55	24.56	55.71	5.83	10.91	7.26	0	10	15.53	3.82	5.69	26
Novel:17_15803	Novel:17_15803	10.97	0	9.11	16.15	5.56	2.47	4.89	0.84	0	5.85	6.15	5.25	29.99	22.34	8.84	18.68	0	0	0	9	10.16	4.85	0	7.49	17.53	3.16	42.16	16.04	4.93	0	4.64	1.94	21.82	7.26	14.39	25	15.53	10.51	7.11	9.75
Novel:18_17992	Novel:18_17992	2.74	0	0	4.61	0	1.23	0.75	0	6.92	0	0	0	0	0	4.42	5.84	10.38	0	4.95	0	0.85	0	0	0	3.19	0	0	0	0	0	0	0	0	4.84	0	0	0	0	0	1.63
Novel:18_18209	Novel:18_18209	0	0	9.44	4.97	2.22	4.53	0.9	0.19	1.15	0	4.1	1.75	0.42	11.17	0	1.07	0	0	4.95	0	0.94	0	2.87	0	4.78	0	3.13	3.4	1.21	3.89	0	2.81	0.88	0.27	28.77	0	3.2	2.97	2.37	1.08
Novel:18_18213	Novel:18_18213	1.37	1.71	0	2.6	1.11	0.62	2.73	0	0	0	0	1.31	0	0	4.76	1.3	0	0	2.48	0	1.91	5.06	0.96	1.25	0.18	0	4.46	0.81	2.81	0.76	0	0.97	2.97	4.11	7.19	2.5	4.81	2.39	0.83	1.82
Novel:18_18260	Novel:18_18260	0.97	1.29	1.64	0	0.51	2.06	0.56	0	3.03	1.1	0.38	0	7.29	0.7	2.15	3.4	0	0	0	3	1.08	0.91	0.89	0	1.46	2.37	1.5	0.73	1.42	0.31	0	2.07	1.05	0.3	0	0	1.11	0.92	2.04	0.68
Novel:18_18285	Novel:18_18285	0	0	0	0	0	0	0	0	0	0	0	0	0	0	0	0	0	0	0	0	0	4.85	0	0	6.38	0	0	0	1.23	0	0	0	0	0	0	5	0	1.91	0	0
Novel:18_18307	Novel:18_18307	21.93	3.43	0	16.15	0	6.17	1.13	0	10.38	0	0	0	5	5.58	4.42	2.33	0	0	4.95	0	0	0	0	0	1.59	3.16	7.33	0	0.62	0	0	0	0.61	0	0	0	0	1.91	0	0
Novel:18_18323	Novel:18_18323	12.34	10.29	39.46	9.23	25.57	8.64	0.75	3.36	20.77	29.25	49.17	42.03	5	5.58	0	0	0	4.34	0	9	1.69	2.43	7.65	7.49	7.97	0	6.42	11.66	4.93	4.91	18.57	9.71	6.06	4.84	0	25	17.74	18.15	19.91	13
Novel:18_18771	Novel:18_18771	2.74	0	0	11.53	0	0	0	0	0	0	0	0	0	0	0	0	0	0	0	0	0	0	0	0	0	0	0	0	0	0	0	0	3.64	0	0	0	0	0	0	4.88
Novel:19_18865	Novel:19_18865	13.71	10.29	3.04	6.92	0	4.94	2.26	1.68	65.77	0	3.07	6.57	69.97	5.58	0	2.33	103.76	0	0	35.99	5.93	0	7.65	2.5	4.78	0	1.83	1.46	3.08	3.68	4.64	9.71	4.24	0	0	0	4.44	0.96	0	0
Novel:19_18966	Novel:19_18966	2.74	0	18.21	9.23	5.56	4.94	4.89	0.84	3.46	0	1.54	1.31	24.99	0	11.05	11.67	0	0	0	0	11.01	4.85	0	12.48	25.5	6.33	4.58	18.96	1.23	7.37	0	3.89	7.88	4.84	0	5	8.87	1.91	4.27	0
Novel:19_18999	Novel:19_18999	31.53	22.29	9.11	38.06	20.01	17.28	22.4	10.91	17.31	13.16	8.45	17.07	39.98	16.75	27.62	29.18	25.94	10.86	9.9	17.99	26.67	14.56	18.17	13.73	21.52	12.65	31.17	26.97	27.41	21.49	16.25	23.32	26.07	20.57	0	17.5	18.85	21.5	28.44	16.25
Novel:19_19225	Novel:19_19225	0	0	0	0	4.45	0	0.38	0	0	0	0	5.25	0	11.17	0	3.5	0	0	0	0	0	0	0	0	0	0	0	1.46	0	0	0	0	1.21	0	0	0	4.44	0	0	0
Novel:19_19496	Novel:19_19496	0	0	1.52	2.31	0	1.85	0	0	0	0	0	0	0	0	0	0	0	0	0	0	0	0	0	1.25	0	3.16	0	0	0.62	1.23	0	1.94	0	0	0	0	0	0.96	0	0
Novel:19_19498	Novel:19_19498	15.99	11.43	20.24	28.45	15.19	18.52	11.92	10.36	18.46	6.95	10.24	9.19	21.66	26.06	22.09	38.52	10.38	11.58	18.15	17.99	21.31	7.28	26.77	11.65	21.25	13.71	17.42	20.9	13.14	4.5	13.93	7.77	14.6	7.26	14.39	26.67	12.57	20.38	9.48	12.46
Novel:19_19562	Novel:19_19562	10.97	0	6.07	0	2.22	0	3.39	0	0	0	0	1.31	5	11.17	4.42	7	0	0	0	0	5.93	0	3.82	9.99	1.59	0	1.83	0	3.7	1.23	4.64	0	1.82	7.26	0	0	0	0.96	7.11	1.63
Novel:19_19602	Novel:19_19602	69.71	32.52	57.31	93.34	36.79	37.64	29.04	27.37	41.94	44.98	30.92	48.08	61.21	61.27	77.22	64.57	43.67	64.7	86.45	86.12	58	32.41	38.48	31.73	50.57	38.76	68.35	49.07	43.2	43.06	66.25	41.35	33.86	39.9	69.05	61.71	61.54	56.35	52.49	64.15
Novel:19_19679	Novel:19_19679	0	0	0	0	13.34	13.58	5.65	1.68	13.85	11.7	1.54	9.19	19.99	0	17.68	28.02	31.13	8.69	0	9	6.77	0	15.3	2.5	4.78	6.33	0	1.46	6.77	4.91	18.57	1.94	5.46	7.26	0	0	6.65	4.78	5.69	0
Novel:19_19682	Novel:19_19682	3.43	0	15.18	3.08	1.67	1.23	2.26	1.26	0	0	0.77	0	0	0	4.42	0	0	2.17	0	13.5	2.12	0	0	0	1.59	0	2.29	0	2.46	0.61	2.32	0	1.52	1.21	0	5	0	0.96	2.13	7.31
Novel:19_19897	Novel:19_19897	6.85	6.86	0	4.61	7.78	1.23	3.39	0	0	2.93	13.83	7.88	0	0	11.05	1.17	51.88	21.72	19.8	9	5.08	9.71	0	12.48	6.38	9.49	0.92	2.92	8.01	9.83	0	7.77	7.88	2.42	0	5	8.87	0.96	7.11	0
Novel:2_20495	Novel:2_20495	0	0	0	6.92	2.22	0	1.88	0	6.92	0	1.54	1.31	0	0	6.63	2.33	0	8.69	0	0	0	0	0	0	0	0	2.75	0	0	0	0	0	0	0	0	0	0	0	2.84	0
Novel:2_20599	Novel:2_20599	0	0	0	0	0	0	0	0	0	0	0	0	0	0	0	2.72	0	0	4.95	0	0	0	0	0	0	0	0	0	0	0	0	0	1.82	0	0	0	2.22	0	0	0
Novel:2_20888	Novel:2_20888	0	0	0	5.77	0.56	0.62	0.38	0	0	0	0	0.66	0	0	0	1.17	10.38	0	0	0	0	3.64	0	0	2.39	0	1.83	2.92	0	2.46	4.64	0	0.61	1.21	0	0	1.11	0	1.42	0
Novel:2_20944	Novel:2_20944	10.97	0	0	2.31	5.56	4.94	2.26	5.88	6.92	0	3.07	2.63	0	0	4.42	4.67	0	0	0	9	2.54	0	1.91	4.99	0	3.16	3.67	0	3.7	7.37	4.64	3.89	0	0	0	0	0	2.87	7.11	0
Novel:2_21430	Novel:2_21430	12.79	7.17	7.08	18.45	4.82	7.41	2.07	3.64	1.15	3.9	3.07	10.51	5	1.86	20.22	8.86	0	2.9	29.71	17.99	9.88	3.24	7.01	1.66	5.31	0	7.79	5.83	9.39	3.48	10.83	7.12	4.04	2.42	0	0	15.53	10.51	8.53	6.5
Novel:2_21516	Novel:2_21516	0	0	0	0	0	1.23	1.13	0	0	0	0	0	0	0	0	0	0	0	0	0	0	0	0	0	0	0	1.83	0	2.46	0	13.93	0	0	0	0	0	0	0	0	4.88
Novel:2_21608	Novel:2_21608	59.05	45.72	166.96	145.31	65.97	80.25	50.54	57.09	84.23	96.54	57.88	64.68	123.29	89.34	95.01	87.94	93.38	123.07	74.26	101.97	82.41	72.81	59.92	72.4	87.66	72.22	62.03	56.74	88.68	78.61	111.42	99.09	84.26	118.6	153.45	83.34	93.89	75.48	68.74	68.8
Novel:2_21614	Novel:2_21614	68.54	89.16	115.36	122.24	47.81	54.32	71.15	48.7	107.31	35.11	115.25	65.67	94.96	67.01	50.82	75.88	72.63	34.75	4.95	9	88.9	67.96	47.81	79.89	114.75	145.5	66.91	90.4	81.91	52.81	18.57	87.43	115.78	125.86	14.39	65	66.54	68.79	59.73	34.13
Novel:2_21626	Novel:2_21626	0	6.86	6.07	0	2.22	0	0.75	0.84	0	0	0	1.31	0	0	6.63	0	0	0	0	0	0	0	0	0	0	0	0.92	0	3.08	0	0	0	0.61	0	0	0	4.44	0	4.27	0
Novel:2_21810	Novel:2_21810	2.8	4.72	1.64	10.76	3.84	3.7	2.4	1.4	6.49	3.05	1.41	2.63	0.62	0.7	3.62	3.79	0	5.79	0	9	2.66	4.96	2.17	0.83	0.93	2.37	3.95	2.19	3.88	1.54	4.64	2.07	2.87	2.72	0	0	2.59	4.74	7.96	1.22
Novel:2_22068	Novel:2_22068	0	0	3.04	2.31	5.56	9.88	4.14	0.84	0	0	1.54	2.63	10	0	0	2.33	0	0	0	17.99	0	12.14	11.47	7.49	0	0	0.92	8.75	8.01	6.14	0	3.89	4.24	0	0	0	2.22	6.69	11.38	1.63
Novel:20_22321	Novel:20_22321	1.37	0	0	6.92	1.11	1.23	2.26	4.2	0	0	0	0	19.99	0	2.21	11.67	0	0	0	0	0	0	0	2.5	1.59	0	6.42	1.46	0	0	18.57	0	5.46	0	14.39	0	2.22	4.78	1.42	3.25
Novel:20_22358	Novel:20_22358	17.82	0	18.21	13.84	14.45	7.41	5.27	11.75	24.23	20.48	1.54	3.94	14.99	0	11.05	4.67	0	8.69	19.8	0	8.47	0	9.56	2.5	4.78	31.63	12.83	2.92	20.94	7.37	4.64	21.37	12.12	9.68	0	0	22.18	6.69	11.38	3.25
Novel:20_22559	Novel:20_22559	0.44	1.25	0.51	4.23	0.66	2.13	1.78	0.38	0.46	0.1	0	0.59	0	1.9	0.11	1.5	5.19	2.39	0	9.3	0.94	0.49	2.32	0.45	3.09	1.21	1.48	3.05	1.94	0.72	0	3.21	3.63	2.78	1.31	0	0	3.25	3.7	3.25
Novel:20_22617	Novel:20_22617	19.88	12	13.66	35.75	20.01	17.28	11.29	20.57	13.85	10.24	9.22	13.79	12.5	22.34	23.2	18.09	5.19	0	22.28	9	21.17	8.49	15.3	13.73	9.56	7.91	22.46	8.75	19.4	13.51	30.18	16.52	10	3.63	0	10	15.53	21.97	20.62	6.5
Novel:20_22620	Novel:20_22620	0	0	0	2.31	0	0	0.75	5.88	3.46	0	0	2.63	0	0	8.84	0	0	0	0	0	0	0	0	0	0	0	0	0	0	0	0	0	0	0	0	0	0	0.96	0	4.88
Novel:20_22632	Novel:20_22632	13.71	22.29	16.7	27.68	25.02	22.22	19.39	21.83	25.96	26.33	21.51	15.1	11.66	27.92	24.3	26.66	20.75	23.89	12.38	9	19.47	15.78	20.08	24.96	14.34	14.23	15.58	20.41	17.55	20.27	27.08	16.52	30.92	21.78	50.35	25	23.29	17.68	22.75	34.13
Novel:21_22991	Novel:21_22991	22.62	37.72	94.11	42.67	23.9	45.68	46.68	44.5	25.96	45.35	34.58	28.24	27.49	47.46	58.55	43.78	51.88	73.84	42.08	9	26.25	64.32	41.11	33.7	78.1	83.82	38.04	71.45	37.26	18.42	55.71	50.52	55.47	66.56	93.51	42.5	46.58	43.95	44.09	44.69
Novel:21_23062	Novel:21_23062	42.49	27.43	15.18	18.45	43.36	19.75	8.28	30.23	17.31	20.48	18.44	24.95	49.98	44.67	30.93	29.18	0	34.75	14.85	35.99	24.55	4.85	7.65	0	15.94	12.65	27.5	32.08	27.1	23.34	9.29	7.77	12.12	14.52	14.39	5	6.65	35.35	38.4	14.63
Novel:21_23339	Novel:21_23339	0	10.29	0	2.31	0	1.23	0	0.84	0	0	0	3.94	0	0	0	0	0	8.69	0	0	0	0	0	0	0	0	1.83	0	0	0	18.57	13.6	0	0	0	10	8.87	0.96	1.42	0
Novel:21_23911	Novel:21_23911	0.37	21.82	12.14	5.15	1.21	0.42	0.33	0.1	0.46	0.1	0	0.07	0	1.9	0	4.36	0	0	0.62	0.3	3.39	9.71	2.32	0.45	1.74	0	0.29	3.05	3.19	0.74	0	0.19	5.33	0	1.31	0	0	0.68	1.42	0
Novel:21_23944	Novel:21_23944	29.45	1.57	7.34	32.92	10.63	11.48	13.97	13.21	32.54	12.95	13.57	44.18	13.07	25.92	32.56	21.1	3.46	35.71	13.12	1.29	17.08	26.7	30.97	0.31	26.94	20.56	31.27	19.26	13.83	8.19	11.26	16.66	14.79	18.96	46.04	21.75	11.86	23.1	8.69	24.83
Novel:21_24098	Novel:21_24098	10.97	17.15	13.66	11.53	9.45	8.03	6.96	1.26	12.12	8.78	5.38	4.6	10	11.17	13.26	18.68	5.19	15.2	7.43	4.5	3.39	6.07	10.52	12.48	11.16	14.23	5.96	3.65	5.54	4.3	11.61	10.69	14.85	3.63	0	30	13.31	7.17	9.24	17.88
Novel:21_24129	Novel:21_24129	2.74	3.43	0	6.92	4.45	4.94	3.01	0	3.46	8.78	0	0	0	0	0	0	0	0	0	0	0	14.56	0	4.99	0	0	2.75	0	3.08	2.46	0	1.94	3.03	7.26	0	5	0	4.78	0	0
Novel:21_24281	Novel:21_24281	2.74	0	0	8.07	2.78	4.94	3.01	2.52	0	4.39	0	0	0	5.58	0	1.75	5.19	0	2.48	13.5	2.96	7.28	0.96	0	0.8	0	5.5	2.19	3.39	1.23	2.32	1.94	7.27	8.47	21.58	5	6.65	6.21	5.69	4.06
Novel:21_24295	Novel:21_24295	0	0	0	0	0	0	0	0	0	0	0	0	0	0	0	0	0	0	0	0	0	0	0	0	0	0	0	0	0	0	0	0	0.61	0	0	0	0	0	0	0
Novel:21_25145	Novel:21_25145	2374.08	1711.22	191.25	1317.01	145.64	311.13	281.59	62.97	3444.16	272.07	142.91	521.39	2678.98	575.15	238.62	694.6	1027.2	247.58	341.61	2258.28	837.37	330.09	330.83	157.27	548.27	186.62	512.4	121.02	180.45	63.87	320.34	749.98	182.47	38.73	201.4	850.06	104.24	299.04	216.17	281.15
Novel:21_25279	Novel:21_25279	9.6	0	0	0	1.11	3.7	2.26	0.84	3.46	0	4.61	3.94	5	0	6.63	2.33	0	0	0	0	2.54	0	0	0	0	0	2.75	0	4.93	0	4.64	5.83	0	0	0	0	0	5.73	5.69	4.88
Novel:22_25664	Novel:22_25664	1.66	0	9.11	0.33	0.27	0.18	0.13	0.06	10.38	0	0.44	0.09	1.25	0.56	2.21	1.75	0	0.31	0.71	0	3.71	2.43	0	4.99	3.3	0.63	2.91	0.21	0.93	0.09	0.99	4.86	1.74	0	0	0	3.33	2.87	6.2	2.18
Novel:22_25699	Novel:22_25699	5802.24	2016.43	1824.43	500.51	310.19	517.31	230.01	83.96	861.91	163.83	262.77	241.65	4388.32	2116.33	1106.93	909.4	2510.93	603.75	1410.99	7071.74	547.8	847.07	600.46	501.78	388.89	253.04	167.74	163.31	164.43	291.09	654.6	365.28	263.7	77.45	287.72	1185.08	368.18	460.51	895.95	853.21
Novel:22_25730	Novel:22_25730	8.22	3.43	0	2.31	0	0	1.13	1.68	0	0	4.61	0	5	16.75	0	1.17	0	8.69	0	0	2.54	0	0	0	0	0	7.33	17.5	3.08	0	0	0	0	0	0	0	4.44	2.87	1.42	6.5
Novel:22_25743	Novel:22_25743	5.48	0	9.11	23.06	3.34	0	1.13	0.84	0	0	1.54	3.94	0	0	0	4.67	0	0	14.85	0	1.69	0	0	0	3.19	0	0.92	0	0	0	4.64	3.89	1.82	4.84	0	5	0	0	1.42	3.25
Novel:22_25787	Novel:22_25787	8.22	3.43	15.18	9.23	0	0	0.38	0	0	0	0	3.94	0	0	0	0	0	0	0	0	0	0	0	0	0	0	2.75	0	0	0	0	0	2.42	0	0	0	0	0	4.27	3.25
Novel:22_25819	Novel:22_25819	1.37	3.43	12.14	16.15	3.34	7.41	4.89	0.84	17.31	2.93	7.68	0	5	5.58	19.88	10.51	10.38	21.72	29.71	9	11.85	4.85	0	0	11.16	15.82	3.67	7.29	1.85	1.23	13.93	0	15.16	16.94	0	25	2.22	9.55	11.38	19.5
Novel:22_26032	Novel:22_26032	2.74	0	0	20.76	0	6.17	1.13	5.04	0	0	0	1.31	5	0	4.42	8.17	0	4.34	24.75	0	0.85	7.28	0	0	1.59	0	6.42	2.92	3.08	3.68	23.21	3.89	6.06	0	0	0	4.44	3.82	0	6.5
Novel:22_26468	Novel:22_26468	9.6	6.86	0	4.61	3.34	0	0.75	0	0	0	1.54	1.31	10	0	0	0	0	0	0	17.99	0.85	0	0	2.5	0	0	0	0	0	0	0	3.89	0	0	0	0	0	0.96	1.42	8.13
Novel:23_26677	Novel:23_26677	0	3.43	0	4.61	0	0	0	4.2	0	0	4.61	0	0	0	0	0	10.38	8.69	0	0	0	0	0	0	0	0	0	0	1.23	0	0	0	0	4.84	0	0	0	0	0	0
Novel:23_27175	Novel:23_27175	2.97	3.43	0.51	0.38	1.11	1.23	2.07	0	10.38	0.61	0	3.94	0	0	0	1.17	0	0	4.95	0	1.69	4.85	0	4.99	5.58	0	3.67	4.37	0.1	3.89	0	0.32	5.46	0	0	2.5	0	2.02	9.95	3.25
Novel:23_27264	Novel:23_27264	1.37	0	0	0	2.22	1.23	0.38	0	0	0	0	0	0	0	0	0	0	0	0	0	0	0	0	0	0	0	0	0	0	0	0	0	0	0	0	5	2.22	0	0	11.38
Novel:23_27500	Novel:23_27500	1.74	1.25	0.51	1.69	0.1	0.83	0.84	0.38	0.46	0.1	0	0.39	0	1.9	0	1.5	5.19	2.17	0	0.3	0.31	0.49	0.41	0.45	0.54	0	0.75	0.13	0.57	0.72	0	0.19	1.09	1.82	1.31	0	0	0.13	0.71	0.41
Novel:23_27592	Novel:23_27592	1.37	1.71	0	2.6	1.11	0.62	2.73	0	0	0	0	1.31	0	0	4.76	1.3	0	0	2.48	0	1.91	5.06	0.96	1.25	0.18	0	4.46	0.81	2.81	0.76	0	0.97	2.97	4.11	7.19	2.5	4.81	2.39	0.83	1.82
Novel:23_27646	Novel:23_27646	0	3.43	0	0	2.22	1.23	2.26	0	0	0	3.07	2.63	0	0	4.42	0	20.75	8.69	0	0	0	0	0	0	0	0	3.67	4.37	0	0	0	3.89	4.85	0	0	20	0	4.78	1.42	1.63
Novel:23_28093	Novel:23_28093	0	0	0	0	0	0.62	0.19	0	0	0	0	1.31	2.5	0	1.1	1.17	10.38	0	0	0	1.27	0	0	0	0.8	0	0	0	0.92	0	0	0	0.3	1.21	0	0	0	0	0	0.81
Novel:23_28192	Novel:23_28192	2.74	0	0	0	7.78	0	3.39	10.08	3.46	2.93	1.54	0	0	0	0	0	0	0	0	0	0	0	0	0	0	0	0	2.92	0	0	0	0	7.27	2.42	0	5	4.44	5.73	0	3.25
Novel:23_28383	Novel:23_28383	0	0	0	0	0	0.62	0.19	0	0	0	0	1.31	2.5	0	1.1	1.17	10.38	0	0	0	1.27	0	0	0	0.8	0	0	0	0.92	0	0	0	0.3	1.21	0	0	0	0	0	0.81
Novel:24_28988	Novel:24_28988	0	0	0	1.15	0	0.62	0.94	0	0	0	2.31	0	0	5.58	1.1	0.58	0	0	0	0	0.42	0	0	0	0	0	0	1.46	0	0	0	0	0.3	1.21	0	2.5	0	0	0	0
Novel:24_29025	Novel:24_29025	0	3.43	0	0	0	0	0.13	0	0	0	0	0	0	3.72	0.74	3.5	0	0	0	0	0	0	1.91	0	0	0	1.22	0	1.23	0	0	0	1.21	0	0	0	0	0	0	0
Novel:24_29202	Novel:24_29202	0.69	0	0	0	1.39	3.4	1.84	1.05	0.87	0.73	2.31	0.98	0	0	0	0	0	0	0	0	0	0	0	0	0	0	0.92	0.36	2.93	2.15	2.32	1.62	0	0	0	0	0.55	3.34	2.13	1.22
Novel:24_29254	Novel:24_29254	6.85	0	6.07	4.61	1.11	0	0	0.84	0	8.78	0	0	0	0	0	0	0	30.4	0	17.99	1.69	2.43	5.74	0	0	0	0.92	0	1.85	1.23	0	0	0.61	4.84	0	5	2.22	1.91	0	0
Novel:24_29654	Novel:24_29654	10.97	0	15.18	9.23	3.34	4.94	13.55	7.56	0	0	4.61	2.63	54.98	0	11.05	12.84	0	0	0	9	10.16	4.85	3.82	2.5	11.16	0	5.5	4.37	5.54	7.37	9.29	1.94	10.31	19.36	0	0	0	14.33	11.38	4.88
Novel:24_29671	Novel:24_29671	5.83	4.57	0	2.88	4.45	2.06	3.01	3.08	0	0	1.54	2.63	0	0	0.74	0	24.21	5.79	1.65	0	1.69	0	0	0	5.14	2.11	1.53	2.43	5.34	1.64	4.64	0	0.81	0	0	3.33	4.62	1.91	2.37	1.08
Novel:25_29832	Novel:25_29832	2.74	0	0	0	0	0	0.75	3.36	0	0	0	0	0	0	4.42	0	0	0	0	0	0	0	1.91	0	0	0	1.83	0	0	0	0	0	0	0	0	0	4.44	0	0	0
Novel:25_30362	Novel:25_30362	2.74	3.43	6.07	4.61	11.12	7.41	6.4	15.11	10.38	20.48	6.15	2.63	5	0	19.88	11.67	0	8.69	0	17.99	7.62	2.43	7.65	0	3.19	15.82	2.75	8.75	4.93	8.6	0	0	9.7	7.26	28.77	5	0	2.87	7.11	0
Novel:25_30822	Novel:25_30822	0	0	18.21	2.31	3.34	2.47	0	0	0	0	3.07	0	0	0	0	1.17	0	0	0	0	0.85	0	0	0	0	0	0	4.37	3.08	0	0	0	1.21	0	0	0	6.65	0	0	3.25
Novel:25_30893	Novel:25_30893	0	0	9.11	4.61	0	0	1.88	0	0	0	0	0	0	0	2.21	0	0	0	0	0	0.85	2.43	0	2.5	4.78	0	3.67	2.92	4.31	0	0	0	4.85	0	0	5	0	4.78	0	1.63
Novel:26_31205	Novel:26_31205	2.22	7.72	9.41	5.23	3.22	8.83	3.65	3.95	5.02	0.39	1.9	2.78	19.91	3.07	5.71	8.83	1.04	3.47	6.6	5.7	4.61	6.8	3.6	3.45	4.46	7.22	2.54	5.52	3.88	1.13	12.07	4.73	7.36	10.17	4.32	7	2.07	2.42	3.53	3.2
Novel:26_31214	Novel:26_31214	0	0	0	0	0	0	1.13	0.84	0	5.85	0	0	0	0	0	0	0	0	0	0	0	0	0	0	0	0	0	0	0	0	0	3.89	0	0	0	0	0	0	0	0
Novel:26_31344	Novel:26_31344	28.79	34.29	80.45	39.21	51.14	44.45	24.88	26.11	27.69	17.55	29.2	17.07	35.99	50.26	61.86	77.05	10.38	56.47	64.36	26.99	35.98	55.82	28.68	54.92	49.41	3.16	22	41.56	18.48	19.65	46.43	13.6	47.89	36.3	28.77	25	46.58	31.53	34.13	78.01
Novel:26_31571	Novel:26_31571	4.11	0	0	0	0	0	0.38	0.84	0	0	1.54	1.31	0	0	0	0	0	0	0	0	0	0	0	0	0	0	0	0	0.62	2.46	0	0	0.61	0	0	0	0	0	8.53	0
Novel:26_31578	Novel:26_31578	1.37	0	0	0	0	3.7	0.38	0	0	0	0	0	0	0	0	0	0	0	0	0	0	0	0	0	1.59	0	0	0	3.08	1.23	0	0	0	0	0	0	0	0	0	0
Novel:27_31764	Novel:27_31764	6.85	12.57	6.07	3.46	6.43	16.05	9.73	7.98	19.04	13.16	2.31	5.16	28.2	3.72	13.99	10.95	0	9.31	9.9	13.5	9.25	1.21	14.34	0	4.78	4.07	2.6	8.75	4.31	3.07	11.61	0.97	9.87	15.73	0	17.5	12.2	3	7.11	9.75
Novel:27_31835	Novel:27_31835	0	0	3.04	4.84	0.28	0	0.95	1.63	0	0.45	1.24	0.89	0.71	1.24	0.74	4.27	0	0	0	1	0.95	2.02	0	0	0	0	2.14	3.75	1.45	1.84	0	8.85	2.47	2.42	0	5.91	0	0.11	1.74	0.81
Novel:27_32054	Novel:27_32054	0	0	6.07	2.31	0	0	1.13	0	0	0	1.54	1.31	0	0	6.63	0	20.75	0	0	9	0.85	0	0	0	0	0	0	0	1.23	4.91	0	0	1.21	0	0	0	0	0.96	0	0
Novel:28_32341	Novel:28_32341	0.8	0	6.07	0.81	0.56	1.26	2.17	2.13	0.46	1.56	3.64	2.19	1.83	1.12	0.48	3.93	12.11	9.48	4.29	9	0.62	0.4	2.17	0	1.75	1.74	0.11	0	1.89	0.94	0	0.29	2.47	1.57	7.19	5.17	0	0.7	1.33	1.63
Novel:28_33007	Novel:28_33007	0	0	6.07	0	3.34	1.23	0.75	3.36	0	0	0	3.94	0	0	0	0	0	0	0	0	0	0	1.91	0	0	0	0	0	0	0	0	0	0	0	0	0	0	0	1.42	0
Novel:28_33071	Novel:28_33071	15.08	20.58	33.39	53.05	17.79	28.4	19.58	25.19	38.08	40.96	12.29	17.07	10	16.75	11.05	24.52	20.75	73.84	9.9	9	10.16	9.71	17.21	14.98	22.31	34.79	21.08	26.25	28.33	33.16	41.78	34.97	27.89	26.62	0	70	22.18	28.66	28.44	26
Novel:28_33097	Novel:28_33097	559.25	548.69	716.42	1401.2	921.11	987.09	433.68	549.11	661.14	876.19	869.76	1019.8	504.81	586.32	817.49	485.63	1089.45	521.22	643.61	1385.56	289.56	474.51	552.65	391.94	630.35	531.39	861.63	750.92	746.42	630.09	617.46	738.32	449.8	400.56	661.76	955.06	726.38	1098.73	1235.84	625.68
Novel:29_33555	Novel:29_33555	0	0	0	1.15	0	0	0	0	0	2.93	0	0	2.5	0	0	0.58	0	0	0	0	1.27	0	3.82	0	0	0	0	0	0	0.61	0	0	0.61	0	0	0	0	0	0.71	0
Novel:29_33610	Novel:29_33610	0	0	0	0	0	0	1.51	0	0	2.93	0	0	0	0	0	0	0	0	0	0	4.23	0	0	9.99	0	0	0	0	0	0	0	0	0.61	0	0	0	0	0	0	0
Novel:29_33613	Novel:29_33613	2.22	7.72	9.41	5.23	3.22	8.83	3.65	3.95	5.02	0.39	1.9	2.78	19.91	3.07	5.71	8.83	1.04	3.47	6.6	5.7	4.61	6.8	3.6	3.45	4.46	7.22	2.54	5.52	3.88	1.13	12.07	4.73	7.36	10.17	4.32	7	2.07	2.42	3.53	3.2
Novel:29_33852	Novel:29_33852	1806.95	2241.05	3901.59	3393.43	3974.34	4689.45	2914.42	3158.41	3914.92	4255.13	2951.18	3283.98	5577.87	5597.93	5436.31	5083.4	5128.22	6984.34	5788.79	8144.65	3585.27	3519.96	3300.13	3926.23	7500.04	7705.12	6619.67	6728.03	3055.88	3429.87	3985.64	3147.59	3309.55	4851.54	5150.19	4490.29	4369.39	3786.31	4069.81	4665.01
Novel:3_34519	Novel:3_34519	226.17	157.75	139.64	219.12	167.88	237.05	124.23	115.87	186.92	166.75	164.42	198.31	159.94	206.61	194.43	241.65	217.89	186.77	247.54	278.91	247.23	186.89	191.23	167.26	255.01	208.76	344.65	240.59	184.14	124.05	269.27	169.04	238.84	300.12	330.88	280.02	170.78	210.19	213.32	240.52
Novel:3_34785	Novel:3_34785	0	0	3.04	0	7.78	3.7	0.38	8.4	0	2.93	7.68	6.57	0	0	0	2.33	0	0	29.71	9	0.85	2.43	0	0	9.56	0	2.75	7.29	9.24	2.46	0	5.83	7.27	2.42	14.39	0	15.53	12.42	14.22	11.38
Novel:3_35045	Novel:3_35045	14.68	32.15	53.25	46.13	38.31	42.8	14.62	23.51	13.41	39.13	12.68	17.07	10.62	28.62	28.66	41.54	83.01	39.09	54.46	38.99	23.94	17.9	14.28	32.45	41.84	75.12	38.17	50.3	15.38	8.9	32.5	2.72	22.06	58.39	0	20	38.81	29.59	37.12	29.93
Novel:3_35447	Novel:3_35447	20.04	10.75	11.23	24.3	11.25	7.61	7.96	6.63	19.73	18.19	24.64	23.18	12.21	11.91	13.85	16.19	31.99	24.18	17.49	18.38	10.71	5.34	3.06	3.79	9.88	0.63	18.14	11.37	12.25	4.3	9.75	5.7	11.47	20.98	44.12	13.83	8.1	14.79	8.75	16.12
Novel:3_35696	Novel:3_35696	0.8	2.06	1.82	4.7	1.87	2.2	1.44	1.01	3.58	0.52	0.61	1.18	2	1.68	2.69	3.94	1.04	4.42	0	5.7	1.44	4.37	1.21	2	2.76	2.06	1.36	1.96	0.86	1.02	0.46	1.46	4.26	3.27	4.32	4.5	1.33	1.22	1.9	0.49
Novel:3_35993	Novel:3_35993	56.2	318.93	21.25	48.44	6.67	12.35	3.39	4.2	13.85	35.11	4.61	10.51	279.89	189.86	33.14	23.35	134.88	4.34	34.66	170.95	49.11	77.67	30.6	17.47	15.94	6.33	22	8.75	8.62	8.6	23.21	38.86	9.7	9.68	14.39	65	11.09	25.8	14.22	162.52
Novel:4_36301	Novel:4_36301	2.74	0.57	0	0	0.16	2.47	2.26	0	3.46	2.93	0	0.56	0	0	0	0.11	10.38	4.96	4.95	0	0.36	0	0	0	4.78	7.23	1.83	0	4.93	0	23.21	0	1.91	0	0	0	4.44	1.09	0	0
Novel:4_36709	Novel:4_36709	0	0	0	6.92	0	0	0.63	0	0	0	4.61	0	0	0	0	3.5	0	0	0	0	0.85	0	3.82	4.99	1.59	0	0	2.92	1.23	0	9.29	0	2.42	0	0	5	11.09	2.87	2.84	0
Novel:4_36841	Novel:4_36841	2301.43	1015.07	1888.18	645.82	959.47	866.71	139.66	47.02	308.07	163.83	73.76	112.95	4038.46	3858.53	1456.02	1126.53	601.79	186.77	767.38	3778.79	296.34	419.89	307.88	499.28	272.54	173.97	135.66	81.65	101.62	126.51	524.61	374.99	158.22	70.19	302.11	850.06	128.64	192.99	446.55	529.8
Novel:4_37013	Novel:4_37013	8.22	3.43	48.57	29.98	7.78	8.64	5.65	15.11	3.46	11.7	30.73	11.82	59.98	33.5	8.84	11.67	0	8.69	4.95	9	4.23	16.99	15.3	12.48	12.75	18.98	15.58	14.58	6.77	9.83	0	11.66	19.4	2.42	28.77	25	8.87	2.87	15.64	13
Novel:4_37133	Novel:4_37133	4.11	0	0	13.84	1.11	6.17	0	0.84	3.46	2.93	3.07	1.31	5	0	0	0	0	13.03	4.95	17.99	1.69	0	7.65	9.99	94.03	37.96	2.75	2.92	0	0	83.57	5.83	0.61	4.84	0	20	11.09	1.91	5.69	0
Novel:4_37274	Novel:4_37274	15.76	18.86	33.39	24.22	19.46	15.43	11.67	12.59	46.73	14.63	28.74	6.57	14.99	22.34	3.31	25.1	0	26.06	44.56	40.49	29.63	6.07	29.64	34.95	36.66	14.23	22.46	10.21	10.16	11.05	4.64	7.77	17.88	25.41	100.7	40.36	9.98	9.55	16.35	12.19
Novel:5_37711	Novel:5_37711	0	0	0	0	0	0	0	0.84	0	5.85	0	0	0	0	2.21	0	10.38	0	0	0	0	0	0	0	3.19	0	0.92	0	0	0	0	0	1.82	0	0	0	0	1.91	4.27	0
Novel:5_37736	Novel:5_37736	31.53	0	0	62.28	3.34	3.7	5.27	4.2	24.23	5.85	7.68	2.63	84.97	0	4.42	7	134.88	0	19.8	152.95	1.69	4.85	19.12	2.5	3.19	0	66	2.92	12.32	0	18.57	34.97	16.37	0	14.39	65	2.22	21.02	58.31	0
Novel:5_37935	Novel:5_37935	59.05	45.72	166.96	145.31	65.97	80.25	50.54	57.09	84.23	96.54	57.88	64.68	123.29	89.34	95.01	87.94	93.38	123.07	74.26	101.97	82.41	72.81	59.92	72.4	87.66	72.22	62.03	56.74	88.68	78.61	111.42	99.09	84.26	118.6	153.45	83.34	93.89	75.48	68.74	68.8
Novel:5_38107	Novel:5_38107	1.37	0	21.25	2.31	0	0	1.51	2.52	0	0	4.61	1.31	14.99	0	0	1.17	0	0	29.71	0	0.85	0	0	0	0	6.33	1.83	0	1.85	0	0	0	1.82	0	0	5	4.44	0	2.84	0
Novel:5_38113	Novel:5_38113	2.97	0	0.51	0.38	0	0	0.19	0	0	0.61	0	0	0	0	0	0	0	0	0	0	0.85	0	0	0	3.98	0	0	0	0.1	0.2	0	0.32	0	0	0	0	0	0.11	4.27	3.25
Novel:5_38136	Novel:5_38136	0	0	0	4.61	7.78	3.7	1.13	0	0	0	0	1.75	40.4	0	0	3.6	20.75	0	0	0	0.85	0	0.32	0	1.59	0	0.23	0	0.67	0	0	1.94	0	4.84	0	0	4.44	1.91	0	3.25
Novel:5_38545	Novel:5_38545	1.37	3.43	6.07	4.61	11.67	5.56	2.2	5.88	6.92	0	10.37	5.91	10	0	4.42	1.75	0	4.34	0	13.5	5.08	3.64	3.82	4.99	1.59	14.23	2.75	1.46	1.54	1.84	13.93	0.97	6.97	7.26	0	22.5	8.87	3.82	4.98	8.94
Novel:5_39144	Novel:5_39144	2.74	5.14	10.62	2.31	5	9.88	4.33	1.26	3.46	5.85	6.15	0.66	2.5	0	13.26	13.42	5.19	0	0	0	0	3.64	11.47	1.25	6.38	1.58	1.37	5.83	2.46	4.3	0	2.91	1.52	10.89	0	0	1.11	0	0.71	2.44
Novel:5_39201	Novel:5_39201	0	0	12.14	0	2.22	0	2.64	2.52	0	2.93	0	0	0	0	0	0	0	0	0	0	2.54	0	9.56	0	0	0	0	0	3.08	0	0	5.83	1.21	0	0	0	0	5.73	2.84	1.63
Novel:5_39552	Novel:5_39552	1.37	0	3.04	4.61	2.22	4.94	2.01	2.52	1.38	8.78	0	0	2.67	11.17	1.47	1.17	0	4.34	0	1.8	1.13	7.28	0	0	0	3.16	0	2.92	1.64	0.41	0	0	0.61	0.81	0	0	0	0.96	2.84	0.23
Novel:5_39977	Novel:5_39977	6.85	0	0	13.84	10.01	3.7	3.01	11.75	20.77	17.55	7.68	10.51	0	0	6.63	0	0	8.69	24.75	17.99	3.39	0	3.82	0	3.19	3.16	8.25	4.37	13.55	7.37	4.64	17.49	2.42	0	0	10	11.09	6.69	14.22	13
Novel:6_40208	Novel:6_40208	4.8	12	9.11	6.92	0	4.94	2.07	2.1	5.19	0	1.54	1.97	0	0	0	1.75	0	0	12.38	0	0.42	7.28	0.96	0	5.58	0	1.83	5.83	0	0.61	0	0	0	0	0	0	0	0.48	0.71	0
Novel:6_40383	Novel:6_40383	45.23	48.01	94.11	110.71	88.94	97.54	71.53	74.73	10.38	8.78	7.68	21.01	29.99	44.67	39.77	21.01	51.88	52.12	103.97	26.99	362.38	415.04	290.67	414.4	22.31	6.33	18.33	26.25	267.28	315.66	450.33	336.13	193.98	285.6	517.9	400.03	212.92	114.65	203.37	173.89
Novel:6_40405	Novel:6_40405	0	3.43	0	0	0	6.17	0	5.04	0	0	6.15	0	0	0	0	0	0	0	0	0	2.54	0	3.82	2.5	0	0	2.75	0	0.62	3.68	4.64	0	0.61	0	28.77	0	6.65	5.73	1.42	1.63
Novel:6_40494	Novel:6_40494	76.07	29.15	28.84	61.12	61.15	25.93	20.33	22.25	36.35	29.25	37.65	39.4	12.5	47.46	45.29	38.52	57.07	28.23	64.36	58.48	49.11	21.84	33.46	28.71	28.69	49.03	55.46	60.75	28.23	33.78	78.92	43.72	29.4	33.88	43.16	40	64.32	53.22	72.29	82.61
Novel:6_40606	Novel:6_40606	0	0	3.04	2.31	1.11	3.7	0.38	0.84	6.92	0	7.68	0	0	0	2.21	2.33	0	0	0	0	0	0	0	0	0	0	0	0	0	4.91	0	0	1.21	0	0	0	0	0	0	0.81
Novel:6_40619	Novel:6_40619	0	0	0.51	0	0	0	0	0	0	0	0	0	0	0	0	0	0	0	0	0	0	0	0	0	0	0	0	0	0.31	0.61	0	0	0	0	0	0	0	0	0	0
Novel:6_41148	Novel:6_41148	0	0	0	0	0	0	0	0	0	0	0	0	0	0	0	0	0	0	0	0	0	0	0	0	0	0	0	0	0	4.91	0	0	0	0	0	0	0	0.96	0	0
Novel:7_41592	Novel:7_41592	0	6.86	0	0	0	0	2.26	0	0	2.93	3.07	0	0	0	4.42	12.84	0	0	0	0	1.69	0	0	2.5	0	0	0	0	1.85	0	0	0	0.61	12.1	28.77	0	0	1.91	0	0
Novel:7_42021	Novel:7_42021	32.9	29.15	36.43	46.13	48.92	53.71	35.58	34.42	17.31	26.33	20.75	24.3	64.98	80.97	59.65	62.46	51.88	26.06	37.13	58.48	44.45	31.55	22.95	36.2	36.66	55.35	24.29	23.33	28.95	38.69	39.46	43.72	41.83	44.78	64.74	37.5	27.72	22.45	15.64	22.75
Novel:7_42203	Novel:7_42203	0	0	0	0	2.22	1.23	0	0	0	0	0	2.63	0	0	0	0	0	0	0	9	0	0	0	0	0	0	0	0	4.31	2.46	0	3.89	0	0	0	0	0	0	0	0
Novel:7_42400	Novel:7_42400	0	0	0	0	0	0	0	0	0	0	0	0	0	0	0	0	0	0	0	0	0	0	0	0	3.19	0	3.67	0	0	0	0	0	0	0	0	0	0	4.78	2.84	4.88
Novel:7_43100	Novel:7_43100	2711.27	1471.17	749.81	1642.22	618.15	859.31	387.37	374.47	1183.82	482.71	167.5	409.76	1749.33	832.01	435.26	632.73	1805.38	946.88	1009.98	3751.8	1319.13	555.81	726.67	549.21	908.47	600.97	612.31	487	289.45	254.25	1248.85	1035.6	339.47	365.47	1769.48	1300.08	350.44	513.06	493.48	528.18
Novel:7_43196	Novel:7_43196	5.48	6.86	0	11.53	0	0	0.75	0	0	0	1.54	0	0	33.5	0	4.67	0	0	0	0	3.39	4.85	0	0	0	18.98	0	0	0	0	9.29	0	0	7.26	0	0	2.22	0	0	0
Novel:8_43284	Novel:8_43284	4.8	0	0	1.15	0	0.62	0	0	0	0	0	0	0	0	0	0	0	0	0	0	0	0	0	0	0	0	2.29	0	0	0	0	0	0	0	0	0	0	0	0	0
Novel:8_43342	Novel:8_43342	2.74	0	0	0	1.11	6.17	0	0	0	5.85	0	2.63	0	0	0	0	0	0	0	0	0	0	0	0	3.19	0	0.92	0	0.62	0	0	0	0	0	0	0	2.22	0.96	9.95	0
Novel:8_43774	Novel:8_43774	4.39	0	18.21	6.61	3.61	4.92	3.14	1.12	0	12.43	7.48	5.87	16.83	6.7	2.58	6.23	14.7	9.27	4.29	8.7	3.73	0.4	5.93	4.99	1.91	0	1.15	2.92	3.28	4.3	4.64	0	9.14	7.26	0	17.67	4.44	1.67	0.47	4.2
Novel:8_43810	Novel:8_43810	1.37	0	0	0	0	0	1.51	0	0	0	0	1.31	0	0	0	0	0	0	0	0	0	9.71	1.91	0	0	12.65	0.92	0	1.23	0	0	0	0	0	0	0	0	1.91	2.84	0
Novel:8_44043	Novel:8_44043	2.6	0.69	0	5.84	3.56	2.81	1.82	2.9	1.73	1.17	1.69	1.05	5.75	3.35	2.21	4.12	1.04	2.17	2.97	10.8	1.95	0.73	1.53	1.75	1.59	0.95	3.02	1.17	1.6	1.6	5.11	2.14	1.58	0.97	1.44	0	9.76	2.39	1	3.25
Novel:8_44452	Novel:8_44452	2.74	13.72	3.04	11.53	2.35	8.64	2.64	9.61	0	0	0	1.31	5.71	0	0	3.5	0	0	4.95	0	1.69	0	9.56	0	15.94	9.49	4.58	7.29	3.7	0	0	7.77	0.61	12.1	0	0	2.22	7.64	1.42	1.63
Novel:8_44453	Novel:8_44453	5.83	4.57	0	2.88	4.45	2.06	3.01	3.08	0	0	1.54	2.63	0	0	0.74	0	24.21	5.79	1.65	0	1.69	0	0	0	5.14	2.11	1.53	2.43	5.34	1.64	4.64	0	0.81	0	0	3.33	4.62	1.91	2.37	1.08
Novel:8_44749	Novel:8_44749	28.79	0	0	0	0	0	1.51	0	0	2.93	0	0	10	33.5	6.63	1.17	0	0	0	17.99	2.54	0	0	2.5	1.59	0	0	0	0	0	0	0	3.64	0	0	0	0	0.96	2.84	0
Novel:8_44915	Novel:8_44915	8.22	6.86	18.21	0	5.56	4.94	4.24	5.04	20.77	0	0	3.94	0	11.17	7.73	5.84	10.38	0	0	0	4.66	9.71	9.56	2.5	4.78	0	3.67	1.46	2.77	1.23	4.64	1.94	3.64	4.84	0	0	0	9.55	0	0
Novel:9_45312	Novel:9_45312	0	0	0	0	2.22	0	1.51	0	0	0	0	0	0	0	2.21	2.33	0	0	0	0	2.54	0	1.91	0	1.59	0	0.92	0	3.08	3.68	9.29	0	0	0	0	0	0	0	0	3.25
Novel:9_45478	Novel:9_45478	2.28	1.14	1.01	2.31	0.37	2.06	1.63	0.28	0	0	0	0	1.67	5.58	0.74	0.78	0	1.45	0	0	1.41	0.81	0.64	2.5	1.06	1.05	1.37	0.49	0.41	0	0	0	2.42	1.61	0	1.67	1.48	1.59	0.95	0
Novel:9_45563	Novel:9_45563	6.85	6.86	6.07	4.61	0	0.62	0.94	0	3.46	5.85	0	3.94	5	0	18.78	9.34	0	0	0	0	0	4.85	0	12.48	0	0	4.58	3.65	2.46	4.3	2.32	0.97	1.82	0	0	0	11.09	15.29	14.22	13
Novel:9_46149	Novel:9_46149	0	0	0	2.31	0	1.23	0.19	0	0	0	0	0	0	0	0	0	0	0	0	0	0	0	0	0	0	0	0	0	0	2.46	0	0	0	0	0	0	0	0	0	0
Novel:chi-miR-1306-5p	Novel:chi-miR-1306-5p	41.12	41.15	54.64	81.88	42.25	55.56	42.92	40.3	38.08	51.2	47.64	45.31	39.98	80.97	88.38	67.71	46.69	65.15	44.56	49.48	36.41	47.33	65.02	76.14	74.91	91.73	84.79	73.63	73.29	38.69	78.92	74.8	50.01	41.15	7.19	80.01	48.8	104.14	77.51	56.07
Novel:chi-miR-130b-5p	Novel:chi-miR-130b-5p	0	0	6.07	0	2.22	3.7	2.26	5.04	3.46	11.7	1.54	0	0	0	4.42	7	0	0	0	0	2.54	7.28	1.91	12.48	0	9.49	3.67	7.29	1.85	0	0	0	4.85	0	0	5	2.22	1.91	2.84	3.25
Novel:chi-miR-140-3p	Novel:chi-miR-140-3p	0	3.43	0	0	0	0	0.38	0	0	0	0	0	10	22.34	0	3.5	0	0	0	9	2.54	0	0	0	4.78	0	0	0	0	0	0	1.94	0	0	0	0	0	7.64	11.38	4.88
Novel:chi-miR-2284a	Novel:chi-miR-2284a	1.37	0	0	2.31	3.71	4.12	4.77	0	0	0	6.15	8.32	0	5.58	2.21	6.07	0	0	6.19	0	5.08	0	2.55	0	4.78	4.74	7.33	1.46	4.62	0.48	2.32	1.94	3.64	3.23	0	2.5	2.96	3.82	14.22	13
Novel:chi-miR-2284b	Novel:chi-miR-2284b	5.21	6.86	8.6	11.69	2.46	1.29	2.88	1.89	0.87	2.93	5.89	2.63	4.58	0	5.16	7.93	0	1.74	1.24	0	1.07	2.59	0.64	0.33	4.2	10.54	1.32	5.35	3.41	3.36	1.55	4.61	4.38	2.42	13.07	5.33	0	1.15	3.18	7.04
Novel:chi-miR-2284d	Novel:chi-miR-2284d	78.13	79.73	124.01	160.3	112.23	125.75	78.56	104.8	74.54	112	98.22	89.46	143.28	177.76	133.15	137.12	22.48	128.21	135.47	149.5	95.09	88.47	61.3	78.22	110.56	114.4	94.64	114.51	87.97	90.19	124.96	87.96	111.14	179.79	71.93	206.85	126.09	94.09	100.51	168.88
Novel:chi-miR-30b-3p	Novel:chi-miR-30b-3p	1.37	30.86	0	4.61	0	2.47	0.38	0.84	0	0	6.15	1.31	0	5.58	0	0	0	0	4.95	0	0.85	0	0	4.99	4.78	0	0	0	0	0	0	0	0	0	0	0	2.22	0	0	0
Novel:chi-miR-33a-3p	Novel:chi-miR-33a-3p	0	0	3.04	0.77	0	0	0.25	0.56	0	0	0.51	0.44	5	0	4.42	0	0	0	0	0	0	0	0.64	0	0	0	0.61	0	1.07	0	0	0	0.61	0	0	0	0	0.32	0.47	0.54
Novel:chi-miR-3432-5p	Novel:chi-miR-3432-5p	5.03	4.57	18.21	12.3	13.34	13.58	8.28	7	3.46	6.83	5.12	3.5	0	0	5.89	11.67	17.29	7.24	8.25	3	3.39	1.62	3.19	8.32	8.5	3.16	4.58	4.86	8.01	9.42	12.38	6.48	4.45	10.49	4.8	8.33	11.09	11.78	6.16	11.92
Novel:chi-miR-363-5p	Novel:chi-miR-363-5p	1.37	0	0	0	1.11	0	1.13	0.84	0	0	0	14.45	0	0	13.26	0	0	0	0	0	0	0	0	2.5	1.59	0	0	4.37	1.23	2.46	0	0	0	0	0	0	11.09	4.78	1.42	6.5
Novel:chi-miR-455-5p	Novel:chi-miR-455-5p	4.8	3.43	9.11	0	0	0	3.2	3.78	19.04	0	1.54	3.28	2.5	0	2.21	0.58	0	0	7.43	0	1.27	0	2.87	8.74	3.98	4.74	2.75	3.65	1.54	4.3	2.32	3.89	3.94	2.42	14.39	2.5	0	1.43	0	3.25
Novel:chi-miR-582-5p	Novel:chi-miR-582-5p	0	0	0	0	2.22	0	0	0	0	0	0	0	0	0	0	0	0	0	0	0	0	0	0	0	1.59	0	0	0	0	0	0	0	0	0	0	0	0	0	0	0
Novel:chi-miR-877-5p	Novel:chi-miR-877-5p	2.74	3.43	3.04	4.61	0	0	0	0	0	0	3.07	0	0	5.58	0	5.84	20.75	21.72	4.95	53.98	2.54	0	3.82	0	0	0	0	7.29	0.62	0	0	0	0	0	0	0	0	0	0	1.63
Novel:eca-let-7a	Novel:eca-let-7a	20.56	22.29	51.61	53.97	75.6	86.67	23.53	34.51	35.31	87.76	54.09	49.51	122.45	167.52	92.13	104.13	715.93	112.93	154.47	116.96	20.32	32.77	37.67	38.69	113.8	101.22	87.54	96.09	35.35	26.41	58.03	81.99	37.65	56.15	153.93	117.51	23.29	25.7	23.75	48.27
Novel:eca-miR-1	Novel:eca-miR-1	0.91	10.29	17.2	0	4.45	20.58	17.94	10.36	8.08	6.83	1.02	0	5	0	0.74	3.11	0	17.37	4.95	12	0.85	7.28	4.46	19.97	22.84	16.87	0	7.29	1.03	5.73	17.02	0	20.21	20.17	19.18	15	0	0	0	1.08
Novel:eca-miR-100	Novel:eca-miR-100	1162.37	1758.09	1862.38	1945.53	1462.55	1435.88	1480.16	1433.64	1379.39	1463.23	1378.14	1505.29	1542.74	1426.71	1380.53	1541.54	1848.61	993.21	1112.29	1420.05	1040.15	1177.16	1083.63	1136.7	2078.85	2143.47	1934.7	2482.9	1090.07	1002.65	749	1080.61	1245.64	1021.78	978.25	1385.92	1537.42	1657.32	1775.78	1430.14
Novel:eca-miR-101	Novel:eca-miR-101	1717.05	1247.12	1342.78	1440.79	1445.69	1759.77	1608.47	1455.05	1571.51	1268.69	1138.67	1263.42	886.33	1014.42	905.13	1022.25	1196.67	1615.78	2102.47	1334.57	2444.37	1771.81	1779.7	1625.16	1089.1	1087.02	1074.6	914.23	1511.93	1775.63	2797.92	1542.71	1845.48	2253.32	2460.01	1451.76	2618.68	1463.38	1556.29	2683.13
Novel:eca-miR-105	Novel:eca-miR-105	12.34	13.72	6.07	25.37	8.89	16.67	11.04	12.59	22.5	23.4	13.06	16.42	39.98	36.3	17.68	11.67	36.32	10.86	4.95	44.99	11.01	9.3	13.39	17.47	11.16	18.98	18.33	13.12	12.63	23.95	25.53	21.37	22.43	22.99	28.77	42.5	31.05	19.11	14.93	14.63
Novel:eca-miR-106b	Novel:eca-miR-106b	5.03	1.71	0	0	1.67	2.47	0.56	0.42	0	1.46	0	1.97	0	0	0	0	0	0	2.48	0	1.69	0	0	1.25	2.13	0	1.37	2.67	0.31	0.61	0	0	0.91	0	0	0	0	0	0	0
Novel:eca-miR-107b	Novel:eca-miR-107b	394.19	148.89	194.54	246.03	145.27	152.27	151.4	120.13	165	125.31	111.02	201.6	159.11	221.5	171.97	182.5	159.96	241.43	213.3	159.7	246.81	155.13	178.48	123.99	70.92	72.75	90.06	72.66	171.98	171.34	217.43	178.59	164.03	202.7	225.38	160.43	174.3	164.01	160.46	214.11
Novel:eca-miR-125b-5p	Novel:eca-miR-125b-5p	7946.95	8013.72	9562.34	9476.23	7058.34	8832.99	8051.12	7806.84	7584.07	7430.27	6075.75	6869.81	8276	8141.43	8486.43	8834.04	8051.59	6091.03	8277.84	7313.17	7523.18	8166.1	9496.09	9222.15	11979.3	13129.7	11064.8	11255.8	7141.67	5053.6	7476.85	8313.27	7912.63	6716.81	9322.13	10283.2	6351.51	7539.01	7188.68	6860.59
Novel:eca-miR-129a-3p	Novel:eca-miR-129a-3p	1.37	0	8.6	0	0.37	0.62	1.51	0.28	0	0	1.54	0	0	0	5.89	0	0	0	0	0	1.55	0	0	0	0	0	0	4.37	0.62	0	0	0	0.51	0	0	0	1.48	0	0	0
Novel:eca-miR-129a-5p	Novel:eca-miR-129a-5p	0	0	0	0	0	0	0	0	0	0	0	0	0	0	0	0	0	0	0	0	0	0	0	0	0	0	0	0	0	3.68	0	0	0	0	0	0	0	0	0	0
Novel:eca-miR-1302e	Novel:eca-miR-1302e	0	3.43	0	2.31	0	1.23	0	0.84	0	0	0	1.31	0	0	0	3.5	0	0	9.9	0	2.54	0	0	0	0	0	0.92	2.92	4.93	0	4.64	0	0	0	0	0	0	0.96	0	0
Novel:eca-miR-130b	Novel:eca-miR-130b	28.79	51.44	25.8	18.45	16.68	28.4	24.66	20.15	25.96	30.72	12.29	14.45	29.99	50.26	20.99	41.44	31.13	23.89	66.84	31.49	40.64	30.34	40.16	36.2	44.63	39.54	27.5	17.5	33.26	22.52	48.75	52.46	31.83	38.73	21.58	12.5	35.49	18.63	19.2	42.25
Novel:eca-miR-132	Novel:eca-miR-132	141.87	65.16	47.05	102.64	151.2	119.76	99.76	121.32	105.57	122.87	117.56	163.51	82.47	97.72	156.87	123.74	67.44	130.3	113.87	76.48	120.23	74.03	90.83	82.38	75.71	68	159.95	131.23	155.2	129.58	55.71	112.69	102.45	124.65	35.97	60	139.73	231.21	180.61	163.33
Novel:eca-miR-133a	Novel:eca-miR-133a	11.88	3.43	0	3.84	2.96	0.82	1.88	1.4	2.31	1.95	0	2.63	8.33	0	5.16	0.78	20.75	4.34	0	0	0.56	0.81	1.91	0.83	0	2.11	0	1.46	2.46	0	1.55	5.18	0.4	0	14.39	1.67	0.74	0.64	0	1.63
Novel:eca-miR-135b	Novel:eca-miR-135b	17.82	4.57	7.08	8.46	7.6	6.17	6.4	5.46	6.92	13.65	2.56	5.69	10	3.72	2.95	4.86	24.21	4.34	14.85	17.99	8.33	6.47	5.1	5.82	18.33	32.16	10.85	11.91	3.59	3.68	3.1	3.24	9.09	4.03	9.59	8.33	4.44	11.31	17.78	17.06
Novel:eca-miR-138	Novel:eca-miR-138	0.91	2.29	0	0	0.74	0.41	0.25	0	0	0	0	0	0	0	0.74	1.95	17.29	0	0	9	1.98	0	5.1	0	0	0	0.31	1.94	1.03	0.41	0	2.59	1.41	0	0	0	1.48	0.96	2.37	0
Novel:eca-miR-1388	Novel:eca-miR-1388	131.59	186.9	382.49	219.12	159.54	189.52	182.58	193.11	214.61	188.69	199	133.3	259.9	209.4	193.33	226.47	181.58	275.81	190.61	274.41	198.55	175.97	167.32	164.76	392.08	439.66	243.82	244.23	137.34	295.39	222.84	169.04	167.92	295.28	287.72	300.02	214.03	168.63	192.7	231.58
Novel:eca-miR-139-5p	Novel:eca-miR-139-5p	43.18	30.86	48.57	74.96	53.37	39.51	48.75	58.77	72.69	45.35	45.33	53.85	69.97	50.26	37.56	58.37	57.07	91.21	59.41	40.49	47.41	57.04	36.33	44.94	38.25	39.54	54.54	47.39	53.89	28.25	51.07	57.32	49.71	36.3	57.54	27.5	69.87	53.5	41.95	65.82
Novel:eca-miR-142-5p	Novel:eca-miR-142-5p	48.66	32.58	10.62	18.45	20.57	26.54	9.6	20.15	13.85	21.94	19.98	38.09	12.5	30.71	37.56	19.26	20.75	10.86	76.74	17.99	50.38	14.56	16.25	26.21	30.28	23.72	52.25	55.41	32.64	19.65	20.89	34	12.43	6.05	7.19	20	35.49	83.12	64.71	54.44
Novel:eca-miR-143	Novel:eca-miR-143	428.35	550.4	69.82	205.28	94.5	69.14	49.88	34	225	93.62	39.95	92.59	1057.1	452.3	155.76	183.28	2241.16	154.19	257.44	1381.06	263.32	154.12	100.39	96.11	164.16	221.41	163.16	141.44	89.3	72.47	276.23	712.09	95.48	56.88	302.11	507.53	127.53	175.8	187.01	266.53
Novel:eca-miR-1468	Novel:eca-miR-1468	78.13	22.29	0	27.68	21.68	6.79	4.33	6.72	22.5	2.93	11.53	17.07	10	39.09	29.83	5.84	103.76	4.34	4.95	31.49	22.86	1.21	16.25	0	9.56	3.16	23.83	18.23	8.31	2.46	11.61	34.97	5.15	7.26	14.39	7.5	14.42	15.76	14.93	16.25
Novel:eca-miR-146b-5p	Novel:eca-miR-146b-5p	866.75	1222.55	1541.11	2567.9	2176.5	2122.95	1562.73	2045.29	1613.04	1731.41	1469.06	1602.7	1315.33	1765.47	1603.68	1438.42	1967.94	1930.68	1919.28	1701.96	2171.03	1336.95	1927.26	1033.1	1032.78	761.23	1158.01	1230.88	1920.24	1741.65	2219.92	1825.08	1394.87	1378.78	1716.73	1895.96	2063.82	1589.17	1746.15	2305.01
Novel:eca-miR-148a	Novel:eca-miR-148a	658.63	1571.77	1606.37	1388.51	1325.62	1567.57	1490.51	1118.78	1709.96	1513.94	1274.67	1109.54	2772.27	2568.63	2075.39	2514.95	1533.88	2013.21	2353.31	1763.44	1540.96	1440.51	1381.63	1475.38	2768.44	2230.46	1571.72	1865.39	1218.27	1387.5	2582.81	1457.87	1741.26	2104.47	2620.65	1862.62	1756.63	967.2	876.04	2076.68
Novel:eca-miR-151-5p	Novel:eca-miR-151-5p	6817.02	3097.81	4792.3	9110.65	6634.56	7053.05	3703.69	4567.76	5496.23	6036.76	5093.05	7225.06	6656.62	9154.93	10909.1	8161.43	7823.32	5579.22	8321.57	7680.55	6578.99	4339.72	6707.98	4488.54	8434.94	7577.01	13160.2	10657.2	6641.49	3919.52	6373.47	6314.93	5108.65	4373.93	6538.44	8271.37	8996.8	12374.5	11699.7	9464.64
Novel:eca-miR-153	Novel:eca-miR-153	64.42	9.14	1.01	11.53	24.09	14.4	10.67	8.68	15	12.68	13.32	36.34	13.33	14.89	16.2	13.62	48.42	18.82	9.9	6	46	16.18	32.51	8.32	21.25	16.87	45.83	12.64	44.34	21.29	18.57	47.28	14.95	8.07	9.59	13.33	22.92	45.22	29.39	15.71
Novel:eca-miR-15b	Novel:eca-miR-15b	524.3	301.78	291.42	370.96	423.03	399.4	392.64	348.3	361.72	308.64	260.47	353.29	349.87	510.93	470.98	396.33	264.58	362.68	668.37	274.41	491.07	355.58	326.04	424.39	325.93	436.5	366.8	352.86	414.16	324.26	603.53	430.36	512.04	491.33	661.76	319.19	647.65	514.01	476.42	687.44
Novel:eca-miR-181a	Novel:eca-miR-181a	222.06	42.29	5.06	33.83	17.05	17.28	11.17	13.43	65.77	33.16	23.05	43.34	151.61	18.61	22.09	31.13	1210.51	1.45	77.56	290.91	51.08	16.18	22.95	9.99	6.91	11.6	26.58	14.58	29.77	14.74	47.97	332.25	13.54	1.61	9.59	80.01	18.48	110.51	70.16	31.96
Novel:eca-miR-1839	Novel:eca-miR-1839	167.23	22.29	50.09	123.4	57.81	65.44	48.56	42.4	46.73	112.63	47.64	101.78	67.47	83.76	103.84	82.3	31.13	99.9	71.79	49.48	85.94	54.61	84.14	16.23	59.77	52.19	121.91	93.32	97.61	76.15	62.67	68.97	58.5	53.25	43.16	47.5	98.7	110.35	130.84	108.89
Novel:eca-miR-184	Novel:eca-miR-184	26.73	77.16	150.27	108.41	62.26	48.77	41.79	62.13	34.61	20.48	27.66	22.33	72.47	55.84	47.5	53.12	41.5	91.21	76.74	107.97	24.13	31.55	21.99	38.69	207.19	145.5	99	172.06	47.73	66.33	48.75	47.6	43.04	42.36	115.09	62.5	38.81	36.31	26.31	37.38
Novel:eca-miR-186	Novel:eca-miR-186	14407.6	9169.97	9610.91	18212.1	14049.6	13358.1	9540.88	10892.7	10206.1	11410.9	8561.57	13120.8	11093.3	13440.6	14843	12129.2	11148.8	10876.1	11451.3	12173.1	13412.7	9513.17	10165.7	8190.72	7112.35	6398.79	9988.06	8406.67	13213.2	10659.9	13542.4	13447.2	9877.12	9390.86	11372.1	12353.3	14240.4	19230.6	17047.2	14957.9
Novel:eca-miR-18a	Novel:eca-miR-18a	5.48	2.29	3.04	12.3	8.15	8.23	7.4	3.64	9.23	2.93	2.05	3.5	13.33	16.75	9.57	7	0	5.79	9.9	0	4.8	5.66	7.01	1.66	6.91	3.16	4.43	3.89	5.34	2.87	6.19	4.53	7.07	4.03	0	1.67	11.83	4.78	1.42	7.04
Novel:eca-miR-190a	Novel:eca-miR-190a	143.93	97.74	136.6	186.83	117.29	114.82	132.14	90.68	237.11	92.15	153.67	151.69	99.96	72.59	96.11	103.9	150.45	138.99	267.35	260.92	145.63	106.79	70.75	72.4	116.35	86.98	191.12	94.05	125.63	107.47	148.56	138.92	120.94	100.44	237.37	137.51	134.19	101.27	121.59	162.52
Novel:eca-miR-194	Novel:eca-miR-194	11.88	5.72	2.02	21.53	13.71	13.99	9.29	5.6	13.85	21.45	6.92	11.38	5	13.03	14.73	20.43	10.38	21.72	8.25	32.99	16.37	4.05	10.52	4.16	4.78	2.11	12.53	6.32	11.7	11.46	21.67	9.71	12.33	3.23	57.54	10	8.87	18.15	16.12	7.85
Novel:eca-miR-199a-3p	Novel:eca-miR-199a-3p	15.76	6	1.52	4.96	6.11	8.58	3.07	3.36	12.98	8.05	2.31	2.63	6.25	4.19	3.31	6.13	15.56	5.43	9.9	0	9.23	0.61	4.3	1.25	0.8	1.58	8.71	1.09	6	2.46	3.48	2.43	4.18	7.87	0	2.5	4.44	3.58	5.48	5.28
Novel:eca-miR-19a	Novel:eca-miR-19a	136.5	109.74	95.12	108.41	121.55	122.64	124.48	91.24	107.31	68.26	89.13	101.13	154.94	147.04	136.25	150.2	141.8	111.48	155.13	65.98	196.36	115.69	129.4	80.72	162.04	169.75	182.71	115.19	120.91	135.11	207.37	145.72	154.78	224.28	230.18	91.67	98.33	99.68	108.56	130.55
Novel:eca-miR-200a	Novel:eca-miR-200a	39.07	6.86	0	8.07	12.23	8.03	4.33	5.04	10.38	19.02	9.99	16.42	19.99	78.18	27.62	12.84	108.95	8.69	61.89	17.99	27.94	2.43	13.39	1.25	1.59	0	21.54	8.02	10.78	11.05	4.64	23.32	3.03	3.63	0	7.5	14.42	40.13	32.71	32.5
Novel:eca-miR-200b	Novel:eca-miR-200b	89.78	27.43	21.25	55.36	34.47	66.05	41.97	37.78	57.11	14.63	36.11	40.71	47.48	25.13	58.55	38.52	46.69	60.81	42.08	80.97	84.24	33.98	53.54	16.23	43.83	4.74	58.66	39.37	50.5	20.88	4.64	49.55	28.19	9.68	14.39	35	48.8	71.18	65.42	21.13
Novel:eca-miR-205	Novel:eca-miR-205	0	3.43	0	2.31	0	0	0	0	0	0	0.77	0	0	0	2.21	1.17	0	0	19.8	13.5	0.85	0	1.91	0	0	0	0	4.37	0	0	4.64	2.91	0	0	7.19	0	0	0	0	0
Novel:eca-miR-21	Novel:eca-miR-21	10417.4	8494.39	7384.25	7055.57	6795.77	7641.15	6180.64	6490.19	7160.04	7217.2	5965.36	6729.5	7484.64	8814.3	7598.24	8414.56	5685.92	9646.91	11654.3	6837.82	10719	7867.57	7297.28	7506.7	10650.6	10929.8	8778.57	8082.24	6864.64	7820.22	13581.8	8748.16	7774.82	11808.8	10034.2	6530.42	11575.6	8521.34	8153.13	11689.7
Novel:eca-miR-211	Novel:eca-miR-211	10035.5	8588.7	5645.83	11678.9	10598.8	10991.3	10037	9405.32	15376.4	10794.6	9944.84	15936.4	9843.74	10675.6	12052.5	10954.4	8378.43	8791.24	9854.69	8508.28	15543.9	11994.5	10647.3	8618.02	14690.6	11382.1	23880	15490.4	12645	10456	14285.2	13401.5	7919.7	6222.66	8027.39	8202.2	15385.6	19169.7	16178	18484.5
Novel:eca-miR-216b	Novel:eca-miR-216b	47.98	18.86	28.84	49.59	25.02	37.04	32.75	27.71	43.27	51.2	55.32	87.34	39.98	72.59	58.55	35.02	36.32	47.78	27.23	44.99	54.61	53.4	48.76	37.45	31.88	52.19	49.04	48.12	52.96	30.09	48.75	48.57	32.73	42.36	57.54	32.5	63.21	57.32	41.95	34.13
Novel:eca-miR-22	Novel:eca-miR-22	14461	3232.12	2685.05	17048.5	7104.85	7410.27	4444.43	4706.86	6414.1	6929.03	5797.87	11955.2	8836.62	11299.2	14373.5	9426.1	9218.86	4986.33	7282.71	10819	9493.4	3936.82	8621.54	2498.91	7683.72	3559.98	18510.4	9460.14	10482.8	5971.71	7061.34	9601.12	4091.85	2006.45	2481.59	8085.53	8370.6	16056.7	13387.3	8078.65
Novel:eca-miR-221	Novel:eca-miR-221	3.43	3.43	15.18	4.61	0	0.62	0	1.26	3.46	1.46	0	0.66	24.99	13.96	2.21	6.42	88.19	0	27.23	31.49	0	0	0.96	0	2.39	0	2.29	0	0.92	1.23	11.61	21.37	3.33	0	14.39	5	4.44	6.69	0	1.63
Novel:eca-miR-224	Novel:eca-miR-224	5.48	0	1.52	4.61	1.67	3.7	6.02	4.2	5.19	1.46	0.77	3.28	7.5	8.38	0	11.09	0	0	0	0	6.77	9.71	4.78	9.99	0	0	0.46	0.73	4	0.61	0	7.77	2.73	3.63	0	5	1.11	6.21	7.82	6.5
Novel:eca-miR-23a	Novel:eca-miR-23a	32.44	73.16	106.75	62.28	73.93	81.9	83.2	69.97	79.04	77.04	66.59	55.82	119.12	106.1	107.16	74.71	93.38	89.04	62.71	122.96	65.34	57.85	59.28	68.65	39.85	37.43	41.1	42.77	71.54	66.94	140.05	82.58	122.65	124.65	107.9	131.68	99.07	66.88	57.83	100.22
Novel:eca-miR-26a	Novel:eca-miR-26a	860.81	571.27	662.28	876.28	852.18	946.14	782.37	767.89	776.52	920.07	620.43	810.43	890.49	1014.42	1011.74	793.15	1874.55	884.63	1316.93	1205.62	966.84	968.23	861.8	814.04	666.08	783.9	717.26	672.67	782.91	666.94	1077.07	1046.28	766.49	933.04	1054.97	907.14	1007.51	1102.71	1036.86	1038.2
Novel:eca-miR-30c	Novel:eca-miR-30c	21824.8	28708.5	17406	14047.3	23004.8	26497.5	20674.2	22363.5	17415.8	24507.8	18869.3	17321.9	26570.7	32254	25488	29133.6	19776.2	24723.2	27777.6	17803.8	34133.5	35668.8	28554.9	36950.2	19867	28251.6	15555.7	16333.6	21000.7	19358.3	39484.2	28591.9	30483.7	40794.2	36271.9	20962.2	34831.3	28417.3	25747.1	36574.7
Novel:eca-miR-31	Novel:eca-miR-31	4.8	3.43	1.52	2.31	3.89	5.56	2.82	4.2	6.92	1.46	5.38	4.6	2.5	0	26.51	13.42	10.38	19.55	64.36	22.49	1.27	0	4.78	2.5	0.8	0	2.75	2.19	8.62	5.53	9.29	11.66	10.91	20.57	57.54	20	8.87	4.3	0.71	9.75
Novel:eca-miR-324-3p	Novel:eca-miR-324-3p	1.37	0	0	0	0	0	0.38	0.84	1.73	0	0	0	0	0	0	0	0	0	0	0	0.42	3.64	0	0	0	0	0	0	0	0	0	0	0	0	0	0	0	0	0	0
Novel:eca-miR-329a	Novel:eca-miR-329a	2.74	0	0	0	0.56	3.09	0.38	0.84	5.19	0	0.77	0.66	0	0	7.73	1.75	0	0	2.48	0	2.96	2.43	0.96	0	0	1.58	0.92	0	1.23	1.23	0	4.86	0	6.05	0	0	1.11	0	1.42	5.69
Novel:eca-miR-340-5p	Novel:eca-miR-340-5p	2213.02	2227.34	2917.27	2369.92	1877.24	2389.02	1815.08	1745.97	2435.14	1987.87	1655	1855.73	2726.46	2942.75	2519.86	3459.56	1779.44	3294.54	3133.89	2474.21	3034.93	2709.9	2386.53	2598.76	2927.02	3012.78	2657.31	2506.47	1745.95	2221.89	3375.14	1798.21	3255.9	4783.77	4459.66	2882.69	3006.45	1714.97	1836.69	2930.97
Novel:eca-miR-34a	Novel:eca-miR-34a	2107.93	1307.14	1338.22	2445.65	2349.38	2341.48	1511.72	1392.22	1941.88	2102.94	1698.02	2242.51	1829.3	2392.73	2441.79	2156.17	1644.56	1603.47	2128.87	1763.44	2464.55	1256.85	1970.29	1103.41	1983.75	1442.34	2486.21	2013.39	1934.81	1641.34	2653.23	1872.04	1640.88	1673.25	1587.26	1855.12	2674.5	2043.31	1938.85	2764.93
Novel:eca-miR-3548	Novel:eca-miR-3548	2.74	34.29	6.07	0	6.67	13.58	6.78	0	6.92	2.93	0	22.33	19.99	0	11.05	14.01	0	8.69	9.9	0	16.93	4.85	5.74	9.99	9.56	6.33	9.17	0	9.24	11.05	4.64	9.71	5.46	4.84	43.16	5	6.65	3.82	5.69	8.13
Novel:eca-miR-3613	Novel:eca-miR-3613	0	0	0	3.46	2.22	0	2.26	1.26	1.73	1.46	0	0	0	5.58	0	2.92	0	0	0	0	2.12	0	2.87	0	0	0	0	0	1.85	0.61	0	0	0.3	0	0	0	0	1.43	2.13	4.88
Novel:eca-miR-367	Novel:eca-miR-367	6.85	3.43	1.52	9.23	10.56	8.64	7.34	10.5	3.46	11.7	9.99	5.91	5	25.13	11.05	11.09	0	26.06	12.38	26.99	7.62	0	3.82	7.49	7.97	1.58	6.87	8.02	4.31	7.37	2.32	4.86	16.37	16.94	0	7.5	4.44	17.68	15.64	18.69
Novel:eca-miR-369-3p	Novel:eca-miR-369-3p	8.22	1.71	4.55	11.53	6.67	2.47	6.21	2.52	0	1.46	3.07	1.97	0	0	18.78	3.5	0	0	4.95	9	5.08	0	4.78	6.24	0	6.33	7.79	2.92	8.93	1.23	6.96	5.83	11.21	7.26	0	7.5	1.11	7.17	11.38	7.31
Novel:eca-miR-374a	Novel:eca-miR-374a	4.8	1.71	0	0	1.67	1.85	0.75	0	0	2.93	0	4.6	0	5.58	4.05	1.17	0	6.52	0	0	5.93	0	0.96	0	0.8	0	4.58	2.19	2.16	4.3	4.64	3.89	5.76	1.21	0	12.5	2.22	5.73	1.42	3.25
Novel:eca-miR-376a	Novel:eca-miR-376a	0	0	0	0	0	0	0	0	0	0	0	1.31	0	0	0	0	0	0	0	0	1.27	0	0	0	0.8	0	0	0	0	0	0	0	0.3	0	0	0	0	0	1.42	0.81
Novel:eca-miR-376c	Novel:eca-miR-376c	0	0	0	3.46	0	0	0.56	0	0	0	0	0	0	0	0	0	0	0	0	0	2.12	0	0	0	0	0	0	0	0.31	0	0	0	0.61	0	0	0	0	0	0	0
Novel:eca-miR-380	Novel:eca-miR-380	6.17	3.43	0	17.3	4.45	2.47	4.33	1.26	1.73	1.46	4.61	7.22	12.5	2.79	8.84	2.33	72.63	0	0	13.5	12.7	3.64	9.56	2.5	5.58	3.16	4.12	8.02	6.47	3.07	0	13.6	8.79	6.05	0	15	4.44	15.29	16.35	11.38
Novel:eca-miR-450a	Novel:eca-miR-450a	2.28	3.43	0	0.77	2.59	0.82	1	1.68	0	0.98	0	0.44	5	9.31	1.47	2.33	0	5.79	1.65	0	1.13	0	3.82	0	0	0	0	0	1.03	0.82	1.55	0.65	0.4	0	0	0	0	0	0.95	4.88
Novel:eca-miR-450b-5p	Novel:eca-miR-450b-5p	32.21	17.15	4.55	11.53	16.68	21.61	8.28	10.08	13.85	11.7	7.68	17.07	47.48	25.13	27.62	46.11	5.19	23.89	27.23	17.99	20.74	10.92	12.43	3.74	6.38	11.07	16.04	9.48	14.16	6.14	20.89	8.74	12.12	18.15	28.77	7.5	11.09	10.99	9.24	8.13
Novel:eca-miR-487a	Novel:eca-miR-487a	2.06	0	0	0	0	0	0	0	1.73	0	0	0	0	0	0	0	0	0	0	0	1.69	0	0.96	0	0	0	0	0	3.08	0	0	2.91	0.91	0	0	5	1.11	0	0	0
Novel:eca-miR-488	Novel:eca-miR-488	1.37	0	3.04	1.15	3.89	0.62	3.01	5.88	8.65	1.46	0	2.63	0	0	1.1	2.92	10.38	0	0	4.5	0.85	1.21	2.87	0	7.17	0	1.37	2.19	1.23	1.23	0	1.94	6.67	0	0	0	0	1.43	3.56	2.44
Novel:eca-miR-543	Novel:eca-miR-543	4.11	6.86	9.11	8.07	6.11	8.03	7.72	7.98	8.65	4.39	1.54	4.6	7.5	8.38	14.36	9.34	31.13	13.03	12.38	13.5	4.66	12.14	11.47	3.74	8.77	7.91	7.33	2.19	10.16	3.68	34.82	18.46	30.92	21.78	28.77	15	1.11	3.34	10.67	11.38
Novel:eca-miR-592	Novel:eca-miR-592	0	0	0	0	0	0	1.51	0.42	0	0	0	0	5	0	0	0	0	0	0	13.5	0.42	0	0	0	0	0	2.29	0.73	1.23	0	0	2.91	0.61	0	0	0	0	0.48	0	0
Novel:eca-miR-656	Novel:eca-miR-656	1.37	0	0	0	0	0	0.56	0	0	0	0	0	0	0	0	0	0	0	0	0	0	0	0	0	0	0	0	0	0	0	0	0	0	0	0	0	0	0	0	0
Novel:eca-miR-7	Novel:eca-miR-7	2.74	60.87	111.56	29.98	53.37	91.36	89.03	73.89	166.15	104.59	45.72	3.94	123.7	69.8	4.97	63.91	77.82	128.13	157.19	148.45	85.09	86.77	88.92	99.86	164.96	90.94	5.04	61.24	16.47	56.19	83.57	20.4	73.5	125.25	183.42	130.01	19.96	7.4	5.69	40.76
Novel:eca-miR-767-5p	Novel:eca-miR-767-5p	32.21	18.86	21.25	44.98	35.58	29.01	21.46	18.26	19.04	21.94	13.83	28.89	17.49	41.88	49.71	29.77	25.94	26.06	34.66	53.98	35.56	12.14	20.08	27.46	23.11	30.05	22	17.5	23.71	29.48	37.14	29.14	29.4	49.62	35.97	47.5	29.94	19.59	12.8	33.32
Novel:eca-miR-9018	Novel:eca-miR-9018	1.37	0	0	0	0	6.17	0	0	0	0	0	0	0	0	0	0	0	0	0	0	0	0	0	0	0	0	0	0	0	0	0	0	0	0	0	0	0	4.78	0	0
Novel:eca-miR-9027	Novel:eca-miR-9027	4.11	0	0	2.31	0	1.23	0	0	0	0	0	1.31	10	0	2.21	2.33	0	0	0	26.99	2.54	0	0	0	0	0	0	0	0	0	23.21	0	2.42	0	0	0	6.65	1.91	0	1.63
Novel:eca-miR-9065	Novel:eca-miR-9065	0	0	0	0	2.22	3.7	0.38	2.52	0	2.93	0	0	0	0	0	2.33	0	0	0	0	0	0	0	2.5	0	12.65	0	0	0.62	0	18.57	0	0	14.52	0	0	2.22	0	0	0
Novel:eca-miR-9133	Novel:eca-miR-9133	0	0	3.04	0	3.34	0	0	0	0	0	0	0	0	0	0	0	0	0	0	0	0.85	4.85	0	4.99	1.59	0	1.83	0	0.62	0	0	0	4.24	4.84	0	0	0	0.96	0	3.25
Novel:eca-miR-9141	Novel:eca-miR-9141	1.37	0	0	0	2.22	0	0.75	0	0	0	0	0	0	0	0	0	0	0	0	9	1.69	0	0	4.99	0	0	0	0	0	0	0	0	0	0	0	10	0	0	0	0
Novel:eca-miR-9142	Novel:eca-miR-9142	1.37	3.43	0	0	0	0	1.13	0	0	0	0	0	0	0	0	0	0	0	0	0	0	2.43	0	0	3.19	0	0	0	0	0	0	0	0	0	0	0	0	1.91	0	6.5
Novel:eca-miR-9150	Novel:eca-miR-9150	1.37	0	21.25	6.92	2.22	0	1.51	3.36	0	0	0	6.57	14.99	0	0	5.84	0	4.34	9.9	9	4.23	0	3.82	14.98	3.19	3.16	10.08	2.92	7.39	2.46	18.57	5.83	7.27	4.84	0	10	6.65	6.69	7.11	4.88
Novel:eca-miR-9159	Novel:eca-miR-9159	2.74	24.01	0	0	0	0	0	0	10.38	0	1.54	0	5	0	0	1.17	0	0	0	0	0	0	3.82	0	0	0	0	0	0	0	4.64	1.94	0	0	0	0	0	0.96	0	0
Novel:eca-miR-96	Novel:eca-miR-96	3.43	13.72	6.07	1.15	13.34	5.56	3.58	1.26	3.46	2.93	3.07	1.97	0	13.96	3.31	6.42	20.75	10.86	7.43	4.5	2.54	4.85	4.78	2.5	3.19	7.91	7.33	8.02	5.54	6.14	0	7.77	3.64	3.63	0	5	4.44	3.34	1.42	3.25
Novel:oar-miR-136	Novel:oar-miR-136	11.65	0	7.59	10.38	3.34	4.32	2.64	1.68	0	0	3.84	10.51	2.5	13.96	0	7	0	0	4.95	0	2.12	1.21	0	0	1.59	0	3.67	2.92	7.7	2.46	9.29	0.97	2.73	1.21	0	7.5	4.44	10.99	12.09	2.44
Novel:oar-miR-299-5p	Novel:oar-miR-299-5p	0	0	0	1.15	0.56	0	0.19	0.84	0	1.46	0	0.66	2.5	0	0	0.58	0	2.17	0	0	0	0	0	1.25	0	1.58	1.37	2.19	1.23	0	0	0	1.52	2.42	0	0	0	0	0.71	0.81
Novel:oar-miR-379-3p	Novel:oar-miR-379-3p	1.03	0	0	0	0.56	1.85	1.13	1.26	3.46	0	5.38	0	7.5	5.58	2.21	0	20.75	0	4.95	0	0.42	0	1.91	0	0.8	0	0	0	0.62	0	2.32	1.94	0.61	0	0	0	0	0	0	0
Novel:oar-miR-3958-3p	Novel:oar-miR-3958-3p	4.8	0	6.07	3.46	3.89	1.85	7.34	2.1	0	7.31	8.45	12.48	17.49	2.79	3.31	4.67	25.94	0	14.85	0	6.77	4.85	0	7.49	4.78	4.74	5.04	2.19	6.16	3.68	16.25	3.89	10	20.57	14.39	2.5	4.44	4.78	5.69	5.69
Novel:oar-miR-411a-5p	Novel:oar-miR-411a-5p	100.75	63.44	37.95	55.36	57.81	38.27	43.48	37.78	51.92	45.35	30.73	59.76	92.46	44.67	29.83	51.95	119.32	26.06	94.07	53.98	79.16	44.9	48.76	31.21	44.63	44.28	50.41	50.3	61.59	63.25	83.57	99.09	81.23	68.98	93.51	85.01	65.43	83.12	86.75	77.19
Novel:oar-miR-411b-3p	Novel:oar-miR-411b-3p	1.03	0	0	0	0	0	0	0	1.73	5.85	0	0.66	2.5	0	0	0.58	0	0	0	0	0	0	0	0	0	3.16	0	0	0	0	0	0	0.61	0	0	0	0	0.96	0	0
Novel:oar-miR-432	Novel:oar-miR-432	6.85	6.86	6.07	0	0	0	0	0	0	0	0	0	5	0	2.21	0	0	0	0	0	0	0	0	0	0	0	0	0	0	0	0	0	0	0	0	0	0	0	5.69	9.75
Novel:X_46565	Novel:X_46565	0	0	0.51	0	0	0	0.75	0	0	0	0	0	0	0	0	0	0	0	0	9	0	0	0	0	0	0	0	0	3.39	0.61	0	0	0	0	0	0	0	1.91	4.27	0
Novel:X_46567	Novel:X_46567	18.5	5.14	6.07	10.38	4.45	4.94	11.48	11.75	8.65	11.7	8.45	9.85	5	36.3	12.15	10.51	0	17.37	2.48	4.5	20.74	27.91	14.34	3.74	7.97	4.74	9.17	19.68	12.32	9.21	16.25	16.52	14.85	12.1	35.97	10	6.65	11.46	14.93	9.75
Novel:X_46683	Novel:X_46683	0	0	0	0	0	0	0	0	0	0	0	0	10	50.26	0	0	10.38	0	84.16	0	0	4.85	0	0	0	0	0	0	0	0	0	1.94	0.61	4.84	0	0	2.22	0	0	3.25
Novel:X_46685	Novel:X_46685	500.71	165.38	157.48	565.86	147.3	140.27	101.76	119.85	183.84	237.29	172.3	322.86	143.07	164.03	252.37	141.11	535.65	371.37	513.03	558.95	213.67	111.04	157.29	74.58	307.58	176.29	697.91	429.01	633.12	431.35	612.11	687.24	114.25	83.5	86.32	205.64	561.67	966.06	740.68	527.07
Novel:X_46687	Novel:X_46687	60.31	30.86	30.36	66.89	0	0	0	0	32.88	55.58	24.59	39.4	0	0	0	0	20.75	69.5	158.43	92.97	0	0	0	0	86.07	123.36	140.55	109.36	41.88	26.2	13.93	17.49	0	0	0	0	97.59	146.18	120.88	102.38
Novel:X_46689	Novel:X_46689	48.55	2.91	0	19.61	0	0	0.13	0	12.12	3.41	6.15	24.08	0	0	0	0	0	6.52	2.48	3	0	0	0	0	7.97	4.74	27.58	0.73	14.83	11.67	27.08	19.27	0	0	0	2.5	17.19	32.8	16.35	20.31
Novel:X_46691	Novel:X_46691	1.71	7.14	0	1.15	0	0	0	0	0	0	2.31	1.31	0	0	0	0	0	0	0	0	0	0	0	0	0	0	0.23	0	0.46	0	6.19	0.49	0	0	0	0	0.55	1.43	0.47	0
Novel:X_46693	Novel:X_46693	48.55	2.91	0	19.61	0	0	0.13	0	12.12	3.41	6.15	24.08	0	0	0	0	0	6.52	2.48	3	0	0	0	0	7.97	4.74	27.58	0.73	14.83	11.67	27.08	19.27	0	0	0	2.5	17.19	32.8	16.35	20.31
Novel:X_46695	Novel:X_46695	127.93	0	33.39	53.05	0	0	0	0	5.19	8.78	18.44	36.77	5	0	0	0	0	0	0	0	0	0	0	0	17.53	3.16	33	11.66	19.71	30.71	41.78	46.63	0	0	0	0	0	0.32	0	0
Novel:X_46699	Novel:X_46699	1.71	7.14	0	1.15	0	0	0	0	0	0	2.31	1.31	0	0	0	0	0	0	0	0	0	0	0	0	0	0	0.23	0	0.46	0	6.19	0.49	0	0	0	0	0.55	1.43	0.47	0
Novel:X_46705	Novel:X_46705	10.97	0	0	2.31	2.22	0	1.13	2.52	10.38	0	0	2.63	0	5.58	4.42	7	0	0	4.95	0	0.85	0	7.65	0	3.19	3.16	10.08	1.46	0	1.23	0	0	0.61	0	0	0	0	2.87	6.16	0
Novel:X_46707	Novel:X_46707	161.74	17.15	12.14	59.97	100.06	100.01	121.97	136.86	13.85	11.7	21.51	32.83	129.95	111.68	225.36	128.41	103.76	108.59	212.89	161.95	301.42	72.81	174.02	79.89	103.6	113.87	247.49	126.85	54.81	31.93	23.21	54.4	120.03	147.64	115.09	140.01	195.18	345.86	280.16	211.27
Novel:X_46709	Novel:X_46709	0	0	0	6.92	0	0	0	0	0	0	0	2.63	0	0	0	0	0	0	4.95	0	0.85	4.85	0	9.99	0	0	0	0	0	0	0	0	0.61	0	0	0	4.44	0	1.42	0
Novel:X_46711	Novel:X_46711	0	0	0	2.31	1.11	0	1.51	1.68	0	0	0	1.31	0	0	0	1.17	0	0	0	0	3.39	0	1.91	0	0	0	1.83	0	3.08	0	0	3.89	1.82	0	0	0	0	0.96	0	0
Novel:X_46713	Novel:X_46713	2.74	6.86	6.07	6.92	12.23	3.7	3.01	10.08	0	2.93	6.15	1.31	0	0	15.47	12.84	0	13.03	4.95	44.99	2.54	0	7.65	0	1.59	0	4.58	0	0.62	0	4.64	0	5.46	0	0	15	4.44	9.55	5.69	4.88
Novel:X_46716	Novel:X_46716	1.37	0	0	2.31	0	0	0	0	0	0	3.07	0	0	0	0	1.17	0	0	0	0	0	0	0	2.5	0	0	0	0	4.31	0	0	0	0	0	0	0	0	0	1.42	0
Novel:X_46719	Novel:X_46719	500.71	165.38	157.48	565.86	147.3	140.27	101.76	119.85	183.84	237.29	172.3	322.86	143.07	164.03	252.37	141.11	535.65	371.37	513.03	558.95	213.67	111.04	157.29	74.58	307.58	176.29	697.91	429.01	633.12	431.35	612.11	687.24	114.25	83.5	86.32	205.64	561.67	966.06	740.68	527.07
Novel:X_46721	Novel:X_46721	500.71	165.38	157.48	565.86	147.3	140.27	101.76	119.85	183.84	237.29	172.3	322.86	143.07	164.03	252.37	141.11	535.65	371.37	513.03	558.95	213.67	111.04	157.29	74.58	307.58	176.29	697.91	429.01	633.12	431.35	612.11	687.24	114.25	83.5	86.32	205.64	561.67	966.06	740.68	527.07
Novel:X_46723	Novel:X_46723	500.71	165.38	157.48	565.86	147.3	140.27	101.76	119.85	183.84	237.29	172.3	322.86	143.07	164.03	252.37	141.11	535.65	371.37	513.03	558.95	213.67	111.04	157.29	74.58	307.58	176.29	697.91	429.01	633.12	431.35	612.11	687.24	114.25	83.5	86.32	205.64	561.67	966.06	740.68	527.07
Novel:X_46725	Novel:X_46725	272.77	134.89	88.03	143.77	13.46	7.54	10.83	11.75	104.23	81.26	82.98	121.7	5	33.5	15.96	14.01	0	0	0	9	11.95	12.14	17.21	2.5	8.15	3.51	9.06	19.28	57.96	56.64	101.62	77.72	4.98	9.68	0	15	2.46	11.36	14.85	3.97
Novel:X_46727	Novel:X_46727	500.71	165.38	157.48	565.86	147.3	140.27	101.76	119.85	183.84	237.29	172.3	322.86	143.07	164.03	252.37	141.11	535.65	371.37	513.03	558.95	213.67	111.04	157.29	74.58	307.58	176.29	697.91	429.01	633.12	431.35	612.11	687.24	114.25	83.5	86.32	205.64	561.67	966.06	740.68	527.07
Novel:X_46892	Novel:X_46892	0	0	0	0	0	1.23	0.75	2.52	0	0	0	0	0	0	0	0	0	0	4.95	0	2.54	0	0	2.5	0	0	0	0	1.85	3.68	0	0	0	0	0	0	0	0	2.84	0
Novel:X_46928	Novel:X_46928	0.69	0	1.52	4.61	2.22	6.17	2.26	0.84	3.46	0	0.77	0	0	11.17	0	9.34	0	2.17	4.95	0	4.23	0	2.87	1.25	7.17	3.16	1.83	7.29	0.92	1.84	9.29	6.8	3.03	7.26	0	2.5	7.76	2.39	0	0.81
Novel:X_46973	Novel:X_46973	12.34	3.43	15.18	32.29	15.56	22.22	15.81	16.79	27.69	38.03	9.22	9.19	24.99	16.75	24.3	9.34	20.75	8.69	9.9	0	16.93	14.56	5.74	7.49	41.44	15.82	30.25	21.87	13.55	24.56	46.43	13.6	15.16	26.62	43.16	15	24.4	20.06	11.38	19.5
Novel:X_47085	Novel:X_47085	2.74	0	3.04	4.61	0	1.23	1.88	1.68	0	11.7	3.07	0	19.99	22.34	0	2.33	20.75	0	0	9	4.23	0	0	0	7.97	0	4.58	10.21	0.62	8.6	9.29	7.77	0.61	4.84	0	10	0	0	2.84	3.25
Novel:X_47212	Novel:X_47212	422.18	332.64	789.27	929.52	809.38	1016.1	711.5	822.82	754.6	710.9	895.88	966.61	2069.21	2255.93	1822.78	1905.18	1618.62	1715.68	1227.81	1862.41	824.67	1038.81	988.65	831.3	1657.56	1559.37	2155.91	1985.93	993.38	1013.3	1118.86	926.79	1034.18	1198.06	1481.76	1440.09	785.16	703.18	686.89	791.45
Novel:X_47291	Novel:X_47291	481.81	486.96	951.68	891.46	476.4	643.24	364.03	355.58	482.87	503.19	343.45	438.65	1077.09	885.06	944.53	998.7	451.35	703.65	789.66	859.23	629.51	502.42	448.43	592.9	1016.85	798.66	892.8	699.89	442.8	440.94	759.06	502.25	598.62	734.57	1042.99	1072.57	464.66	503.03	430.2	500.55
Novel:X_47403	Novel:X_47403	11.42	0	3.04	3.81	6.67	3.09	2.48	6.16	0	0.23	6.15	9.41	7.5	0	5.52	5.25	10.38	6.52	2.48	4.5	5.36	2.43	8.61	0	6.38	1.58	11.92	4.37	5.85	5.22	11.61	2.75	0.91	6.05	0	22.5	12.2	9.08	15.64	4.06
Novel:X_47428	Novel:X_47428	0	0	15.18	0	2.22	0	0.38	1.68	0	2.93	0	0	0	11.17	0	0	0	8.69	0	17.99	2.54	2.43	1.91	0	0	0	1.83	7.29	1.85	0	0	5.83	0.61	9.68	0	0	0	2.87	1.42	6.5
Novel:X_47449	Novel:X_47449	0.69	6.86	0	2.31	7.23	4.94	3.2	1.68	3.46	1.46	3.84	3.28	0	0	11.05	1.17	0	8.69	12.38	0	4.66	7.28	0.96	3.74	0.8	4.74	6.42	5.83	3.08	0	0	2.91	5.46	6.05	0	0	8.87	4.78	2.84	4.88
Novel:X_47453	Novel:X_47453	1.37	0	0	1.15	1.11	2.47	1.13	0.84	0	0	0.77	0	0	0	0	0.58	0	0	0	0	1.27	0	0	1.25	0	0	0	0	1.85	4.91	9.29	0	1.21	4.84	0	0	1.11	0.96	0	0
Novel:X_47689	Novel:X_47689	31.53	10.29	0	11.53	1.11	1.23	0.75	1.68	3.46	5.85	1.54	1.31	79.97	16.75	8.84	11.67	0	13.03	4.95	35.99	12.7	9.71	9.56	0	1.59	0	5.5	0	1.23	0	4.64	13.6	1.21	0	0	10	2.22	11.46	4.27	0
Novel:X_47800	Novel:X_47800	320.75	126.88	127.5	352.89	174.55	176.55	150.21	118.39	145.38	137.5	176.72	241.65	159.94	195.44	280.6	168.1	166.01	108.59	207.94	125.96	220.14	138.35	166.37	74.89	168.94	136.01	305.24	234.75	264.2	143.7	232.13	215.67	135.18	84.71	158.25	215.01	221.8	291.4	305.76	227.52
Novel:X_47910	Novel:X_47910	0	0	0	0	2.22	2.47	4.52	0	0	0	0	0	0	0	8.84	1.17	0	0	0	0	0.85	2.43	1.91	0	0	0	0	0	1.85	0	0	0	3.03	2.42	0	0	0	0	0	0

## Sheet: Tot raw count
		Bull9				Bull6				Bull10				Bull8				Bull7				Bull1				Bull2				Bull4				Bull5				Bull3
		Low	Low	Low	Low	Low	Low	Low	Low	Low	Low	Low	Low	Low	Low	Low	Low	Low	Low	Low	Low	High	High	High	High	High	High	High	High	High	High	High	High	High	High	High	High	High	High	High	High	fertility
		Summer	Summer	Winter	Winter	Summer	Summer	Winter	Winter	Winter	Winter	Summer	Summer	Winter	Winter	Summer	Summer	Summer	Summer	Winter	Winter	Summer	Summer	Winter	Winter	Summer	Summer	Winter	Winter	Summer	Summer	Winter	Winter	Summer	Summer	Winter	Winter	Winter	Winter	Summer	Summer	season
#miRNA	miRNA_precursor	A	B	A	B	A	B	A	B	A	B	A	B	A	B	A	B	A	B	A	B	A	B	A	B	A	B	A	B	A	B	A	B	A	B	A	B	A	B	A	B	replicate
bta-let-7a-3p	bta-let-7a-1	33	3.5	6	9	8.5	18	25.5	20	2.5	4.5	6.5	18.5	1.5	2	5.5	18	2	2	3	0	27.5	6	9.5	4	14.5	3.5	34.5	14	32.5	12	2.5	11.5	28	3	1	2	4.5	41	15	10
bta-let-7a-3p	bta-let-7a-3	33	3.5	6	9	8.5	18	25.5	20	2.5	4.5	6.5	18.5	1.5	2	5.5	18	2	2	3	0	27.5	6	9.5	4	14.5	3.5	34.5	14	32.5	12	2.5	11.5	28	3	1	2	4.5	41	15	10
bta-let-7a-5p	bta-let-7a-3	1112.17	311.68	803.42	1000.75	1778.18	2409.82	3911.27	1927.35	800.37	1010.37	1518.23	2221.77	498.07	635.68	1526.87	2521.85	438.83	683.67	729.53	453.08	1857.82	814.08	1226.5	844.23	1997.98	1010.43	3077.6	1980.85	2337.82	1024.18	510.08	972.98	3788.1	1172.65	359.03	718.03	877.85	1710.9	1362.82	1147.28
bta-let-7a-5p	bta-let-7a-1	1134.17	320.68	815.42	1014.75	1803.18	2425.82	3986.27	1949.35	811.37	1043.37	1538.73	2287.77	497.57	651.68	1553.87	2566.85	443.33	697.17	738.53	461.08	1910.32	838.58	1245.5	852.73	2024.48	1023.43	3113.1	1998.85	2393.32	1051.68	513.08	1005.48	3871.6	1185.15	367.03	730.03	888.85	1722.4	1387.32	1157.28
bta-let-7a-5p	bta-let-7a-2	1167.67	318.18	862.42	1061.75	1844.18	2541.32	4160.27	2032.85	859.87	1054.87	1603.73	2403.27	524.57	668.18	1620.87	2679.85	454.83	728.67	755.53	477.08	1985.82	856.08	1310.5	903.73	2092.98	1047.43	3281.6	2064.85	2519.82	1129.68	549.58	1046.48	4013.1	1252.15	378.03	753.03	923.35	1780.9	1404.32	1217.28
bta-let-7b	bta-let-7b	47.5	9	17	43.25	60.5	39.75	104.75	45.75	12.75	18.25	39	48	28.25	22	65	62.75	52.5	10.25	15	18	37.25	14.5	21.5	9	33	17	50	30	70.25	24.25	19	83	72	17.5	4.5	16	23.5	95.75	45.25	68.25
bta-let-7c	bta-let-7c	77.7	8	16.5	51.65	91.5	90	144	70	39.75	46.75	82.95	112.75	56.45	42.15	62.75	126	88.25	21.75	43.5	36.75	92.4	28.5	42.6	29.5	90.75	47	204.43	118.25	138.9	56.25	17	80	147.6	29.2	7	27.25	33.15	128.85	72.78	67.5
bta-let-7d	bta-let-7d	26.25	3	32	25.5	47.25	41.5	74.25	42.5	11	20.25	34.25	32.75	19.25	24.5	48	55.25	36	18.25	20.25	10.25	38.25	16	21	20.25	33.5	33.5	60.5	49.25	55	22.25	20	25	77.75	30.5	13.25	26	31	52.25	36	48.25
bta-let-7e	bta-let-7e	29.85	9.85	48.25	40.85	95.6	113.65	130.9	68.1	33.45	55.2	72.95	102.1	48.75	46.7	81.2	132.1	187.5	40.25	64.7	45	59.5	22.75	37.65	21.5	102.65	47.6	168.1	99.9	120.3	58.35	16.5	100.15	150.5	46.2	16.45	57.95	15	67.1	28.95	46.2
bta-let-7f	bta-let-7f-1	448.3	150.1	291.5	456.37	625.6	864.7	1257.6	722	239.5	256.7	497	698.07	373.7	310.7	558.17	1258.73	518	301	327.83	277.67	795.67	292.5	507.2	327.4	903.67	405.1	1439.17	811.03	993.93	448.1	170.5	574.7	1644.23	452	104	350.03	327.7	785.4	586.67	487.5
bta-let-7f	bta-let-7f-2	493.2	159.5	318.5	538.67	667	954.5	1422.7	825	283.5	284	579.5	863.67	417.7	356	637.17	1442.33	558	343	353.33	312.67	929.67	318.25	587.5	355.4	985.67	426.5	1667.07	914.53	1175.03	504.5	199.5	627.5	1851.83	477.5	110	384.83	354.7	919.7	664.67	529.5
bta-let-7g	bta-let-7g	459	113	175	333.42	566	650.25	1356.25	570.25	183.25	153	275.75	518.42	209	180	472.17	804.83	91.5	176	216.33	137.17	982.92	210.25	367.25	244.5	500.42	235	859.08	387.33	743.33	283.25	136	280	1103.83	380.75	49	150.33	261	550.25	331.33	358.25
bta-let-7i	bta-let-7i	283	26	60	151	151	162	412	148.5	44	57	110.5	150	76	44	144	217	76	29	76	26	217	36	91	47	88	31	292	87	246	93	40	111	315	66	20	43	67	216	131	105
bta-miR-1	bta-mir-1-1	0.67	3	5.67	0	4	16.67	49.17	12.33	2.33	2.33	0.67	0	1	0	0.33	2.67	0	4	1	1.33	1	3	2.33	8	14.33	5.33	0	6	1.67	4.67	3.67	0	34.83	8.83	1.33	3	0	0	0	0.67
bta-miR-1	bta-mir-1-2	0.67	3	5.67	0	4	16.67	49.17	12.33	2.33	2.33	0.67	0	1	0	0.33	2.67	0	4	1	1.33	1	3	2.33	8	14.33	5.33	0	6	1.67	4.67	3.67	0	34.83	8.83	1.33	3	0	0	0	0.67
bta-miR-100	bta-mir-100	395276	186792	210322	228786	527562	442592	1.72092e+06	754718	173151	201135	430511	438265	106608	84842	223575	443056	44766.7	121918	93171.7	54158.3	585372	238076	297427	237999	334274	170656	523334	375779	920404	508028	94572.3	264654	975987	224318	33311	108323	217191	486288	350082	281430
bta-miR-101	bta-mir-101-1	1402.17	401.17	479.33	696.17	1449.83	1584.33	4785.17	1910	499	467.67	810.5	1092	185.33	201.17	445.67	958.67	124.33	412.5	446.67	165.83	3235.5	805.5	1039.17	710	758.83	372.67	1287.33	673	2766	1567.17	677.67	891	3353.33	1049	187	318.83	1274.67	1689.67	1215.83	1753.5
bta-miR-101	bta-mir-101-2	1745.17	521.17	647.33	870.17	1902.83	2087.33	5889.17	2450	605	590.67	1009.5	1331	248.33	256.17	551.67	1220.67	151.33	548.5	575.67	201.83	4267.5	1105.5	1423.17	987	951.83	467.67	1558.33	834	3433	2024.17	850.67	1220	4400.33	1455	243	446.83	1545.67	2042.67	1510.83	2113.5
bta-miR-103	bta-mir-103-1	419.75	76.42	125.08	203.67	196.17	211.33	796.5	300.58	95.67	94.33	153.08	266.83	63.83	83.33	145.33	303.33	27.42	129.08	93.58	35.25	552.83	127.92	171.67	121	104.5	47	186.25	95	517.75	269.83	119.33	177.42	574.42	172.75	27.67	64.08	164.58	296.33	197.83	250.58
bta-miR-103	bta-mir-103-2	448.75	77.42	136.08	218.67	214.17	239.33	853.5	316.58	95.67	109.33	160.08	278.83	77.83	98.33	158.33	333.33	41.42	141.08	101.58	42.25	591.33	136.92	181.67	135	112.5	55	201.25	98	553.75	290.83	130.33	186.42	620.42	200.75	36.67	74.08	178.58	325.33	206.83	279.58
bta-miR-105a	bta-mir-105a	7	0	3	1.5	3	5	12.33	1	0	0	5.5	1	0	0	2	2.5	0	0	0	0	4.5	0.33	0	1.5	0	0	1	0	7	6	2	2	6	2	0	1	1.5	1	0	0
bta-miR-105b	bta-mir-105b	9	4	2	11	8	13.5	29.33	15	6.5	8	8.5	12.5	8	6.5	8	10	3.5	2.5	1	5	13	3.83	7	7	7	6	20	9	20.5	19.5	5.5	11	37	9.5	2	8.5	14	20	10.5	9
bta-miR-106a	bta-mir-106a	0	0	2	0	0	0	5.5	0.5	3.5	0	0	2	1	0	0	2.5	0	0	3	0	4.5	0	2	0.33	0	1	2	1	1.5	1	3	1	3.5	0	0	3	1.5	1	0	0
bta-miR-106b	bta-mir-106b	328	90	106	236	367	354	1160	433	116	112	186	245	85	71	253	419	40	144	162	36	785	177	290	223	217	101	363	195	705	293	156	252	784	190	29	112	290	569	294	355
bta-miR-107	bta-mir-107	127.92	15.75	13.75	29	35	34	89.83	31.75	8	11.5	20.58	39.83	8.5	9.67	20.5	48	6.75	9.25	8.75	5.75	71.33	16.25	29.33	7.33	13.5	3	32.25	18.17	84.25	27.83	18.5	25.25	85.58	16.75	4	6.75	23.25	60.67	34.5	35.08
bta-miR-10a	bta-mir-10a	1330.5	828.5	1119.5	893.5	1302.5	1324	1361	452.5	614	473	623	556.5	686	475	690.5	1148	343	991	430	375	1472	310	389	467	811	506	996	662.5	1228.5	789.5	248.5	649.5	1498	536	596	1455.5	472	1058.5	1130.5	1150
bta-miR-10b	bta-mir-10b	2504	1559	2494	1677	3284.5	3366	11217.5	5652	1430	1283	2294	2277	1272	1344	1966.5	4224	871	2803	1010	676	6602.5	2204	2516	2406	4228	2801	5373	4064	4533.5	3448	768.5	1499	6765	3327	930	2044	1696	3309	2419	2337
bta-miR-1185	bta-mir-1185	0	0	0	0	0	1	0	0	0	0	0	0	0	0	0	0	0	0	0	0	0	0	0	0	0	0	0	0	0	0	0	0	1	0	0	2	2	0	0	0
bta-miR-1197	bta-mir-1197	0	0	0	0	0	0	1	0	0	0	0	0	0	0	0	0	0	0	0	0	0	0	0	0	0	0	0	0	0	0	0	0	0	0	0	0	0	0	2	0
bta-miR-122	bta-mir-122	2	4	14	13	55	69	90	69	8	13	22	1	18	20	17	70	0	0	0	5	44	10	21	18	85	19	23	48	26	18	21	15	40	5	0	12	6	3	3	9
bta-miR-1224	bta-mir-1224	1	0	0	0	2	1	0	0	0	0	0	0	0	0	0	1	1	0	0	0	0	0	2	0	1	0	1	5	0	0	0	1	1	0	0	0	0	3	0	0
bta-miR-1246	bta-mir-1246	356	127	270	533	259	204	505	255	161	190	323	439	29	24	118	213	33	51	163	113	222	90	84	55	1189	631	1562	919	451	220	75	139	270	73	10	54	182	487	378	263
bta-miR-1247-3p	bta-mir-1247	0	0	0	0	0	0	0	0	0	0	0	0	0	0	0	0	0	0	0	0	0	1	0	0	0	0	0	0	0	0	0	0	0	0	0	0	0	0	0	0
bta-miR-1247-5p	bta-mir-1247	0	0	0	0	0	0	0	0	0	0	0	0	0	1	0	0	0	0	0	0	0	0	0	0	0	0	0	0	0	0	0	0	1	0	0	0	0	0	0	0
bta-miR-1248	bta-mir-1248-1	0	0	0	0	0	0	0	0	0	0	0	0	0	0	0	0	1.5	0	0	0	0	0	0	0	0	0	0	0.5	0	0	0	0	0	0	0	0	0	0	0	0.5
bta-miR-1248	bta-mir-1248-2	0	0	0	0	0	0	0	0	0	0	0	0	0	0	0	0	1.5	0	0	0	0	0	0	0	0	0	0	0.5	0	0	0	0	0	0	0	0	0	0	0	0.5
bta-miR-1249	bta-mir-1249	1	4	9	4	11	11	41	10	8	5	6	7	2	1	8	5	5	11	2	4	11	3	3	5	3	0	19	13	6	2	2	8	9	6	0	2	8	21	15	9
bta-miR-124a	bta-mir-124a-1	7	2	7.67	0.67	4.33	3.33	9	5	1.33	4.33	1.67	5.33	0.67	1	4.67	6	1.67	0.67	2.33	1.33	9.33	5.33	3	6.67	6.33	2	3.67	5	11.33	1	0.67	9.33	19	3.33	0	1	2	3.67	3.33	2.67
bta-miR-124a	bta-mir-124a-2	7	2	7.67	0.67	4.33	3.33	9	5	1.33	4.33	1.67	5.33	0.67	1	4.67	6	1.67	0.67	2.33	1.33	9.33	5.33	3	6.67	6.33	2	3.67	5	11.33	1	0.67	9.33	19	3.33	0	1	2	3.67	3.33	2.67
bta-miR-124b	bta-mir-124b	7	2	7.67	0.67	4.33	3.33	9	5	1.33	4.33	1.67	5.33	0.67	1	4.67	6	1.67	0.67	2.33	1.33	9.33	5.33	3	6.67	6.33	2	3.67	5	11.33	1	0.67	9.33	19	3.33	0	1	2	3.67	3.33	2.67
bta-miR-1251	bta-mir-1251	0	0	0	0	0	0	0	0	0	0	0	1	0	0	0	0	0	0	0	0	0	0	0	0	0	0	0	2	0	0	0	0	0	0	0	0	0	0	0	0
bta-miR-125a	bta-mir-125a	1877	780	956	1040	1228	1574	5727	2361	911	815	1002	1403	1491	1218	2762	6033	1094	618	877	525	2219	884	1293	1021	1549	948	3360	2156	3785	1062	386	1846	4293	693	266	792	534	1944	1229	937
bta-miR-125b	bta-mir-125b-2	5699.17	2314.33	3115.5	4058	6276.17	7044.83	21081.7	9172.17	2155	2510.33	3891.33	5140.33	1639.33	1443	3790	7474.33	765	1387.33	1657	806.33	8757	3333	4889.33	3645.67	7418.67	4089	11894.7	7584	11428.3	4046	1593	4227.67	12866.3	2745.67	638	2022.5	2812.17	7770.33	4978.33	4171.5
bta-miR-125b	bta-mir-125b-1	5799.17	2335.33	3151.5	4106	6346.67	7154.83	21385.2	9295.17	2188.5	2540.83	3951.33	5226.33	1655.83	1456	3836.5	7565.83	776	1402.33	1672	812.83	8877.5	3364.5	4966.33	3693.17	7510.67	4150.5	12064.2	7722	11586.8	4112	1611.5	4276.67	13060.3	2775.17	648	2056.5	2863.67	7882.83	5054.33	4221.5
bta-miR-1260b	bta-mir-1260b	32	22	3	29	11	18	56	16	38	12	2	32	5	5	6	26	2	0	4	8	47	18	11	19	15	7	28	14	41	29	3	17	41	6	2	6	6	27	17	15
bta-miR-126-3p	bta-mir-126	58	53	14	18	37	31	65	19	22	6	12	24	38	13	11	24	45	10	18	29	84	22	16	14	40	10	25	17	37	10	14	87	41	5	1	24	14	42	15	33
bta-miR-126-5p	bta-mir-126	82	36	17	23	26	41	95	28	17	11	4	42	35	14	24	35	45	6	15	17	115	19	24	20	39	12	69	29	115	19	13	120	56	21	4	13	19	64	55	46
bta-miR-127	bta-mir-127	22	8	14	14	100	106	234	103	43	24	44	65	153	118	122	250	266	14	120	80	59	14	19	17	56	31	89	37	269	93	53	317	627	151	43	159	36	203	84	95
bta-miR-1271	bta-mir-1271	105	110	186	161	261	247	741	322	76	83	120	130	95	78	172	404	16	34	22	24	257	133	150	134	233	131	253	248	421	173	26	158	606	136	24	66	82	254	150	106
bta-miR-1277	bta-mir-1277	0	0	0	0	1	0.5	2.5	0	0	0	0	0	0	2	0	0	0	0	0	0	0	0	0	0	5	0	0	0	1	0	0	0	1	0	0	0	0	1	0	0
bta-miR-128	bta-mir-128-2	515	141	223.5	394	761.5	1085	2201.5	835	212.5	235.5	328.5	597.5	240	171	494	889.5	144.5	149.5	130.5	109	794	240.5	387.5	244.5	375	182.5	718.5	361	1216.5	387	150	451.5	1228.5	250.5	53.5	152.5	317.5	881	546.5	452
bta-miR-128	bta-mir-128-1	1118	371	552.5	915	1449.5	2114	4730.5	1703	552.5	587.5	980.5	1613.5	482	374	1012	2106.5	214.5	329.5	325.5	224	1888	626.5	940.5	583.5	1026	472.5	1886.5	910	2773.5	812	352	940.5	2900.5	602.5	159.5	351.5	793.5	1999	1215.5	1060
bta-miR-129	bta-mir-129-1	0	0	0	0	0	0	0	0	0	0	0	0	0	0	0	0	0.67	0	1.67	0.33	0	0	0	0	0	0	0	0	0	0	0	1	0	0	0	0.33	0	0.33	0	0
bta-miR-129	bta-mir-129-2	0	0	0	0	0	0	0	0	0	0	0	0	0	0	0	0	0.67	0	1.67	0.33	0	0	0	0	0	0	0	0	0	0	0	1	0	0	0	0.33	0	0.33	0	0
bta-miR-1291	bta-mir-1291	9	0	0	4	1	4	5	0	0	0	0	1	0	3	0	1	0	0	0	1	0	0	1	0	0	0	3	3	0	2	0	0	0	0	0	1	1	1	0	3
bta-miR-129-3p	bta-mir-129-2	0	0	8.33	6	11.33	6	39	32.33	3	3	9	10	3	1	9.67	14	1	4	5	2	25.33	5	7	8	10	4	9	2	13	3	3	16	31.33	11	1	2	1.67	12	6	11
bta-miR-129-5p	bta-mir-129-1	0	0	0	0	0	0	0	0	0	0	0	0	0	0	0	0	0.67	0	1.67	0.33	0	0	0	0	0	0	0	0	0	0	0	1	0	0	0	0.33	0	0.33	0	0
bta-miR-129-5p	bta-mir-129-2	0	0	0	0	0	0	0	0	0	0	0	0	0	0	0	0	0.67	0	1.67	0.33	0	0	0	0	0	0	0	0	0	0	0	1	0	0	0	0.33	0	0.33	0	0
bta-miR-1296	bta-mir-1296	0	0	1	0	0	0	0	0	0	0	0	0	1	0	2	0	0	0	0	0	0	0	0	0	0	0	1	0	0	0	0	0	0	0	0	0	0	0	0	0
bta-miR-1298	bta-mir-1298	0	0	0	0	0	0	1	0	0	0	0	0	1	0	0	0	3	0	0	0	0	0	0	0	0	0	0	0	0	0	0	1	0	0	0	2	0	0	0	0
bta-miR-1306	bta-mir-1306	30	12	18	35.5	38	45	114	48	11	17.5	31	34.5	8	14.5	40	58	4.5	15	9	5.5	43	19.5	34	30.5	47	29	92.5	50.5	119	31.5	17	38.5	82.5	17	0.5	16	22	109	54.5	34.5
bta-miR-1307	bta-mir-1307	3	1	0	0	0	0	1	4	6	0	0	7	0	2	0	2	0	0	1	2	2	0	0	0	0	0	4	0	4	0	0	4	3	0	0	3	0	0	1	5
bta-miR-130a	bta-mir-130a	13	0	0	1	7	2	5.5	0	3	2	1	2	0	2	1	4	0	0	0	0	6	1	5	0	2	2	5	2	16	3	0	1	10	0	0	3	4	9	6	2
bta-miR-130b	bta-mir-130b	83	16	21	30	96	89	231.5	120	23	39	44	68	34	22	81	161	7	44	46	17	117	26	39	31	34	29	139	79	173	106	37	53	132	52	8	17	82	140	105	85
bta-miR-132	bta-mir-132	212.5	58	73.5	123.5	316	222	776	360.5	93.5	107	218.5	369.5	47.5	43.5	143	254	29.5	79	75	19.5	388	113.5	132.5	78	182.5	90.5	435.5	247	548	269.5	48	153	605	179.5	22.5	23	134	503	288	204.5
bta-miR-133a	bta-mir-133a-1	9.17	2	0	1.67	2.67	0.67	6	1.67	0.67	0.67	1	4.5	1.67	0	2.33	2.17	2	1	0	0	1.17	0.83	1	0.83	0	0.67	0	1	4.5	0	0.33	4.67	0.67	0	1	0.33	0.33	0.67	0	1
bta-miR-133a	bta-mir-133a-2	9.17	2	0	1.67	2.67	0.67	6	1.67	0.67	0.67	1	4.5	1.67	0	2.33	2.17	2	1	0	0	1.17	0.83	1	0.83	0	0.67	0	1	4.5	0	0.33	4.67	0.67	0	1	0.33	0.33	0.67	0	1
bta-miR-1343-3p	bta-mir-1343	1	2	2	5	0	5	6	0	7	2	0	2	12	1	2	10	28	4	5	16	1	5	5	4	2	0	0	0	7	0	5	27	7	0	0	7	0	17	14	4
bta-miR-1343-5p	bta-mir-1343	0	0	0	0	0	0	0	0	0	0	0	0	0	0	0	3	0	0	0	0	0	0	0	0	0	0	0	0	0	0	0	0	0	0	0	0	0	0	0	0
bta-miR-135a	bta-mir-135a-1	12	1.33	2.33	3.67	5.33	5	13	4	2	4.67	1.67	4.33	2	0.67	1.33	3.67	2.33	1	2	2	8.33	2.67	2.67	2.33	8	8.67	13.33	7.67	5.33	3	0.67	1.67	12	0.67	0.67	1.67	2	12.33	11	9
bta-miR-135a	bta-mir-135a-2	13	1.33	2.33	3.67	6.83	5	17	6.5	2	4.67	1.67	4.33	2	0.67	1.33	4.17	2.33	1	3	2	9.83	2.67	2.67	2.33	11.5	10.17	11.83	8.17	5.83	3	0.67	1.67	15	1.67	0.67	1.67	2	11.83	12.5	10.5
bta-miR-136	bta-mir-136	8.5	0	2.5	4.5	3	3.5	7	2	0	0	2.5	8	0.5	2.5	0	6	0	0	1	0	2.5	0.5	0	0	1	0	4	2	12.5	2	2	0.5	4.5	0.5	0	1.5	2	11.5	8.5	1.5
bta-miR-137	bta-mir-137	0	0	0	1	0	0	0	0	1	4	1	4	1	0	0	1	3	0	2	0	2	0	0	0	1	0	0	2	0	8	1	1	3	0	0	0	0	0	1	0
bta-miR-138	bta-mir-138-2	0.67	0.67	0	0	0.67	0.33	0.67	0	0	0	0	0	0	0	0.33	1.67	1.67	0	0	1	2.33	0	2.67	0	0	0	0.33	1.33	1.67	0.33	0	1.33	2.33	0	0	0	0.67	1	1.67	0
bta-miR-138	bta-mir-138-1	0.67	0.67	0	0	0.67	0.33	0.67	0	0	0	0	0	0	0	0.33	1.67	1.67	0	0	6	2.33	0	2.67	0	0	0	0.33	1.33	1.67	0.33	0	2.33	2.33	0	0	0	0.67	1	3.67	0
bta-miR-1388-3p	bta-mir-1388	0.5	0	1	1	4	5	4	0	3	0.5	1.5	0	0	1	0	0.5	0	0	0	0	1	1	0	0	2.5	1	0.5	3	1.5	0	0	0	2.5	0	0	0	0.5	1.5	1.5	0.5
bta-miR-1388-5p	bta-mir-1388	96	55.5	126	95	143.5	153.5	485	231	62	64.5	129.5	101.5	52	37.5	87.5	194	17.5	63.5	38.5	30.5	234.5	75.5	87.5	66	246	139	266	167.5	226	240.5	48	87	277	122	20	60	96.5	176.5	135.5	142.5
bta-miR-139	bta-mir-139	31.5	9	16	32.5	48	32	129.5	70	21	15.5	29.5	41	14	9	17	50	5.5	21	12	4.5	56	23.5	19	18	24	12.5	59.5	32.5	87.5	23	11	29.5	82	15	4	5.5	31.5	56	29.5	40.5
bta-miR-140	bta-mir-140	465	160	118	199	379	319	1183	451	79	144	182	258	99	69	134	336	31	116	100	23	716	236	253	182	283	188	484	266	716	308	165	267	675	202	30	98	293	657	389	425
bta-miR-141	bta-mir-141	31.5	2	0	4	11	8.5	11.5	6	3	7.5	6.5	12.5	4	15	12.5	11	10.5	2	13.5	2.5	33.5	1	7	0.5	1	0	26.5	5.5	21.5	9	2	13	5	1.5	0	3.5	6.5	45.5	27	20
bta-miR-142-3p	bta-mir-142	3	0	0	0	0	0	1	0	4	0	0	1	0	3	3	0	0	3	0	0	3.5	0	0	0	0	0	3	0	0.5	0	0	1	1	0	0	0	1	0	0	2
bta-miR-142-5p	bta-mir-142	142.5	48.5	28.5	48	88.5	113.5	194.5	82	25	24.5	39	100	28.5	26.5	75	81.5	27	16.5	68.5	24	187.5	44	62.5	36.5	129	52.5	299	120	194	65	14.5	65.5	131.5	22.5	0.5	24	116	260	155.5	118.5
bta-miR-143	bta-mir-143	1010.5	492.5	53	259	205	170	346.5	92.5	252	79	84	180.5	623.5	206	152.5	462	716	74.5	138	538.5	960	147.5	152.5	93.5	274	160	441	174	320	91	129.5	1195.5	428.5	44.5	66	300.5	149.5	473	279.5	534
bta-miR-144	bta-mir-144	0	0	0	0	0	0	0	0	0	0	0	0	0	0	0	0	0	0	0	0	3	0	0	0	0	0	0	0	0	0	0	0	0	0	0	0	0	0	0	0
bta-miR-145	bta-mir-145	8	0	0	0	0	1	0	0	0	0	0	1	0	0	0	0	2	0	2	0	0	4	0	0	0	0	0	0	0	0	0	0	0	0	0	0	0	1	1	0
bta-miR-1468	bta-mir-1468	57	6.5	0	12	19.5	5.5	11.5	8	6.5	1	7.5	13	2	7	13.5	5	10	1	1	3.5	27	0.5	8.5	0	6	1	26	12.5	13.5	2	2.5	18	8.5	3	1	1.5	6.5	16.5	10.5	10
bta-miR-146a	bta-mir-146a	5337.33	2419.5	3614.17	8099.33	19749.7	18882.5	40755.2	22379.5	5326	7135.33	10966.5	14269.8	1759.67	1628.67	4624.33	7533.67	3040.67	6377	6854.67	3735.67	33591.2	6844.83	10897.3	6468.33	19387	7958.17	39446.8	21033.2	39825.5	15447.5	6197.17	12533.8	12818	3288.67	695.33	2182.67	11338.5	21957.3	14994.8	16063.3
bta-miR-146b	bta-mir-146b	632.33	357	510.17	1115.33	1963.67	1726	4154.67	2443.5	466	595.83	960.5	1222.83	263.17	316.17	726.83	1236.17	189.67	449.5	388.67	189.17	2570.67	554.33	1013.83	415.83	651	242.17	1270.83	851.67	3131.5	1423.5	479.67	939.83	2304	570.67	120.33	379.17	933	1666.33	1228.33	1423.33
bta-miR-147	bta-mir-147	3	2	1	2	5	0	0	1	3	1	1	1	0	0	8	2	0	0	2	0	7	0	0	0	0	0	0	2	5	1	0	4	4	0	0	0	0	8	2	4
bta-miR-148a	bta-mir-148a	5593	3304.33	3943.67	4272.5	12662.3	13220.7	37304.3	16504	4343	4419	7610	8181.33	4399.67	4026	8246.33	19158	1829.33	4354	3906.33	1654	25359	8018	9414	7659	14283	6806.67	17751.7	12464.3	18253.3	11817	4483.33	7083.33	36757.1	11848	2285.67	4346	7166	9725.33	7299	10913.3
bta-miR-148b	bta-mir-148b	717.5	520.33	580.17	718.5	1387.33	1461.67	4565.33	1617.5	573	620.5	1012.5	1113.83	634.67	528	1112.33	2504.33	171.83	512.5	541.33	220	2169	677.5	842.5	646	1985	793.17	2172.67	1462.33	2458.17	1348.67	640.33	947.33	3327.92	999.5	204.17	424.5	909	1328.33	800	1451.83
bta-miR-149-3p	bta-mir-149	0	0	0	0	0	1	0	0	0	0	0	0	0	0	0	0	0	0	0	0	0	0	0	0	0	0	0	0	0	0	0	0	0	0	0	0	0	0	0	0
bta-miR-149-5p	bta-mir-149	11	5	2	8	2	22	13	14	6	9	9	24	9	4	10	19	19	0	4	16	21	7	13	4	10	6	28	18	18	8	0	5	43	7	4	6	2	14	15	8
bta-miR-150	bta-mir-150	45	38	26	46	126	116	401	136	49	73	52	59	62	44	83	133	18	44	55	27	197	83	76	91	78	76	142	134	183	68	24	79	138	50	15	22	62	145	91	102
bta-miR-151-3p	bta-mir-151	1190.5	583.5	769	878	2087	2379	4720.5	2278	716	673	965.5	1422	624.5	499.5	1015	2394	246	565	472.5	245	2557.5	871	912	754	915.5	487	1546	888.5	2395	1488.5	473.5	940.5	4536.5	1526.5	264	579	1097	1922.5	1453.5	1333
bta-miR-151-5p	bta-mir-151	5004.33	922.33	1591.67	3963	6026.5	5774.67	9984.33	5500.33	1607.83	2094.5	3354.33	5541.33	1350.33	1655.5	4999.5	7060.17	759	1294.5	1690.83	860.67	7848.83	1815	3542.83	1827	5365.33	2433.5	14542.7	7438.5	10883.2	3222.17	1373.83	3287.17	8534.83	1832.17	456.5	1679.17	4081.33	13043	8283.83	5864.83
bta-miR-152	bta-mir-152	35	13	17	30	61	48	131	68	12	27	14	24	9	19	25	59.33	6	15	14	15	73	5	20	12	45	17	67	37	118.33	40.67	10	19	92.58	27	3	23	20	65	43	49
bta-miR-153	bta-mir-153-1	49	2.67	0.33	5	21.67	11.67	28.83	10.33	4.83	4.33	9.17	30.17	2.67	2.67	7.33	11.67	5.17	4.33	2	0.67	54.33	6.67	17	3.33	13.83	5.33	52	8.67	72	17.33	4	24.33	26.17	3.33	0.67	3.17	10.33	48.33	20.67	9.67
bta-miR-153	bta-mir-153-2	49	2.67	0.33	5	21.67	11.67	30.83	10.33	4.83	4.33	9.17	30.17	2.67	2.67	8.33	12.67	5.17	4.33	2	0.67	56.33	6.67	17	3.33	14.83	5.33	55	9.67	72	18.33	4	25.33	27.17	3.33	0.67	3.17	10.33	49.33	20.67	9.67
bta-miR-154a	bta-mir-154a	0	0	0	0	0	0	0	0	0	0	0	0	0	0	0	0	0	0	0	0	0	0	0	0	0	0	0	0	1	0	0	0	0	0	0	0	0	0	0	0
bta-miR-154b	bta-mir-154b	0	0	0	0	0	0	0	0	0	0	0	1	0	0	0	0	0	0	0	0	0	0	0	0	0	0	0	0	4	0	0	0	3	0	1	0	0	1	0	0
bta-miR-154c	bta-mir-154c	4.5	0	8	6.5	12.5	8.5	37.5	3.5	0	3.5	8.5	13.5	8.5	4.5	2.5	7	5.5	0	3	2	19	3	4	3	8	3.5	16.5	13.5	33	11	5.5	18	43.5	19.5	6	3.5	7	18	19	3.5
bta-miR-155	bta-mir-155	3	0	0	0	6	4	3	1	0	0	0	0	2	0	0	1	3	1	1	0	0	0	0	0	2	0	3	0	1	0	0	1	1	5	0	0	3	0	4	1
bta-miR-1584-5p	bta-mir-1584	1	0	1	8	0	2	3	0	0	0	0	0	0	0	0	0	0	2	0	0	1	0	3	0	1	0	0	1	2	1	0	3	5	0	0	0	2	2	0	2
bta-miR-15a	bta-mir-15a	382.5	88	96	160.83	381.5	327.5	1048	415.83	104.5	105.5	174.5	269	70	93.5	213.17	339.5	25.5	83.5	135	30.5	581	146.5	171.5	170	204.5	139	400.17	242	673.5	264	131	221.5	849.67	207	46	63.83	292	538	335	424
bta-miR-15b	bta-mir-15b	1648	888	887	1086.33	2797	2740	8481	3629.33	838	1155	1808	2130	640	838	1824.67	3489	224	872	1084	345	4283	1677	1507	1653	2650	1737	3431.67	2612	5091	2213	1326	1926	6695.67	1868	309	608.33	2149	3796	2057	2757
bta-miR-16a	bta-mir-16a	555	165.5	127	332	570	461	1508	551.5	125	178.5	335.5	431	70	112	262.5	429.5	73	109.5	136.5	63.5	898	232	324.33	212.5	344	172.5	686.5	395	1184	482	139.5	466	1190	281	29.5	90.33	264.5	983.5	542	344
bta-miR-16b	bta-mir-16b	8826	2126	1548	3414	8241	6453	21126	8615.5	1884	2560	4596.5	7867	1009.5	1768	4462.5	6857.5	619	1671.5	2040.5	716	13474	3546	4775.33	2967.5	4270.5	2384.5	10913.5	5617	19455.5	6767.5	2467.5	5885.5	16892.5	3920	443.5	1198.33	5459.5	16277.5	8991.5	6485
bta-miR-17-3p	bta-mir-17	74	36	44	58	85	110	269	137	31	37	75	75	26	22	40	95	2	21	35	19	109	39	49	54	62	31	96	79	168	103	39	52	201	31	10	21	66	81	57	99
bta-miR-17-5p	bta-mir-17	131.67	34	73	123	158.5	144	431.5	211	46.5	59.5	96	128	26	34	64	205.5	8	34	43	21	312.5	85	105.5	91.33	89.33	26	144.5	88.33	321	143	49	104	364.5	112	13	23	104.5	228	143.5	118
bta-miR-1777a	bta-mir-1777a	1	0	1.5	0	5.5	0	4	0	0	1.5	3	1	0	0	0	3	0	0	1	0	0	0	0	0	0	0	0	3	0	1	0	0	0.5	0	0	0	0.5	0.5	0	0
bta-miR-1777b	bta-mir-1777b	0	0	1.5	0	1.5	0	0	0	0	0.5	3	1	0	0	0	0	0	0	1	0	0	0	0	0	0	0	0	3	0	0	0	0	0.5	0	0	0	0.5	0.5	0	0
bta-miR-181a	bta-mir-181a-1	162	12.33	1.67	14.67	15.33	14	29.67	16	19	11.33	15	33	30.33	3.33	10	26.67	116.67	0.33	15.67	32.33	60.33	6.67	12	4	4.33	3.67	29	10	48.33	12	10.33	171	22.33	0.67	0.67	16	8.33	115.67	49.33	19.67
bta-miR-181a	bta-mir-181a-2	162	12.33	1.67	14.67	15.33	14	29.67	16	19	11.33	15	33	30.33	3.33	10	26.67	116.67	0.33	15.67	32.33	60.33	6.67	12	4	4.33	3.67	29	10	48.33	12	10.33	171	22.33	0.67	0.67	16	8.33	115.67	49.33	19.67
bta-miR-181b	bta-mir-181b-1	10.5	1.5	0	3.5	0	0	0	0	0.5	0	0	3.5	4.5	0	2	6	12.5	0	0	2.5	0.5	0	0	0	0.5	0	3	0	3.5	2	2.5	13	2.5	0	0	1	0.5	4.5	2.5	2
bta-miR-181b	bta-mir-181b-2	13.5	1.5	0	4.5	0	0	0	0	3.5	0	0	4	4.5	0	2	6	12.5	0	0	2.5	0.5	0	0	0	1.5	0	3	0	3.5	2	2.5	13	3	0	0	1	0.5	4.5	2.5	2
bta-miR-181c	bta-mir-181c	461	34	21	145	202	133	278	181	33	64	94	292	48	36	143	136	13	23	37	37	412	41	130	28	84	9	501	159	453	184	60	153	170	39	6	33	171	625	429	239
bta-miR-181d	bta-mir-181d	10	2	0	3	7	2	8	7	3	6	2	8.5	0	2	2	2	4	0	1	5	7	0	6	3	3	0	4	6	11	2	0	3	8.5	0	0	0	0	11	6	0
bta-miR-182	bta-mir-182	1084	442	826	866	2346	2445	5489	3086	975	1092	1524	1901	567	514	1032	2255	468	1126	728	447	2900	1117	1057	943	1143	534	1389	950	3621	2288	654	1235	3673	1357	282	484	864	1659	1706	1464
bta-miR-183	bta-mir-183	129	79	156	127	386	198	943	350	107	115	179	197	90	93	155	267	88	154	69	72	249	140	103	110	119	64	129	114	534	338	43	182	404	130	24	52	74	197	169	100
bta-miR-1839	bta-mir-1839	124	6.5	17.5	54.5	55	59	131	54.5	13.5	38.5	31	82.5	17.5	15	58	70.5	8	24	15.5	5.5	105.5	22.5	46	6.5	41.5	16.5	135	69	167.5	67	13.5	39.5	97.5	22	3	12.5	44.5	120.5	101	71
bta-miR-184	bta-mir-184	33.5	48.5	97.5	128	147	132.5	306	160	18	49	59	53	34.5	27	50.5	128.5	26	78	34.5	35	87.5	51	44.5	43.5	261	96	272	242	250.5	143	27.5	61.5	235	91.5	24	22.5	48.5	94	63.5	53
bta-miR-1842	bta-mir-1842	0	0	0	0	1	0	0	0	0	0	0	0	0	0	0	0	0	0	0	1	3	0	0	0	5	0	2	0	1	1	1	1	0	0	0	0	0	0	0	0
bta-miR-1843	bta-mir-1843	0	0	0	0	2	3	0	1	0	0	0	0	0	0	0	0	0	0	0	0	3	0	0	0	2	0	0	0	1	0	0	0	0	0	0	0	0	0	0	0
bta-miR-185	bta-mir-185	2	4	7	6	9	28	39	14	5	7	4	0	8	0	1	12	0	1	2	3	13	2	5	10	24	9	1	8	4	5	2	0	17	10	1	3	1	1	1	2
bta-miR-186	bta-mir-186	10518	2674	3166	7900	12645	10821.5	25353	12974.5	2949.5	3901.5	5576	10002.5	2220.5	2407	6721	10391	1075.5	2506	2313	1353	15848.5	3919.5	5323	3281	4466.5	2024	10899.5	5765.5	21472	8679	2919	6928	16297.5	3880	792.5	2470.5	6422.5	20138	11992	9210
bta-miR-187	bta-mir-187	1	3	1	2	0	1	4	5	0	4	2	1	0	4	4	12	1	1	0	0	2	1	1	2	0	0	13	3	3	0	0	2	6	0	0	1	2	2	8	1
bta-miR-188	bta-mir-188	0	0	0	0	0	0	0	0	0	0	0	0	0	0	0	0	0	0	0	0	1	0	0	0	0	0	0	0	0	0	0	0	0	0	0	1	0	0	0	0
bta-miR-18a	bta-mir-18a	39	24.67	38	42.33	49.33	67.67	179.67	93.33	9.67	19	28.33	44.67	22.67	19	32.33	70	9	18.33	22	18	118.67	42.33	34.67	26.67	44.33	27	73.33	38.67	144.67	69.33	32.33	37.33	139.67	26.67	15	6.33	45.33	93	50	60.33
bta-miR-18b	bta-mir-18b	4	0.67	1	5.33	7.33	6.67	19.67	4.33	2.67	1	1.33	2.67	2.67	3	4.33	6	0	1.33	2	0	5.67	2.33	3.67	0.67	4.33	1	4.83	2.67	8.67	2.33	1.33	2.33	11.67	1.67	0	0.33	5.33	5	1	4.33
bta-miR-190a	bta-mir-190a	0	2	0	1	3	4	12	0	1	0	0	3	0	0	0	2	0	0	6	0	7	3	3	3	4	0	2	4	1	0	0	0	3	7	0	1	0	3	3	0
bta-miR-190b	bta-mir-190b	105	29.5	45	81	105.5	93	351	108	68.5	31.5	100	115.5	20	13	43.5	89	14.5	32	54	29	172	44	37	29	73	27.5	208.5	64.5	204	87.5	32	71.5	199.5	41.5	16.5	27.5	60.5	106	85.5	100
bta-miR-191	bta-mir-191	21457	9695	9359	13447	35402	32624	89218	44719	9120	12730	20590	28002	6627	8841	21834	39883	3642	8582	7504	3710	44592	18580	20832	17938	19484	12947	32242	25710	73075	28662	9116	23550	75207	17700	2864	7365	19669	57096	34913	26229
bta-miR-192	bta-mir-192	1959.25	911	1780.25	2131.75	5400.75	5572.75	11137.2	5493.25	1668	2020.5	2758.5	3555	1726	1456	3465	6539	765.75	2580	1844.75	1359.25	5996.5	2097.75	2371.75	2134.25	6797.25	3281	10222.8	6544.25	7162	4012	1253	2321	8175	2989	482	1346	2824	5496	4006.75	4270.5
bta-miR-193a-5p	bta-mir-193a	0	0	0	0	0	0	0	0	1	0	0	0	1	0	0	0	0	0	0	0	1	0	0	0	0	0	0	0	0	1	0	3	0	0	0	0	0	0	0	0
bta-miR-193b	bta-mir-193b	1	0	0	0	0	0	0	0	0	0	4	0	1	0	0	0	0	0	0	0	0	0	0	0	0	0	1	0	0	0	0	0	0	0	0	0	0	0	0	0
bta-miR-194	bta-mir-194-1	8.67	1.67	0.67	9.33	12.33	11.33	24.67	6.67	4	7.33	4.5	8.67	1	2.33	6.67	17.5	1	5	1.67	3.67	19.33	1.67	5.5	1.67	3	0.67	13.67	4.33	19	9.33	4.67	5	20.33	1.33	4	2	4	19	11.33	4.83
bta-miR-194	bta-mir-194-2	9.67	1.67	1.67	9.33	12.33	14.33	30.67	7.67	4	6.33	4	8.67	1	2.33	6.67	22	1	7	2.67	3.67	24.33	8.67	5	5.67	3	0.67	14.67	5.33	19	9.33	4.67	5	29.33	1.33	4	2	5	23	12.33	4.33
bta-miR-195	bta-mir-195	187	93.5	95	99	201	221	677	265	72	87.5	113	114	27.5	44	94	176	27	89	125	37.5	561	211	200.33	204	185.5	93	253	185	508.5	264.5	96	134.5	627.5	156	38	37.33	123	339	208.5	242
bta-miR-196a	bta-mir-196a-1	1	2	2.5	2.5	6	6	9.5	1.5	4	3.5	0.5	5	1	3.5	5.5	12	0	2.5	4	0.5	10	2	4	3	1.5	2	10.5	6	12.5	3	1	3	10.5	1	2	0	2	13.5	16	3
bta-miR-196a	bta-mir-196a-2	13	9	5.5	4.5	18	29	33.5	18.5	13	7.5	9.5	18	1	5.5	16.5	42	0	9.5	7	0.5	45	9	18	11	16.5	6	57.5	30	30.5	14	10	18	24.5	9	2	5	22	43.5	40	18
bta-miR-196b	bta-mir-196b	0	0	0	0	0	0	0	0	0	0	0	0	0	0	0	0	0	0	0	0	0	0	0	0	0	0	0	0	0	0	0	0	3	0	0	0	0	0	4	0
bta-miR-197	bta-mir-197	8	7	4	8	10	4	36	20	4	3	6	7	5	1	11	18	3	3	0	3	4	6	2	4	5	1	9	10	7	0	1	12	14	9	0	2	2	15	6	9
bta-miR-199a-3p	bta-mir-199a-2	20.08	3.42	0.83	5.48	8.75	14.87	15.57	7.33	6.42	3.42	3	2.67	2.58	1.58	2.5	7.83	4.83	1.92	3.33	1.67	23.15	1.17	5.92	1.08	5.67	0.75	15.5	4.08	15.42	3.67	1.42	8.17	9.82	4.92	0	0.83	4	11.42	9.1	7.5
bta-miR-199a-3p	bta-mir-199a-1	20.08	3.42	1.83	6.48	9.75	14.87	19.57	9.33	6.42	5.42	5	3.67	2.58	1.58	2.5	7.83	4.83	1.92	4.33	1.67	23.15	1.17	5.92	4.08	5.67	1.75	15.5	7.08	17.42	3.67	1.42	10.17	11.82	4.92	1	0.83	4	11.42	10.1	8.5
bta-miR-199a-5p	bta-mir-199a-1	9	0	0	2.5	0	0.5	0	1.5	0	0	0	2.5	0	0	0	5.5	0	0	1	2	2.5	1	0	1.5	0.5	0	1.5	0	0	0	0	1.5	1.5	0	0	0	0	2.5	0.5	2.5
bta-miR-199a-5p	bta-mir-199a-2	9	0	0	2.5	0	0.5	0	1.5	0	0	0	2.5	0	0	0	5.5	0	0	1	2	2.5	1	0	1.5	0.5	0	1.5	0	0	0	0	1.5	1.5	0	0	0	0	2.5	0.5	2.5
bta-miR-199b	bta-mir-199b	3	0	0	1	0	1	0	0	1	1.5	0	0.5	0	0	0	1	0	0	0	0	2.5	0.5	1	0	0	0	0	1	0	0	0	1.5	0	0	0	0	0	1	0	0.5
bta-miR-199c	bta-mir-199c	0.25	0	0	0.4	1.25	1.45	1.15	0	0	0	0.5	0	0	0.5	0	0.25	0	0	0	0	0.65	0.25	0	0.25	0.5	0.25	1	0	0	0	0	1.25	0.65	0	0	0	0	2	2.85	0.25
bta-miR-19a	bta-mir-19a	207.25	89	80	104.5	257	263	871	279	67	73	99	199	93	45	157	350	21	66	57	23	567.75	145.5	153	142	267	117	416	190	511	232	163.5	150	640	192.5	43	57	169	243	159	209
bta-miR-19b	bta-mir-19b	222.08	79	78.33	121	284.83	274.83	767.67	285.67	66.5	85.83	127.5	175	73	51.33	152.67	305.17	28.17	81.67	95.83	22.33	550.92	144.67	153.17	96.33	299.67	161.67	513.83	227	543.33	263.5	121.67	198	635.83	215.17	39.5	58.83	146.33	248.33	194.33	221.33
bta-miR-19b	bta-mir-19b-2	228.08	79	83.33	123.5	292.83	277.83	775.67	293.67	66.5	86.83	134.5	180	75	53.33	161.67	309.17	32.17	81.67	99.83	22.33	561.42	151.17	156.17	102.33	304.67	165.67	532.83	231	561.33	271.5	123.17	201	648.83	220.67	39.5	59.83	154.33	252.33	195.33	223.33
bta-miR-200a	bta-mir-200a	297	109	58	114.5	120	123	562	166	38	72	137	162	49	43	112	197	20	49	95	23.5	360.5	75	131	85	181	75	266	164	402	129	67	123	277	62	25	26	204	385.5	238	205
bta-miR-200b	bta-mir-200b	433.5	355	297	400.5	568	642.5	2463.5	678	188	218	401.5	558.5	195.5	112	312.5	899	82	148	191	103	753	350.5	410	399.5	737	310	1043.5	782	1140	364	85	376	1482	211.5	56	169	276	943	568	391.5
bta-miR-200c	bta-mir-200c	1.5	0	0	3.5	3	5.5	6.5	6	0	3	3.5	1.5	1.5	2	7.5	5	2	1	5	0	4	2.5	1	0.5	4	5	9.5	0	2	2	1	5	7	0.5	1	2	12	1	0	6.5
bta-miR-202	bta-mir-202	0	1	0	0	2	1	16	0	2	0	2	5	0	0	2	7	0	1	0	0	6	0	6	3	3	1	6	8	12	3	0	4	2	0	0	0	7	4	3	0
bta-miR-204	bta-mir-204	7325.33	2504.5	1859.83	5073.5	9540.17	8909.5	26689	11211	4448.17	3696.83	6473.67	12152.3	1975.5	1912.83	5455	9390.67	807.5	2025	1990.5	945.67	18379.7	4947.83	5568.83	3458.17	9221.33	3601.5	26071	10625.7	20548.3	8523	3079	6899.5	13066.5	2574	558	1640.33	6951.83	20088.3	11377.8	11381
bta-miR-205	bta-mir-205	0	1	0	1	0	0	0	0	0	0	0.5	0	0	0	1	1	0	0	4	1.5	1	0	1	0	0	0	0	3	0	0	1	1.5	0	0	0.5	0	0	0	0	0
bta-miR-208b	bta-mir-208b	0	2	0	0	0	0	0	0	0	0	0	0	0	0	0	0	0	0	0	0	0	0	0	0	0	0	0	0	0	0	0	0	0	0	0	0	0	0	0	0
bta-miR-20a	bta-mir-20a	381	95	137	286	383.5	378	1271	427.5	161	138.5	227	321	98	121	247	594	44	99	102	56	1076	284	271.5	275.33	330	164	552.5	265	694.5	256	146	310	1208	195	40	139	212	528	252.5	348
bta-miR-20b	bta-mir-20b	3.67	0.5	0	0	1.5	2	1.5	0.5	0	0.5	0	1.5	0	0	0	0	0	0	0.5	0	2	0	0	0.5	1.33	0	1.5	1.83	0.5	0.5	0	0	1.5	0	0	0	0	0	0	0
bta-miR-210	bta-mir-210	4	0	0	1	0	1	0	0	1	0	0	0	0	0	0	0	3	0	3	0	0	0	0	0	0	0	0	1	0	0	0	0	0	0	0	4	0	0	0	0
bta-miR-211	bta-mir-211	52.33	30	33.33	34	45.67	77	271	89	24.67	16.33	35.67	50.33	17	8.33	50	69.67	4	13	11	6.67	84.67	29.33	14.33	21.67	53.33	37	113	57.67	96.33	45	13	51	74	24	5	11.33	54.33	118.33	67.33	65
bta-miR-212	bta-mir-212	89	49	108	94	208	159	491	248	79	85	185	204	60	45	58	157	26	46	41	23	159	92	112	93	201	119	260	204	399	169	26	118	367	82	9	55	55	157	89	94
bta-miR-21-3p	bta-mir-21	3.5	0	0	0	0	0	1	0	0	0	0	0	0	0	0	0	0	0	0	0	0	0	0	0	0	0	0	0	1	0	0.5	0.5	0	0	0	1.5	0	0	0	0
bta-miR-214	bta-mir-214	1	0	0	2	0	2	4	0	0	0	0	0	0	0	0	0	0	4	0	0	0	0	0	0	0	0	0	0	0	0	0	0	0	0	0	0	0	1	1	5
bta-miR-215	bta-mir-215	7.75	4.5	8.75	5.75	50.25	83.25	113.75	68.75	5.5	6.5	7.5	14	17.5	8.5	24.5	59.5	9.25	17.5	21.75	10.25	91	38.25	38.25	39.25	48.75	13.5	63.75	47.75	47.5	26	9	6.5	133	52	9	22.5	14	52	30.25	48.5
bta-miR-21-5p	bta-mir-21	7602	2478	2433.5	3061	6115.5	6197	16435	7739	2071	2467	3889	5125	1497.5	1582.5	3443	7208	552	2224	2355	760	12674	3241.5	3818	3009	6686	3459.5	9582	5551	11153.5	6374	2929.5	4503.5	12832.5	4879	697.5	1308	5221	8925	5737	7200
bta-miR-216a	bta-mir-216a	5	0	1	2	5	0	14	1	1	3	3	7	1	1	4	1	0	0	0	0	4	0	2	0	0	0	9	6	6	4	1	0	9	0	0	0	5	2	4	0
bta-miR-216b	bta-mir-216b	35	6.5	9.5	21.5	22.5	30	89	33	12.5	17.5	36	67.5	8	13	26.5	31	3.5	11	5.5	5	64.5	22	25.5	15	21	16.5	55.5	33	86	24.5	10.5	26	58	17.5	4	6.5	28.5	60	29.5	21
bta-miR-217	bta-mir-217	10	6	1	8	13	7	16	12	4	6	3	8	0	1	0	5	4	0	0	1	29	3	10	6	9	0	4	5	14	11	3	7	17	7	3	0	7	12	7	3
bta-miR-218	bta-mir-218-2	3.5	1	2.5	2.5	1.5	2.5	11.5	1.5	2	0	1	2	0.5	0	1	2	1	1.5	2.5	1.5	2	0	1	3.5	1.5	0	3.5	2	2.5	1.5	3	6	5.5	1.5	0	0.5	0	3.5	1.5	2
bta-miR-218	bta-mir-218-1	3.5	1	2.5	2.5	1.5	2.5	12.5	1.5	2	0	1	2	0.5	0	1	2	1	1.5	2.5	1.5	2	0	1	3.5	1.5	0	3.5	2	2.5	1.5	3	6	5.5	1.5	0	0.5	0	3.5	1.5	2
bta-miR-219-3p	bta-mir-219-1	0	0	0	0	1	1	0	0	0	0	0	0	1	0	0	0	9	0	0	3	0	0	1	0	2	3	1	3	0	0	0	8	3	0	0	0	0	2	0	0
bta-miR-219-5p	bta-mir-219-1	0	0	0	0	0	0	0	0	0	0	0.5	0	0	0	0	1	3	0	0	0	0	0	0	0	0	0	0	0	0	0	0	1	0.5	0	0	0	0	0	0	0
bta-miR-221	bta-mir-221	9	3	0	0	0	0	0	0	1	2	1	1	6	7	3	1	10	0	16	0	5	0	2	0	0	0	0	0	1	1	0	6	0	4	0	4	2	4	0	0
bta-miR-222	bta-mir-222	3.5	1	5	2	0	0.5	3	1.5	4	5.5	0	0.5	6	2.5	5	8.5	13.5	0	5.5	3.5	0	0	6.5	0	3.5	0	2.5	1	3.5	1	2.5	11	8.5	0	1	1	2	7	0	1
bta-miR-223	bta-mir-223	1	2	0	0	0	0	0	0	0	0	0	0	0	0	3	0	2	0	18	6	1	0	0	0	0	0	4	0	0	0	0	0	5	0	3	3	0	0	0	0
bta-miR-22-3p	bta-mir-22	10701	950.5	897.5	7493.5	6440.5	6099	11986	5672	1879	2390.5	3818	9216	1803	2036.5	6568.5	8187.5	899.5	1167	1486	1216.5	11390.5	1636	4568.5	1002	4901	1141.5	20529	6548	17250.5	4897	1538	5023.5	6849	834	174.5	1641	3821	17033	9522.5	5028
bta-miR-224	bta-mir-224	4	0	0.5	2	1.5	3	16	5	1.5	0.5	0.5	2.5	1.5	1.5	0	9.5	0	0	0	0	8	4	2.5	4	0	0	0.5	0.5	6.5	0.5	0	4	4.5	1.5	0	1	0.5	6.5	5.5	4
bta-miR-22-5p	bta-mir-22	1	0.5	0	0	2.5	0	3.5	0.5	1.5	1	0	1	0	0	1.5	0	0	0	0	0	2	0	2.5	2	0	0.5	2.5	0	2.5	0	0	0	2	0	0	0	0	0	0	0
bta-miR-2284a	bta-mir-2284a	0.11	0.11	0.11	0.11	0	0	3	0.56	0	0.24	0.11	0.33	0	0	0.11	0	0	0.22	0	0	0.56	0.11	0.11	0.11	0.11	0.22	0.22	0.22	0.67	0.36	0.67	0.11	0.11	0	0	0.5	0.44	0.22	0.33	0.33
bta-miR-2284aa	bta-mir-2284aa-1	51.08	9.48	18.88	40.69	33.09	30.59	77.25	32.6	12.12	15.37	20.12	36.94	12.25	10.97	34.95	55.64	4.21	15.01	17.46	9.57	68.51	13.35	20.23	12.71	31.73	12.25	74.56	33.77	70.14	35.05	14.49	21.28	55.96	16.48	4.8	12.34	30.5	58.98	37.02	39.8
bta-miR-2284aa	bta-mir-2284aa-2	50.85	9.48	19.88	42.97	35.59	30.98	79.14	34.6	13.62	15.87	20.62	36.61	12.25	11.97	37.95	55.81	4.21	15.9	17.46	9.57	71.51	13.35	21.12	12.71	33.23	12.25	75.06	35.66	74.64	36.55	14.27	21.78	60.35	16.48	4.8	13.84	29.75	59.48	38.41	39.47
bta-miR-2284aa	bta-mir-2284aa-3	67.08	10.15	18.88	48.36	35.09	32.43	81.91	33.6	13.12	16.04	20.45	39.77	13.75	16.64	36.62	63.31	4.21	16.67	18.79	11.57	77.34	14.02	25.23	12.71	33.9	12.25	84.4	39.77	77.81	37.05	14.49	22.37	63.63	16.48	4.8	12.34	33.08	63.31	41.36	41.3
bta-miR-2284aa	bta-mir-2284aa-4	67.08	10.15	18.88	48.36	35.09	32.43	81.91	33.6	13.12	16.04	20.45	39.77	13.75	16.64	36.62	63.31	4.21	16.67	18.79	11.57	77.34	14.02	25.23	12.71	33.9	12.25	84.4	39.77	77.81	37.05	14.49	22.37	63.63	16.48	4.8	12.34	33.08	63.31	41.36	41.3
bta-miR-2284ab	bta-mir-2284ab	9	2	0	0	2	0	1	3	2	3	1	7	0	2	1	4	1	4	2	0	6	1	5	1	0	0	2	5	10.07	3	2	3	0	1	0	1	0	7	1	0
bta-miR-2284ac	bta-mir-2284ac	1	0	0.5	0	1.5	1.5	4.5	1.5	0	2	0	0	2.5	0	2	1	0	0	1	0	2	1	2.5	0	4	1.5	2.5	0	2.5	1.5	1	0	7.5	0.5	0	1.5	0	0.5	3	2
bta-miR-2284b	bta-mir-2284b	6	0	0.5	3.5	12.83	3	18	4.17	0.67	0	7	6.83	0.25	1	4.5	6.17	0	2.5	0.5	0.5	10.67	2.5	1	3	4.5	1	11.33	2.17	13.5	5.64	3.17	3	7.33	2	0	2	5.17	11.5	6.5	4.5
bta-miR-2284c	bta-mir-2284c	0	0	0	0	0	0	0	1	0	1	0	0	0	0	0	0	0	0	0	0	0	1	0	3	2	0	0	0	3	1	0	3	3	0	0	0	3	0	0	1
bta-miR-2284d	bta-mir-2284d	0	0	0	0	1.44	0.33	0.33	0	0	0	0	0	0	0	0	0	0	0	0	0	1.22	0	0	0	0	0	1	0	0.22	0	0	0	0	0.33	0	1	5	0	0	0
bta-miR-2284f	bta-mir-2284f	3.5	0.75	0.5	0	1.25	0.75	4	0.92	0.17	0.75	0	2.25	0.5	0	0.5	2.42	0	1.75	1	0.25	7.25	1	0.25	1	1.25	0.25	1	0.83	2.08	0.64	0.17	1.75	1.5	0	0.5	0	1.5	1.25	0.58	2.33
bta-miR-2284g	bta-mir-2284g	0	0	0.5	0.5	0	0	0.5	0.17	0.17	0	0	0	0	0	0	0.17	0	0	0	0	0	0	0	0	0.5	0	0	0.17	0	0	0	0	0.5	0	0	0.5	0	0	0	0
bta-miR-2284h-5p	bta-mir-2284h	0	0	0	0	0.33	0	0	0.22	0	0	0	0	0	0	0	0.32	0	0	0.11	0	0	0	0.1	0	0.11	0	0.11	1.61	0.22	0	0	0.11	0.21	0	0	0	0	0.33	0.33	0.11
bta-miR-2284j	bta-mir-2284j	0.33	0	0.5	0	1	0.38	1.12	0.25	0	0.67	0.56	0.33	0.25	0	0	0.56	0	0.33	0	0	1.04	0.4	0.1	0	0.2	0	0.51	0.2	1.69	0	0.11	0.82	1.3	0.44	0.2	0.4	0	0.73	0	0
bta-miR-2284k	bta-mir-2284k	5	0	0.25	1.25	2.75	1.75	9.33	1.25	1	0	4.75	2.75	0.25	0	1.5	1.5	0	0.25	1.25	0	2	0	2	0	0.5	0.75	5.25	3.5	5.58	1	1	2.5	5	1.25	0	0.5	3	4.5	3	3.5
bta-miR-2284l	bta-mir-2284l	1.74	0.87	0.5	2.2	2.84	5.2	8.53	2.53	0.5	0.4	2.43	0.93	0.68	0.4	1.67	9.4	0.1	0.63	1.43	1.2	6.92	3.13	0.6	0.7	1.87	1.1	3.13	2.63	3.73	1.3	1.1	1.1	4.78	1.91	0.14	0.06	2.52	3.77	0.16	4.24
bta-miR-2284m	bta-mir-2284m	3.8	2	2.83	5.07	2.21	1.04	7.65	2.25	0.25	1	3.83	2	0.92	0	2.33	6.79	0	0.4	0.25	0	1.27	1.07	0.33	0.13	2.64	3.33	1.44	3.67	5.53	2.73	0.33	2.37	7.23	1	0.91	1.07	0	1.2	2.23	4.33
bta-miR-2284n	bta-mir-2284n	0.24	0	0	0	0.04	0.33	0.47	0	0.73	0	0	0	0.18	0	0	0	0	2.5	0	2	0.12	0	0	0	0.2	0	0.16	0	3	0	0	0	0.04	0.18	0.04	0.06	0.45	0	1.06	0.24
bta-miR-2284o	bta-mir-2284o	0	0	0	1	0.11	2.67	2.17	0	0.83	0	1.67	2.83	0.58	0.5	1	1.08	0.5	0.5	2.5	0.11	2.89	0	1.11	0.5	2.5	1.11	4.25	1.33	3.75	1	0	1.83	3.33	1.5	0.5	0.5	0	1.83	2.17	3.17
bta-miR-2284p	bta-mir-2284p	2.5	0	5	1.33	1.5	1	6	1.5	0	0	0.5	0	0	0	2	0	0	0.5	0	1.5	2.5	0	0	0	1	0	2.5	0	4	0.5	0.5	0	2.5	0.5	0	1	0	1	1.5	4.5
bta-miR-2284r	bta-mir-2284r	0.2	1	1.8	0.2	1.8	0.4	3.2	0.4	0	0.4	0.8	0.4	0	0	0	2.2	0	0.4	0.2	0.2	1.6	2.11	0	0.4	1.8	1	1.2	0.4	1.4	0.34	0	2.2	1.4	0	0	0	1	1.4	0	0.8
bta-miR-2284s	bta-mir-2284s	22.67	3	6	10.33	16	18.67	36	18	4	5.33	6.33	9.33	1.67	2.67	6.67	8	0.67	4	4.67	2.33	14.67	5	9	4	4.33	3.33	13.33	6.33	34.33	12.67	8	11.67	16.67	6	1	4	16.33	19.33	9.67	14.33
bta-miR-2284t-3p	bta-mir-2284t	0	0	0	0	0	0	2	3	0	0	0	0	0	1	0	0	0	0	0	0	0	0	0	0	0	0	0	0	0	0	0	0	0	0	0	0	0	0	0	0
bta-miR-2284u	bta-mir-2284u	1	0	3	4	0.33	0	0	0.17	0.17	0	0	0.33	0	0	0	0.17	0	0	0	0	2.67	0	0	0	0	0	0.33	0.17	0	0	0	0	0.33	0	0	0	0	1	1	0
bta-miR-2284v	bta-mir-2284v	17.43	1.38	0.57	8.95	3.86	1.9	8.81	2.14	1.43	0.81	0.48	4.19	2.29	3.62	4.24	10	0.29	1.48	2.19	1.9	12.48	1.1	3.76	0.43	2.57	0.71	13.14	7.43	9.67	3.21	1.29	1.9	10.38	0.57	0.14	0.57	6.48	7.67	5.19	1.71
bta-miR-2284w	bta-mir-2284w	2	0	1	0	0	0	0	0	0	0	0	0	0	0	1	3	0	0	0	0	0	3	0	3	0	0	1	0	0	1	0	0	1	0	0	0	1	0	0	0
bta-miR-2284x	bta-mir-2284x	8851.77	1537.44	2841.81	6191.44	6795.22	5951	16126.7	7978.11	2323.16	2489.21	4695.27	7866.68	1526.33	1347.42	4092.14	7098.22	972.98	2556.94	2697.48	1291.31	11103.4	2697.59	4183.96	2103.72	5929.44	2093.06	14223.1	7026.75	16522.9	8651.33	2914.75	4783.64	11689.8	3461.02	778.34	2059.29	5829.66	10388.6	7772.99	8458.48
bta-miR-2284y	bta-mir-2284y-7	18.34	4.94	10.22	15.86	23.49	18.25	47.5	21	6.89	6.21	7.85	15.93	4.58	3.92	11.98	24.72	2.05	8.86	8.23	4.81	23.96	6.02	9.96	5.89	14.69	5.97	30.11	19.05	32.75	20.24	8.42	9.41	30.04	7.94	1.02	3.95	11.95	18.48	15.05	20.76
bta-miR-2284y	bta-mir-2284y-1	18.84	4.94	10.22	15.86	23.49	19.25	48	21	6.89	6.21	7.85	16.43	4.58	3.92	11.98	24.72	2.05	8.86	8.23	4.81	23.96	6.02	9.96	5.89	18.19	5.97	32.11	20.55	33.75	20.24	8.42	9.41	30.04	7.94	1.02	3.95	11.95	19.98	15.55	20.76
bta-miR-2284y	bta-mir-2284y-6	18.34	4.94	10.22	16.19	23.49	19.59	48.83	22	6.89	7.55	7.85	16.26	4.58	3.92	11.98	25.72	2.05	8.86	8.23	5.81	23.96	6.02	11.3	6.22	14.94	6.64	30.78	19.38	35.75	20.49	9.09	9.41	30.88	8.27	1.02	4.29	11.95	18.81	15.38	20.76
bta-miR-2284y	bta-mir-2284y-4	18.49	4.94	10.22	17.05	22.99	20.16	48.58	21.72	7.04	7.55	7.68	17.64	4.41	3.77	10.81	25.72	1.98	8.52	8.09	6.31	25.31	6.02	11.3	6.22	15.1	6.47	30.12	19.38	37.22	20.16	9.09	9.6	32.79	7.96	0.97	4.08	11.83	19.1	14.72	21.19
bta-miR-2284y	bta-mir-2284y-3	28.84	5.94	10.72	22.86	25.49	23.75	54	23	10.39	10.21	8.35	20.93	4.58	3.92	12.78	24.72	3.55	9.36	8.73	5.31	35.96	6.02	10.96	5.89	18.94	7.47	44.61	21.55	40.75	27.49	10.42	11.41	33.54	8.44	1.02	5.45	13.95	28.48	18.55	25.76
bta-miR-2284y	bta-mir-2284y-5	34.84	6.44	10.47	22.11	30.74	24	68.67	30.75	13.14	6.71	16.1	42.88	9.33	5.42	21.28	31.89	2.55	11.11	12.23	5.31	37.3	7.02	17.96	5.89	18.89	7.22	55.2	39.05	73.33	28.24	14.42	15.91	43.29	9.69	1.02	5.95	20.45	37.15	32.05	30.26
bta-miR-2284y	bta-mir-2284y-2	34.84	6.44	10.47	22.11	30.74	24	68.67	30.75	13.14	6.71	16.1	43.38	9.33	5.42	21.28	32.39	2.55	11.61	12.23	5.31	38.3	7.02	18.46	5.89	18.89	7.22	55.2	39.05	74.83	28.24	14.42	15.91	43.29	9.69	1.02	5.95	20.45	37.65	32.05	31.26
bta-miR-2284z	bta-mir-2284z-6	108.15	20.99	39.78	97.51	76.52	76.61	175.97	69.8	30.31	31.37	58.6	90.34	29.46	30.2	76.16	119.6	8.24	34.99	40.59	21.75	137.5	31.63	48.72	30.74	80.49	28.24	173.39	82.6	162.6	74.59	34.12	55.95	131.92	42.59	12.28	28.24	63.1	145.08	83.66	100.67
bta-miR-2284z	bta-mir-2284z-1	108.48	20.99	39.78	97.84	77.02	77.36	177.56	72.2	31.06	31.37	58.6	90.74	29.46	35.2	76.41	119.8	9.58	34.99	40.59	21.75	140.66	31.63	49.05	30.74	81.53	28.24	173.96	83.1	165.78	74.84	34.12	55.95	131.82	42.79	12.28	28.24	63.43	148.86	84.41	102
bta-miR-2284z	bta-mir-2284z-2	108.98	21.99	39.78	97.84	77.02	77.36	178.56	72.2	31.06	31.37	58.6	90.74	29.46	30.2	76.41	119.8	9.58	34.99	40.59	21.75	140.66	31.63	49.05	30.74	81.53	28.24	173.96	83.1	165.78	74.84	34.12	55.95	133.82	43.29	12.28	28.24	63.43	149.36	84.41	102
bta-miR-2284z	bta-mir-2284z-4	108.98	21.99	39.78	97.84	77.02	77.36	178.56	72.2	31.06	31.37	58.6	90.74	29.46	30.2	76.41	119.8	9.58	34.99	40.59	21.75	140.66	31.63	49.05	30.74	81.53	28.24	173.96	83.1	165.78	74.84	34.12	55.95	133.82	43.29	12.28	28.24	63.43	149.36	84.41	102
bta-miR-2284z	bta-mir-2284z-7	110.15	20.99	43.78	100.51	78.52	81.61	183.97	71.8	30.31	32.37	59.6	93.34	29.46	31.2	77.16	123.6	9.24	35.99	40.59	22.75	146.5	31.63	51.72	33.74	89.49	32.24	175.39	83.6	166.6	78.59	34.12	56.95	138.92	43.59	12.28	31.24	63.1	146.08	85.66	103.67
bta-miR-2284z	bta-mir-2284z-3	109.93	21.99	40.78	99.79	79.69	80.16	185.86	73.63	32.31	34.2	60.1	93.84	30.46	32.2	82.16	123.76	8.24	36.88	47.59	21.75	147.5	35.13	51.94	32.41	83.99	30.24	179.39	86.49	176.26	83.09	36.89	63.45	138.31	44.59	12.28	29.58	71.1	159.58	88.05	105.67
bta-miR-2284z	bta-mir-2284z-5	188.34	36.99	70.78	173.65	146.45	142.36	310.41	143.37	58.56	54.54	125.94	154.77	58.46	54.25	145.41	212.26	19.51	46.99	76.59	35.42	249.33	49.63	84.72	50.74	148.99	58.24	315.39	123.39	291.77	133.84	43.83	121.95	244.61	73.92	13.62	51.24	124.06	232.19	156.41	209.74
bta-miR-2285aa	bta-mir-2285aa	3.25	3	5	2.79	2	2	20	0	0	0	1	0	0	2	4	11.14	0	2	1	0	0	0	1	0.25	1	0	2.2	6	2.85	0	0	1.5	10.29	1	0	3	2.25	4	6.45	0
bta-miR-2285ab	bta-mir-2285ab	1.17	5.5	1.67	5.67	2.5	4.75	12.75	2	1	4.71	1	5.5	1	1.5	8	11.08	0	1.5	1.25	0	6.23	6.5	1.5	1	9.5	0.5	1.5	0	4.58	3.17	1	3.17	6	2.5	2.17	0	0	2.61	3.5	2.5
bta-miR-2285ac	bta-mir-2285ac	3.5	2	1	4	4.5	8	9.5	8.5	2.5	1.5	3.5	1.5	0.5	4.5	5	11	0.5	0	0	0	4	2.5	4	4	4.5	0	6	3.5	5	2.5	4.5	3.5	4.5	3	0	1.5	3.5	6.5	3	3.5
bta-miR-2285ad	bta-mir-2285ad	1	0	0.17	0.55	0	0.4	1.43	0.37	0.13	0.03	0	0.3	0	0.25	0	1.03	0	0	0	0.03	0.25	0.2	0.03	0	0.25	0	0.82	0	0.93	0.37	0	0.1	1.2	0.75	0	0	0	0.13	0.5	0.25
bta-miR-2285af	bta-mir-2285af-1	0.4	0	1	0	1.4	0.57	1.27	1.25	0	0	0	0.2	0.65	0.95	0	0.62	0	0.2	0	0	0	0	0.2	0	0	0.2	2	0	0.2	0	0	0	0.45	0	0	0	0	0.4	0.6	0
bta-miR-2285af	bta-mir-2285af-2	0.4	0	1	0	1.4	0.57	2.77	1.25	0	0	0	0.2	0.65	0.95	1	0.62	0	0.2	0	0	0	0	0.2	0	0	0.2	2	0	0.2	0	0	0	0.45	0	0	0	0	0.4	0.6	0
bta-miR-2285b	bta-mir-2285b-2	18.25	5.5	11.75	22.08	28.81	43.75	71.5	36	9.14	14.25	16.64	28.93	5	6.5	21.75	34.59	1.25	4.04	9	2.5	37.93	10.75	16	8.5	26.5	10.04	53.5	31.5	57.79	23.15	11.5	10.75	64.21	18	2.5	6.5	20.25	52.54	30.5	25.04
bta-miR-2285b	bta-mir-2285b-1	21.25	5.5	11.75	23.68	28.5	46.75	85.25	39	10.64	19.75	16.64	33	5	6.5	22.75	34.84	1.25	4.89	8	2.5	40	10.75	16	8.5	32	10.75	60	32.5	70.79	30	12	10.75	69.57	18	4	9.5	22.75	56.39	31	28.04
bta-miR-2285c	bta-mir-2285c	11.48	0.46	2.42	3.27	8.06	3.8	13.86	5.24	2.4	0.42	9.83	3.14	1.37	1.14	1.74	2.08	0.83	0.22	3.15	1.14	9.68	3	5.7	0.12	2.9	0.5	6.11	1.21	12.96	4.17	3.42	2.08	13.9	1.33	2.2	1.35	1.35	6.18	6.61	3.28
bta-miR-2285d	bta-mir-2285d	0	0	0	0.58	0	0	0	0	0	0	0	0	0	0	0	0	0	0	0	0	0	0	0	0	0	0	0	0	0	0	0	0	0.12	0	0	0	2	0	0	0
bta-miR-2285e	bta-mir-2285e-2	15.77	1.46	3.92	14.81	11.06	5.03	44.6	14.74	0.57	4.17	8.03	8.61	1.52	3.84	2.4	14.91	4.75	3.86	10.52	1.11	10.24	4.33	7.8	5.12	12.4	1.5	26.53	6.04	22.96	7.67	1.43	4.58	18.95	12.67	0.2	8.38	13.6	11.58	11.95	16.86
bta-miR-2285e	bta-mir-2285e-1	17	5	3.25	8.2	10.33	19	19.33	5	6.5	10	11	23	7.03	5	14.67	33.5	1	3	5	2	22.33	3	19	9	12	7	42	3	8.17	0.33	0	0	90	23.33	2	9	7	22	4	9
bta-miR-2285f	bta-mir-2285f-1	78.54	13.29	26.51	54.8	52.55	50.93	156.41	59.32	25.62	20.04	39.76	50.96	14.16	13.99	42.05	83.22	6.08	25.65	22.4	15.28	113.06	27.91	26.03	19.67	49.88	18.09	100.54	62.53	101.73	42.33	14.08	35.38	128.69	36.64	10.75	28.73	40.6	73.77	61.11	65.58
bta-miR-2285f	bta-mir-2285f-2	78.31	13.66	29.01	57.13	51.39	52.04	161.31	61.41	23.62	21.54	40.76	53.46	13.16	14.08	46.55	82.97	6.58	22.65	22.9	14.78	119.26	25.91	30.21	21.85	56.97	19.09	104.54	62.62	108.56	42.33	16.08	32.38	130.83	37.14	11.34	28.73	44.6	79.27	61.11	66.42
bta-miR-2285g	bta-mir-2285g-1	2.48	0.46	0.42	2.27	2.23	1.63	7.78	1.07	0.4	0.42	1.83	1.64	1.28	0.64	0.74	1.08	0.33	0.22	0.65	0.14	2.18	0	1.2	0.46	0.9	0.5	2.11	1.21	2.79	0.67	0.42	1.57	1.9	0.33	0.2	0.68	1.68	4.18	1.78	1.28
bta-miR-2285g	bta-mir-2285g-2	2.38	0.12	0.25	1.67	1.73	1.43	4.77	1.07	1.5	0.42	0.73	0.93	1.64	0.47	0.74	2.28	0.25	0.22	0.25	1	3.34	0	1.2	0.46	0.3	0.5	2.64	1.46	4.14	1.75	0.42	1.38	2.33	0	0.2	0.68	1.68	4.81	1.61	1.61
bta-miR-2285g	bta-mir-2285g-3	2.82	0.46	0.42	2.27	2.23	1.63	8.94	1.07	1.9	0.42	1.83	1.64	1.78	0.64	0.74	3.24	0.33	0.22	0.65	1.14	3.18	0	1.2	0.46	0.9	0.5	2.11	1.21	4.29	1.67	0.42	1.57	2.74	0.33	0.2	0.68	1.68	6.18	1.78	2.28
bta-miR-2285h	bta-mir-2285h	4	1	0.5	3	4	6	12	8	2	5	2.5	4.5	1	1	7	3.5	0	0	2.5	0	1.5	0.5	0	1.5	2.5	0	5.5	5	8	0.5	1	5.5	7.5	0	0.5	0	0	2	2.5	0
bta-miR-2285i	bta-mir-2285i	1.5	0.65	0	0.86	2.25	4.72	3.83	0.17	0.17	1.25	2	1.25	3.58	0	2.58	0.33	0	0	0.25	0	3.47	0.17	0.11	2	3	0.6	6.39	0.61	9.11	3.11	0	1.61	0.29	0	0	0.11	0	1.15	0.83	0.17
bta-miR-2285j	bta-mir-2285j-1	11.67	3.33	6.67	12.69	13.67	15.11	31.74	13.33	5.33	2.38	6.67	7	4.33	4.67	10	33	1	2.67	3.92	2	25.17	3	14.5	4.67	13.33	4.33	19	14.33	21.83	3.67	3	4	24.2	3	1	5.44	5.67	21.49	7.17	7.67
bta-miR-2285j	bta-mir-2285j-2	11.67	3.33	6.67	12.69	13.67	15.11	31.74	13.33	5.33	2.38	6.67	7	4.33	4.67	10	33	1	2.67	3.92	2	25.17	3	14.5	4.67	13.33	4.33	19	14.33	21.83	3.67	3	4	24.2	3	1	5.44	5.67	21.49	7.17	7.67
bta-miR-2285k	bta-mir-2285k-2	0.86	0.96	0.6	2.22	1.78	2.06	5.27	1.29	1.03	0.18	0.4	0.9	1.73	0.39	1.22	3.38	0.1	1.02	0	0.63	1.7	1.8	0.82	0.98	2.16	0.65	1.48	1.43	1.4	0.83	0.1	0.75	7.12	1.35	0.39	0.9	0.6	2.28	1.33	0.3
bta-miR-2285k	bta-mir-2285k-3	0.86	0.96	0.6	2.22	1.78	2.06	5.61	1.29	1.03	0.18	0.4	0.9	1.73	0.39	1.22	3.38	0.1	1.02	0	0.63	1.7	1.8	0.82	0.98	2.16	0.65	1.48	1.43	1.73	0.83	0.1	0.75	7.12	1.35	0.39	0.9	0.6	2.28	1.33	0.3
bta-miR-2285k	bta-mir-2285k-1	3.12	2.25	4.6	5.27	4.4	7.98	10.87	5.7	1.45	0.13	1.23	2.12	3.98	1.05	4.08	8.57	0.1	0.8	1.33	0.63	8.45	2.8	2.38	1.38	2.8	2.28	3.27	4.78	7.8	2.42	2.6	2.43	14.63	5.2	0.3	2.4	0.93	3.53	2.98	4.63
bta-miR-2285k	bta-mir-2285k-5	7.58	0.6	1.1	4.79	3.19	4.03	12.32	3.95	2.03	0.68	0.65	1.9	1.73	1.05	5.22	7.38	0.85	3.02	0.75	0.63	3.95	3.55	1.13	0.8	5.07	1.15	9.23	5.09	7.15	3.33	0.6	2.5	19.53	2.6	0.55	2.4	3.35	4.03	5.83	3.05
bta-miR-2285k	bta-mir-2285k-4	3.12	2.25	4.6	5.27	6.4	10.65	11.2	6.7	2.45	0.13	1.23	2.12	3.98	1.05	4.08	10.57	0.1	0.8	1.33	0.63	11.45	2.8	2.38	1.38	2.8	2.28	3.27	4.78	8.8	2.42	2.6	2.43	16.63	5.2	0.3	2.4	0.93	3.53	3.98	3.97
bta-miR-2285l	bta-mir-2285l	0.32	0.36	0	0.33	0.09	0.39	2.89	2.12	0.13	0.03	0.2	0.2	0	0.09	0.05	0.03	0	0.05	0	0.03	0	1	0.22	0.18	0.19	0.05	0.12	5.09	0.23	0.1	0	0.15	0.49	2.15	0.09	0.07	0.6	0.23	0.1	0
bta-miR-2285m	bta-mir-2285m-2	0.8	0	0	0	0	0	1.35	0	0	0	0	1.3	0.8	0	0	0.65	0	0	0	0	0.61	0	0	0	0	0	0.7	0	0.6	0.22	0	0.6	0.4	0	0	0.17	0	0.9	0	0
bta-miR-2285m	bta-mir-2285m-5	0.8	0	0	0	0	0	0.68	0.5	0	0	1	0.8	0.8	0	0	0.65	0	0	0	0	0.11	0	0	0	0	0	0.7	0	1.1	0.22	0	0.93	0.4	0	0	0.17	0	0.9	0	0.5
bta-miR-2285m	bta-mir-2285m-1	1.13	0	0	0.67	0	0	1.35	0	0.33	0	0	1.3	0.8	0	0	0.98	0	1.33	0	0	1.28	0	0.33	0	0.67	0	0.7	0.67	0.6	0.22	0	0.93	0.4	0	0	0.17	0	0.4	0	0
bta-miR-2285m	bta-mir-2285m-3	1.13	0	0	0.67	0	0	0.35	0	0.33	0	0	0.8	0	0	0	0.98	0	1.33	0	0	0.78	0	0.33	0	0.67	0	0.2	0.67	2.6	0.22	0	0.53	1.4	0	0	0	0	0.4	2	0
bta-miR-2285m	bta-mir-2285m-4	1.13	0	0	0.67	0	0	0.68	0.5	0.33	0	1	0.8	0.8	0	0	0.98	0	1.33	0	0	0.78	0	0.33	0	0.67	0	0.7	0.67	1.1	0.22	0	1.27	0.4	0	0	0.17	0	0.4	0	0.5
bta-miR-2285n	bta-mir-2285n-1	2.28	0.71	1	2.19	2.11	2.07	2.72	1.62	2.7	3.33	6.68	3.97	3.82	4.37	2.51	8.43	4.14	7.62	1.01	0.72	2.36	0.48	0.75	1	1.67	0.91	1.31	1	3.19	1.75	0.14	0.84	5.22	0.58	0.14	1.9	0.64	2.2	3.24	2.29
bta-miR-2285n	bta-mir-2285n-2	2.28	0.71	1	2.19	2.11	2.07	2.72	1.62	2.7	3.33	6.68	3.97	3.82	4.37	2.51	8.43	4.14	7.62	1.01	0.72	2.36	0.48	0.75	1	1.67	0.91	1.31	1	3.19	1.75	0.14	0.84	5.22	0.58	0.14	1.9	0.64	2.2	3.24	2.29
bta-miR-2285n	bta-mir-2285n-4	2.28	0.71	1	2.19	2.11	2.07	2.72	1.62	2.7	3.33	6.68	3.97	3.82	4.37	2.51	8.43	4.14	7.62	1.01	0.72	2.36	0.48	0.75	1	1.67	0.91	1.31	1	3.19	1.75	0.14	0.84	5.22	0.58	0.14	1.9	0.64	2.2	3.24	2.29
bta-miR-2285n	bta-mir-2285n-5	2.55	1.08	1	2.42	2.45	2.34	3.17	1.71	2.7	3.33	6.68	4.02	3.82	4.46	2.51	8.18	4.14	7.62	1.01	0.72	2.36	0.48	0.93	1.18	1.76	0.91	1.31	1.09	2.74	1.75	0.14	0.94	5.06	0.58	0.23	1.9	0.14	2.2	4.07	2.29
bta-miR-2285n	bta-mir-2285n-6	2.55	1.08	1	2.42	2.45	2.34	3.17	1.71	2.7	3.33	6.68	4.02	3.82	4.46	2.51	8.18	4.14	7.62	1.01	0.72	2.36	0.48	0.93	1.18	1.76	0.91	1.31	1.09	2.74	1.75	0.14	0.94	5.06	0.58	0.23	1.9	0.14	2.2	4.07	2.29
bta-miR-2285n	bta-mir-2285n-3	2.28	0.71	1	3.24	2.11	3.07	2.72	1.62	3.7	6.33	6.68	4.02	3.82	4.37	2.51	8.18	4.14	7.62	1.01	0.72	2.56	0.48	0.75	3	1.67	0.91	1.31	1	2.74	1.75	0.14	0.94	4.97	0.58	0.14	1.9	1.14	2.2	6.07	3.29
bta-miR-2285n	bta-mir-2285n-7	2.28	0.71	1.4	2.19	2	1.96	2.59	1.18	4.9	5.29	8.68	3.85	10.82	4.37	2.51	9.25	4.14	7.95	2.01	0.72	2.23	0.48	0.75	1	1.67	0.91	2.71	0.87	2.83	1.75	3.14	0.84	9.62	0.58	0.14	1.9	0.64	2.31	9.24	2.29
bta-miR-2285o	bta-mir-2285o-1	1.93	0.65	0.6	0	1.05	0.25	0.87	1.5	0	0.2	0.7	0	0.58	0	0.33	2.55	0	0.2	0	0.25	1	0	0	1.07	0.2	0	1.02	0.17	1.7	0.1	0.2	0.4	1.7	0	0	0	0	0.2	0.5	2.27
bta-miR-2285o	bta-mir-2285o-3	1.93	0.65	0.6	0	1.05	0.25	1.44	0	0	0.2	0.7	0.25	0.58	0	0.33	1.55	0	0.2	0	0.25	1.4	0	0.5	1.07	0.2	0.25	1.02	0.42	1.7	0.6	0.2	0.4	1.7	0	0	0	0	0.35	0.5	2.52
bta-miR-2285o	bta-mir-2285o-4	0.6	0.4	0.6	0.11	0.8	0.11	0.78	1	0	0.2	0.2	1.75	0	0.67	0	0.6	0	1.53	0.75	0	0.4	0.5	1.5	0.4	0.2	0.25	0.57	0.42	2.6	0.5	0.2	0.4	1.2	0	0	0.11	0.5	0.35	0	2.85
bta-miR-2285o	bta-mir-2285o-5	0.6	0.4	0.6	0.11	0.8	0.11	0.78	1	0	0.2	0.2	1.75	0	0.67	0	0.6	0	1.53	0.75	0	0.4	0.5	1.5	0.4	0.2	0.25	0.57	0.42	2.6	0.5	0.2	0.4	1.2	0	0	0.11	0.5	0.35	0	2.85
bta-miR-2285o	bta-mir-2285o-2	1.93	0.65	0.6	0.11	1.05	0.36	1.44	0	0	0.2	0.7	0.25	0.58	0.67	0.33	1.55	0	1.53	0.25	0.25	1.4	0	1.5	1.07	0.2	0.25	1.02	0.42	1.7	0.6	0.2	0.4	1.7	0	0	0.11	0	0.35	0.5	2.52
bta-miR-2285p	bta-mir-2285p	0	0.67	0	1	0	0	0.5	0	0	0	0	1.5	0	0	0	0	0	0	0	0	1	0	0	0	0	0	1	0	0	0	0	0	0.5	0	2	0	0	0	0	0
bta-miR-2285q	bta-mir-2285q	59	17.5	39.5	54	102.5	86	214.5	98	20.5	37	61	55.5	19.33	15	35	76.83	4	19.5	22.5	21	110	33.5	56.5	32	50	23.5	92	80	145.5	68.5	28.83	50.5	153	43	10.5	28	45.5	126.5	69	76
bta-miR-2285r	bta-mir-2285r	0	0	6	0	1	0	5	0	0.9	0	0	0	0	0	0	0	0	0	0	0.2	0	0	0	1	0	2	4	4	3	0.5	0	0	9.4	0	0	0	0	2	4	2.14
bta-miR-2285t	bta-mir-2285t	0	0	0	0.4	1.67	0	0.25	0	0	0	0	0	0	0	2	0.25	0	0	0	0	0	0	0	0	0	0	0	0	0	0.5	0	0	0	0	0	0	0	0	0	0
bta-miR-2285u	bta-mir-2285u	5.97	3.9	1	2.33	14.34	12.28	21.53	20.55	0.13	4.03	7.29	5.7	1.25	1.09	3.48	8.73	0	4.05	2	0.28	5.75	7.14	1.86	1.18	7.19	3.48	3.73	2.26	14.83	1.37	3	3.79	13.99	3.4	1.09	4	4.14	11.23	8.6	6.89
bta-miR-2285v	bta-mir-2285v	12	4	9	11.36	12	16.11	50.08	18	7	10	14	15	12.25	1	17	27	1	3	9.25	7	11.5	3	9	7	13	4	23	14	26	9	3	5	27.12	6	1	1.11	5	20.49	16	12
bta-miR-2285w	bta-mir-2285w	0.12	0	0	0	0	0	0.12	0	0.25	0	0.12	0	0.12	0	0	0.12	0	0	0	0	0	0.12	0	0	0.25	0	0	0	0	0	0	0	0	0	0	0	0.2	0	0.12	0
bta-miR-2285x	bta-mir-2285x	1.23	0	1	0.27	0	0.38	2.36	0	0	0	4	3	0.5	0	0.27	7.09	0	0	2.65	0	0.09	0	1	0	2	3	8	4	9.29	0.48	0	0	7.2	3	0	0	5	0	7.08	6
bta-miR-2285y	bta-mir-2285y	0	0	0	0	0	0	0	0	0	0	0	0	0	0	0	0	0	0	0	0	0.25	0	0	0	0	0	0.25	0	2	3.27	0	0	2	0.25	0	0	0	2	0	0.25
bta-miR-2299-5p	bta-mir-2299	20	2	3	5	7	4	14	3	0	4	9	8	0	0	0	8	3	0	3	0	15	4	6	0	1	0	14	5	23	5	2	6	18	2	0	2	5	29	8	4
bta-miR-2300a-5p	bta-mir-2300a	0	0	0	0	0	0	0	0	0	0	0	0	0	0	0	0	0	0	0	0	0	0	0	0	0	0	0	0	0	0	0	0	0	0	0	0	0	1	0	0
bta-miR-2304	bta-mir-2304	0	0	0	0	0	0	0	0	2	0	0	0	0	0	0	0	0	0	0	0	0	0	0	0	0	0	0	0	0	0	0	0	1	0	0	0	0	0	0	0
bta-miR-2305	bta-mir-2305	0	0	0	0	0	1	0	0	0	0	0	0	0	0	0	0	0	0	0	0	0	0	0	0	0	0	0	0	0	0	0	0	0	0	0	0	0	0	0	0
bta-miR-2308	bta-mir-2308	0	2	0	1	1	4	6	3	0	2	5	1	0	0	6.5	2	0	1	0	0	3	1	0.5	2.5	3.5	3.5	5	6.5	4.5	1	0	2.5	2.5	0	0	1	1	5.5	0.5	1.5
bta-miR-2311	bta-mir-2311	0	0	0	0	0	0	0	0	0	0	0	0	0	0	0	0	0	2	0	0	0	0	0	0	0	0	0	0	0	0	0	2	0	0	0	0	0	0	0	0
bta-miR-2312	bta-mir-2312	0	0	0	0	0.25	0.25	0	0	0	0.75	0	0	0.2	0	0	0	0.25	0	0	0	0	0	0	0	0	0	0.25	0	1	0	0	0.25	0.73	0	0	0	0	0.75	0	5.25
bta-miR-2319a	bta-mir-2319a	4.5	1	0	1.5	8	1	17.33	6	1	0	3	0	0	1	3	5	0	4	0.5	0	15.5	5	0	3	4.5	2	5	2.5	13.5	5	6.5	2	8	5.5	0	1	1.5	8	2.5	9.5
bta-miR-2319b	bta-mir-2319b	0	0	0	0	0	1	0.33	0	0	0	0	0	0	0	0	2	0	0	0	0	0	1	0	0	2	0	0	0	0	0	0	0	0	0	0	0	1	0	0	0
bta-miR-2320-3p	bta-mir-2320	240	102	322	256	405	478	931	438	136	198	276	255	160	113	315	664	44	194	113	64	537	289	336	312	472	267	780	495	685	438	156	255	627	237	82	112	284	421	331	370
bta-miR-2320-5p	bta-mir-2320	1	0	0	0	0	0	0	0	0	0	0	1	0	0	0	0	0	0	0	0	0	0	0	0	0	0	0	0	0	0	0	4	0	0	0	0	0	0	1	0
bta-miR-2323	bta-mir-2323	1	7	0	0	0	6	3	1	0	1	0	2	0	0	1	2	3	0	0	0	8	1	1	0	3	0	8	3	3	2	0	3	4	0	0	0	1	6	5	2
bta-miR-2332	bta-mir-2332	0	0	0	0	0	0	0	0	0	0	0	0	0	0	0	0	0	0	7	0	0	0	0	0	0	0	0	0	0	0	0	0	0	0	0	0	0	0	0	0
bta-miR-2336	bta-mir-2336	53	13.5	9	23.5	38	25	102.5	32	12	6.5	11.5	35	11	7	27.5	53	5.5	3.5	4	4	72.5	12	22.5	11.5	23.5	10	92	19.5	101.5	29.5	9.5	27	73	19.5	3	8.5	21.5	63.5	47	16
bta-miR-2339	bta-mir-2339	0	0	0	0	0	0	0	0	0	0	0	0	0	0	0	0	0	0	0	0	2	0	0	0	0	0	0	0	0	0	0	0	0	0	0	0	0	0	0	0
bta-miR-2340	bta-mir-2340	1	0	0	0	0	0	0	0	0	0	0	0	0	0	0	0	0	0	0	0	0	0	0	0	0	0	0	0	0	0	0	0	0	0	0	0	0	0	0	0
bta-miR-2342	bta-mir-2342	1	0	0	0	3	0	0	0	0	0	0	0	0	0	0	0	0	1	0	0	5	0	0	0	0	0	0	0	3	0	2	2	0	0	0	0	1	3	0	1
bta-miR-2346	bta-mir-2346	0	0	0.5	1	0	1.5	0	0	0	0	0	0	0	0	0	0	0	0	0	0	0	0	0	0.5	0	1	0	0	1	1	0	1	0	0	0	0	0	1	0	0
bta-miR-2355-3p	bta-mir-2355	0	0	0	0	0	0	0	0	0	0	0	0	0	0	2	2	0	0	0	0	0	0	0	0	0	0	0	0	0	0	0	0	0	0	0	0	0	0	0	0
bta-miR-2363	bta-mir-2363-1	0	0	0	0.5	0	1	3	0	0	0	0	1.5	0	0	0	0	0	0	0	0	0	0	1	0	0	0	0	0	0	0.5	0	0	1.5	0.5	0	0	0	0	1	1.5
bta-miR-2363	bta-mir-2363-2	0	0	0	0.5	0	1	3	0	0	0	0	1.5	0	0	0	0	0	0	0	0	0	0	1	0	0	0	0	0	0	0.5	0	0	1.5	0.5	0	0	0	0	1	1.5
bta-miR-2367-3p	bta-mir-2367	10	0	3	3.5	12.5	17.5	20	26	8.5	12.5	4	11	3	0	6.5	16.5	1	5	1	0.5	5	3.5	5.5	2	15.5	5	15.5	6.5	20	3	0	2	25	2	0	2	2	5.5	7.5	6.5
bta-miR-2367-5p	bta-mir-2367	0	0	0	0	0	0	1	0.5	0	0.5	0	0	0	0	0.5	1.5	0	2	0	0.5	0.5	0	2.5	1	0	0	2.5	0	0	0	1.5	0	0	0	0	0.5	0	0	0	0
bta-miR-2372	bta-mir-2372	0	0	0	0	0	0	0	0	0	0	0	0	0	0	0	0	0	0	0	0	0	0	0	0	0	0	1	0	0	0	0	0	2	0	0	0	0	0	0	0
bta-miR-2374	bta-mir-2374	2	0	0	0	0	0	0	0	0	0	0	0	0	0	0	0	0	0	0	0	0	0	0	0	0	0	0	0	0	0	0	0	0	0	0	0	0	0	0	0
bta-miR-2377	bta-mir-2377	0	0	0	0	0	0	0	1	0	0	0	0	0	0	0	0	0	0	0	0	0	0	0	0	0	0	0	0	0	0	0	0	0	0	0	0	0	0	0	0
bta-miR-2384	bta-mir-2384	0	0	0	0	0	0	1	0	0	0	0	0	0	0	0	0	0	0	0	0	0	0	0	0	0	0	0	0	0	0	0	0	0	0	0	0	0	0	0	0
bta-miR-2385-3p	bta-mir-2385	0	0	0	0	0	0	0	0	0	0	0	0	0	0	0	0	0	0	0	0	0	0	0	0	0	0	1	0	0	0	0	4	0	0	0	0	0	0	0	0
bta-miR-2387	bta-mir-2387	0	0	0	0	0	1	0	0	0	0	0	0	0	0	0	0	0	0	0	0	0	0	0	0	0	0	0	0	0	1	0	0	0	0	0	0	0	0	0	0
bta-miR-2388-3p	bta-mir-2388	0	0	0	0	0	0	0	0	0	0	0	0	0	0	0	0	0	2	0	0	0	0	0	0	1	0	0	0	0	0	0	0	0	0	0	0	0	0	0	0
bta-miR-2388-5p	bta-mir-2388	0	0	0	2	0	0	5	2	0	1	0	0	0	0	1	1	0	0	0	0	6	0	4	1	0	0	0	0	7	0	0	2	1	0	0	0	0	1	0	0
bta-miR-2397-3p	bta-mir-2397	1	0	0	0	0	4	2	2	0	0	0	3	0	0	2	5	2	1	0	0	2	1	0	2	1	2	0	0	2	6	0	5	0	0	2	1	4	0	2	5
bta-miR-2397-5p	bta-mir-2397	0	0	0	2	3	0	0	0	0	0	0	1	0	0	3	4	2	0	0	0	0	0	1	0	1	1	0	0	0	0	0	0	3	0	0	0	0	0	3	0
bta-miR-2399-5p	bta-mir-2399	0	0	0	0	0	0	0	0	0	0	0	0	0	0	0	0	0	0	0	0	0	0	0	0	1	0	0	0	0	0	0	0	0	0	0	0	0	0	0	0
bta-miR-23a	bta-mir-23a	82.67	17.33	52.67	65	173.5	144.33	432	165.33	28.33	68.33	77.33	115	38.33	32	104	196	21	77	78.67	14.67	157.67	33.33	73	40	66	39.33	123.33	82.33	254.67	87	45.67	72	272.33	68	22.5	31.33	93.67	188	126.67	124.67
bta-miR-23b-3p	bta-mir-23b	39.67	26.33	48.17	44	94	100.33	338	122.33	33.83	28.33	58.33	72.5	44.83	29	74.5	107	17	21.5	23.67	22.67	113.17	28.83	53	40.5	40	25.83	68.83	44.33	204.17	83.5	34.17	71.5	299.33	68.5	13	46.33	67.67	138	82.67	94.67
bta-miR-23b-5p	bta-mir-23b	0	0	0	0	0	0	0	0	0	0	0	0	0	0	0	0	0	0	0	0	0.5	0	0	0	0	0	0	0	0	0	0	0	0	0	0	0	0	0	0	0
bta-miR-24	bta-mir-24-1	7	0	3	7	4	7	14	10	2	1	5	3	1	5	4	4	0	2	0	0	4	0	6	9	3	0	9	3	23	3	5	2	12	0	0	3	0	10	5	1
bta-miR-2400	bta-mir-2400	0	0	0	0	0	0	0	0	0	0	0	1	0	0	0	0	0	0	0	0	0	0	1	0	0	0	0	0	0	0	0	0	4	0	0	0	0	0	1	0
bta-miR-2403	bta-mir-2403	0	0	1	0	0	0	0	0	0	0	0	1	0	0	0	0	0	0	0	0	1	0	0	0	0	0	0	0	1	1	0	2	0	0	0	0	0	1	5	0
bta-miR-2409	bta-mir-2409	0	0	0	2	1	0	0	0	0	0	0	0	0	0	0	0	0	0	0	0	0	0	0	0	0	0	0	0	0	0	0	3	0	0	0	0	0	0	0	0
bta-miR-2411-3p	bta-mir-2411	4	0	0	1	0	2	0	0	4	0	0	0	0	0	0	0	0	0	0	0	0	0	0	2	1	0	1	0	1	0	0	0	3	0	0	0	0	0	1	0
bta-miR-2411-5p	bta-mir-2411	3	0	7	8	15	4	7	10	4	1	2	1	2	0	0	6	2	6	2	1	4	6	6	1	9	4	5	9	6	3	3	2	22	1	1	1	2	2	1	6
bta-miR-2412	bta-mir-2412	0	0	0	0	0	0	0	4	0	0	0	0	0	0	0	0	0	0	0	0	0	0	0	0	0	0	0	2	0	0	0	0	0	0	0	0	0	0	0	0
bta-miR-2415-3p	bta-mir-2415	2	0	0	0	0	0	2	0	0	0	0	0	0	0	2	1	0	0	0	0	0	1	2	0	0	1	0	1	0	3	0	0	5	0	0	0	0	0	0	0
bta-miR-2416	bta-mir-2416	0	0	0	0	3	0	0	0	0	0	0	0	0	0	0	0	0	0	0	0	0	0	0	0	0	0	0	0	0	0	0	0	0	0	0	0	0	0	0	0
bta-miR-2419-5p	bta-mir-2419	633	50	45	145	140	147	303	177	28	59	100	186	34	53	170	190	9	19	11	0	300	71	136	31	149	50	505	150	513	206	48	131	217	54	11	37	24	88	65	48
bta-miR-2422	bta-mir-2422	0	0	0	0	0	0	0	0	0	0	1	0	0	0	0	0	0	0	0	0	0	0	0	0	0	0	0	0	0	0	0	0	0	0	0	0	0	0	0	0
bta-miR-2424	bta-mir-2424	18	1	0	3	2	0	1	0	1	0	0	1	1	1	0	2	0	2	0	6	5	0	0	0	0	1	0	0	2	0	2	0	0	0	0	0	0	0	1	0
bta-miR-2425-5p	bta-mir-2425	2	0	1	3	5	0	0	0	0	0	2	0	0	0	0	0	0	2	0	0	4	2	0	0	0	0	0	0	0	0	0	0	4	3	0	1	0	2	0	0
bta-miR-2428	bta-mir-2428	0	0	0	0	0	0	0	0	0	0	1	0	0	0	0	0	0	0	0	0	0	0	0	0	0	0	0	0	0	0	0	0	0	0	0	0	0	0	0	0
bta-miR-2431-3p	bta-mir-2431	1	1.5	0.5	0	1.5	4	7.5	1.5	1	0	3	0.5	0.5	0	5	4.5	0.5	0	0	0	0	1.5	6	0.5	4	0.5	1.5	2	4	1.5	0	1.5	2.5	2.5	0	0	0.5	0	0.5	1.5
bta-miR-2431-5p	bta-mir-2431	0	0	0	0	0	0	0	0	0.5	0	0	0	0	0	0	0	0	0	0	0	0	0	0	0	0	0	0	0	0	0	0	0	0	0	0	0	0	0	0	0
bta-miR-2432	bta-mir-2432	0	0	0	0	0	0	0	0	0	0	0	0	0	0	4	0	0	0	0	0	0	0	0	0	0	0	0	0	0	0	0	0	0	0	0	0	0	0	0	0
bta-miR-2433	bta-mir-2433	0	0	0	0	0	0	0	0	0	0	0	0	0	0	0	0	0	0	0	0	0	0	0	0	0	0	0	0	0	0	0	1	0	0	0	0	0	0	0	0
bta-miR-2435	bta-mir-2435	324.08	117.33	271	301	305.33	340	716.25	372	141.33	187	277.67	299.25	138.67	101	270	494.33	60	136.33	74	42.33	540.33	153	222.33	207	359	168.83	455.67	275.92	663	375	121	224	665	256	56.67	68.67	234.33	460	276.33	391.33
bta-miR-2436-3p	bta-mir-2436	0	0	0	0	0	0	0	0	0	0	0	0	1	0	0	0	0	0	0	0	1	0	2	0	0	0	0	0	0	0	0	0	0	0	0	0	0	0	0	0
bta-miR-2439-5p	bta-mir-2439	0	0	6	0	1	0	0	0	0	0	0	0	0	0	0	1	0	0	0	0	0	0	0	0	0	1	1	1	0	0	1	0	0	0	0	0	0	1	0	0
bta-miR-24-3p	bta-mir-24-2	36	13.5	5.5	30.5	43.5	36	90	66	11.5	7	23	23.5	6	4.5	42	44.5	7	5.5	7.5	7.5	49	6.5	17.5	7.5	17	6	25	24.5	86	16.5	11.5	40	50.5	7.5	1	7	21.5	46.5	21.5	24.5
bta-miR-24-3p	bta-mir-24-1	36	15.5	5.5	30.5	43.5	36	90	66	11.5	7	23	23.5	6	4.5	42	44.5	7	5.5	7.5	7.5	49	6.5	17.5	7.5	17	6	25	24.5	86	16.5	11.5	40	50.5	7.5	1	7	21.5	46.5	21.5	28.5
bta-miR-2443	bta-mir-2443	0	1	0	0	0	0	4	0	0	0	0	0	0	0	0	0	0	0	0	0	0	0	0	0	0	2	0	0	1	2	0	0	0	0	0	0	1	2	0	0
bta-miR-2446	bta-mir-2446	0	0	0	0	4	1	1	1	0	0	4	1	0	0	0	6	0	0	0	0	2	3	0	0	0	1	4	0	2	2	0	0	3	0	0	1	0	4	1	0
bta-miR-2447	bta-mir-2447	0	0	0	0	0	0	0	0	0	0	0	0	0	0	0	0	0	0	0	0	0	0	0	0	0	0	0	0	0	0	0	0	2	0	0	0	0	0	0	0
bta-miR-2448-5p	bta-mir-2448	0	0	0	0	0	0	0	0	0	0	0	0	0	0	0	0	0	0	0	0	0	0	0	0	0	0	0	0	2	0	0	0	0	0	0	0	0	0	0	0
bta-miR-2450a	bta-mir-2450a	0	0	2	0	0	0	0	0	0	0	0	0	0	0	0	0	0	0	0	0	0	0	0	0	0	0	0	0	0	0	0	0	0	0	0	0	0	0	0	0
bta-miR-2450c	bta-mir-2450c	0	0	0	0	0	0	0	0	0	0	0	0	0	0	0	0	0	1	0	0	0	0	0	0	0	0	0	0	0	0	0	1	0	0	0	0	0	0	0	0
bta-miR-2461-3p	bta-mir-2461	0	0	0	0	0	0	0	1	0	0	0	0	0	0	0	0	0	0	0	0	0	0	0	0	0	2	0	0	0	0	0	0	0	0	0	0	0	0	0	0
bta-miR-2462	bta-mir-2462	0	0	0	0	0	0	0	0	0	0	0	0	0	0	0	0	0	0	0	1	0	0	0	0	0	0	0	0	0	0	0	0	0	0	0	0	0	0	0	0
bta-miR-2463	bta-mir-2463	0	0	0	0	0	0	0	0	0	0	0	0	0	0	0	0	0	0	0	0	0	0	0	0	0	0	1	0	0	0	0	0	0	0	0	0	0	0	0	0
bta-miR-2464-5p	bta-mir-2464	0	0	0	0	0	0	0	0	0	3	0	0	0	0	0	0	0	0	0	0	0	0	1	0	0	0	0	0	0	0	0	0	0	0	0	0	0	0	0	0
bta-miR-2465	bta-mir-2465	0	0	0	0	0	0	3	2	0	0	0	0	0	0	2	4	0	0	0	0	1	0	0	0	0	0	0	0	3	0	0	1	1	0	0	0	0	1	0	1
bta-miR-2468	bta-mir-2468	1.5	0	0	1.5	1	2.5	1.5	0	0	0	0	1.5	0	0	0.5	2	0	0	0	0	0.5	0	2	0	0	0	1	2	0	0	0	0.5	0	1.5	0	0	1.5	3	1	0
bta-miR-2478	bta-mir-2478	1261	487	49	487	74	164	343	55	219	83	58	300	275	135	143	272	87	71	71	231	789	162	182	72	153	56	388	75	148	21	71	248	184	19	20	132	50	252	158	155
bta-miR-2483-3p	bta-mir-2483	55	22	52	50	92	91	152	122	39	37	66	56	36	26	100	144	7	20	20	14	145	42	59	36	89	42	128	113	156	56	23	58	230	39	15	41	66	136	65	61
bta-miR-2483-5p	bta-mir-2483	291	32	33	142	158	230	448	202	59	66	133	220	60	44	163	202	39	27	23	31	345	88	201	53	139	50	412	107	390	104	71	135	299	47	14	54	152	385	289	152
bta-miR-2485	bta-mir-2485	0	0	0	0	0	0	0	0	0	0	0	0	0	0	0	0	0	0	0	0	0	0	0	0	0	0	0	0	0	2	0	2	0	0	0	0	0	0	0	0
bta-miR-25	bta-mir-25	4465	1564	1647	1844	5321	5629	15401	7986	1623	2017	3709	4764	933	1023	2091	5293	469	1721	1594	568	5635	1694	2001	1554	2918	1591	5162	3216	8311	4709	1831	3104	9629.33	3418	489	892	3029	5485.33	4254	4881
bta-miR-26a	bta-mir-26a-1	628	166.58	218.17	380.42	766.5	766.83	2078.75	914.58	224.33	314.5	403.75	617.08	178.17	181.67	457.92	679.92	180.67	203.67	266	134.5	1143.42	398.92	450.67	326.08	419.42	247.83	782.5	461.33	1271.75	543	232.5	540	1265.42	386	73.33	181.42	455.75	1155.17	729.08	640.33
bta-miR-26a	bta-mir-26a-2	637	169.08	221.67	385.42	768	773.83	2102.75	925.08	225.83	316.5	406.25	627.08	178.17	182.67	462.42	683.92	183.67	206.67	272.5	136.5	1153.92	401.92	454.17	327.58	420.42	248.33	785.5	464.33	1282.75	547.5	235	539.5	1282.42	389.5	74.83	183.92	458.75	1163.67	732.08	646.33
bta-miR-26b	bta-mir-26b	30	12.25	13.5	34.25	42.5	42	80.25	33.25	13	12.5	9.75	30.75	28.5	18	22.25	56.75	24	11	41	13	45.25	27.25	15	17.75	42.25	20.5	47.5	21	50.25	27	14	52.5	58.75	11.5	9	15.75	23.25	54.5	26.75	45.5
bta-miR-27a-3p	bta-mir-27a	1669	263	175.5	600	955.5	930.5	2672	1082	231.5	313.5	393.5	717	179	283	790.5	1069	124.5	284	354	125	2157	359.5	795.5	351	350	138.5	1022	440	2207.5	663.5	306.5	712.5	1379.5	252.5	50.5	172.5	711	2136.5	1190	874.5
bta-miR-27a-5p	bta-mir-27a	0	0	0	0	0	0	0	0	0	0	0	0	0	0	0	0	0	0	0	1	0	0	0	0	0	0	0	0	0	0	0	0	0	0	0	0	0	0	0	0
bta-miR-27b	bta-mir-27b	11549	1475	1499.5	4595	6816.5	5942.5	12321	6380	1686.5	2401.5	2888.5	5807	1213	1712	4520.5	6679	860.5	1610	1767	827	10330	1993.5	3692.5	1609	2176	922.5	6468	2904	11682.5	4925.5	1800.5	4077.5	9091.5	2114.5	449.5	1515.5	4081	12109.5	8009	5070.5
bta-miR-28	bta-mir-28	32.33	5.33	14.67	16	42	33.67	80.33	42.33	12.33	9	22.33	32.33	19.33	7	15	49.67	9	2	4.33	4.67	38.33	10	13.33	11	44.33	20	61.67	45	72.67	20.67	12.33	30.67	66.33	14.67	8	8.67	37.33	68	28.33	36.33
bta-miR-2885	bta-mir-2885	36	22	39	59	46	42	94	48	14	15	25	55	8	6	29	44	1	10	15	5	46	33	18	20	25	21	79	32	69	23	22	44	77	10	1	16	19	35	27	29
bta-miR-2887	bta-mir-2887-1	10	7	0	7	1.5	0.5	3	0.5	2.5	0	0.5	3.5	4	5	2.5	5.5	6	0	0	2	4.5	2	2	2	0	1	5	1.5	0	1	0.5	6	3	0	0	1.5	1	3	1.5	3
bta-miR-2887	bta-mir-2887-2	10	7	0	7	1.5	0.5	3	0.5	2.5	0	0.5	3.5	4	5	2.5	5.5	6	0	0	2	4.5	2	2	2	0	1	5	1.5	0	1	0.5	6	3	0	0	1.5	1	3	1.5	3
bta-miR-2904	bta-mir-2904-1	60	37	13.67	49.67	12.33	14.33	48.67	16	29.33	11	7.33	23.67	30	12	15	28.67	10	19.33	30.33	27	53.33	9	11.33	13.67	21.33	4	24.67	9.33	26.67	8.67	16	29.33	22.33	4	4.67	19	13.67	35.67	12	21
bta-miR-2904	bta-mir-2904-2	60	37	13.67	49.67	12.33	14.33	48.67	16	29.33	11	7.33	23.67	30	12	15	28.67	10	19.33	30.33	27	53.33	9	11.33	13.67	21.33	4	24.67	9.33	26.67	8.67	16	29.33	22.33	4	4.67	19	13.67	35.67	12	21
bta-miR-2904	bta-mir-2904-3	60	37	13.67	49.67	12.33	14.33	48.67	16	29.33	11	7.33	23.67	30	12	15	28.67	10	19.33	30.33	27	53.33	9	11.33	13.67	21.33	4	24.67	9.33	26.67	8.67	16	29.33	22.33	4	4.67	19	13.67	35.67	12	21
bta-miR-296-3p	bta-mir-296	1	0	2	0	2	3	4	1	0	1	0	4	1	2	0	0	1	1	4	0	0	2	0	3	1	3	3	5	2	0	1	0	4	1	1	1	5	4	6	2
bta-miR-296-5p	bta-mir-296	45	17	29	56	69	68	186	85	28	23	25	36	12	10	74	88	7	23	10	11	66	25	35	18	57	17	132	49	180	51	30	41	107	33	9	31	42	85	71	59
bta-miR-299	bta-mir-299	0	0	0	0.5	0.5	0	3.5	1	0	0.5	0	0.5	0.5	0	0	0.5	0	0.5	0	0	3	0	1	0.5	0	0.5	1.5	1.5	2	0	0	0	6.5	1	0	0	0	1	2.5	0.5
bta-miR-29a	bta-mir-29a	854	348	289	344	1109	1193	3329.5	1585.83	294	492	567	780	245	297	693	1240.5	124	278	347	159	2281.5	655	742	686	868	652	1308	850	1939	921	484	743	2467.5	748	108	197	844	1473	918.5	1332.5
bta-miR-29b	bta-mir-29b-1	15.1	12.93	10.83	11	23.4	27.6	67.5	41	5.6	7.63	7.13	12.3	5.27	5.6	8.6	22.37	1.83	6.6	3.33	2.73	29.1	16.17	15.55	10.93	20.93	14.87	30.5	18.43	34.8	13.17	9.83	12.07	64.25	13.2	1.67	5.63	13.37	28.2	17.2	14.47
bta-miR-29b	bta-mir-29b-2	15.1	12.93	10.83	11	23.4	28.6	67.5	41	5.6	7.63	8.13	12.3	5.27	5.6	8.6	27.37	1.83	6.6	3.33	2.73	31.1	16.17	15.55	10.93	20.93	14.87	30.5	18.43	34.8	13.17	9.83	12.07	65.25	13.2	1.67	5.63	13.37	32.2	17.2	14.47
bta-miR-29c	bta-mir-29c	69.1	47.6	24	45	166.4	140.43	482.83	210.17	40.6	58.8	116.8	101.3	27.6	36.6	88.6	146.53	32	57.6	60	23.4	250.1	107.33	97.72	90.27	161.6	83.2	163	145.93	217.8	91	71	93.9	390.5	127.2	24	20.8	156.2	236.53	140.7	207.3
bta-miR-29d-3p	bta-mir-29d	6.1	3.6	2	2	0.4	3.1	2	1.33	0.6	1.8	1.8	2.3	0.6	0.6	1.6	2.7	0	0.6	0	0.4	0.6	4	1.8	1.6	1.6	0.2	3	2.6	1.8	0	0	1.9	9.25	2.2	0	1.8	0.2	2.2	0.2	0.8
bta-miR-29d-5p	bta-mir-29d	0	0	0.5	1	1	0	3	4.5	0.5	3	0	1	0	0	1.5	3	0	1	0	0	1	0	2.5	0	3.5	0.5	2	2.5	2.5	5.5	0	2.5	3	0.5	0	1	2	1	3.5	1.5
bta-miR-29e	bta-mir-29e	0	0	0	0	0	0	0	0	0	0	0	0	0	0	0	0	0	0	0	1	0	0	0	0	0	0	0	0	0	0	0	0	0	0	0	0	0	2	2	0
bta-miR-301a	bta-mir-301a	60	22	20.5	19	38	48	150.5	73	23.5	25.5	31	53	29	13	48.5	103.5	15.5	17.5	41.5	9.5	169	37.5	51	42.5	43	29.5	92	58	163	68.33	37.5	63	107.5	29	1.5	25.5	32	76.5	57.5	59
bta-miR-301b	bta-mir-301b	4	0	4	0	2	1	15	2	1	3	0	0	2	0	0	4	2.5	0	0	0	3	1	3	4	3	0	0	4	10	3.33	0	2	3	0	0	0	2	4	0	4
bta-miR-302a	bta-mir-302a	0	0	0	0	0	0	0	0	0	0	0	0	0	0	0	0	0	0	0	0	0	0.5	0	0	0	0	0.5	0	0	0	0	0	0	0	0	0	0	0	0	0.5
bta-miR-302b	bta-mir-302b	0	0	0	0	0	0	0	0	0	0	0	0	0	0	0	0	0	0	0	0	0	0.5	0	0	0	0	0.5	0	0	0	0	0	0	0	0	0	0	0	0	0.5
bta-miR-302d	bta-mir-302d	0	0	0	0	0	0	0	0	0	0	0	0	0	0	0	0	0	0	0	0	0	0.5	0	0	0	0	0.5	0	0	0	0	0	0	0	0	0	0	0	0	0.5
bta-miR-3064	bta-mir-3064	0	0	0	0	0	0	0	0	0	0	0	0	0	0	0	0	0	0	0	0	3	0	0	0	0	0	0	0	0	0	0	0	2	0	0	0	0	0	0	0
bta-miR-30a-5p	bta-mir-30a	8242.67	1144.83	476.5	2401.67	3215.67	2236.5	4600.33	3204.33	751.67	1284.83	2174.83	3459.33	673	1038.5	2946.17	3571.17	534	860.83	836.5	386	9105.17	1338.17	2798.17	919	1509.17	515	5659.83	2384	7289	3281.83	1163.5	2619.5	3410.33	856.33	100.33	533	3723.67	11381.3	6714.83	4638.33
bta-miR-30b-3p	bta-mir-30b	0	0	0	0	0	2	0	0	1	0	0	0	0	0	0	0	0	0	0	0	0	0	0	0	0	0	0	0	0	0	0	0	0	0	0	0	0	0	0	0
bta-miR-30b-5p	bta-mir-30b	518.5	147	123.5	231	686	555.5	2994	1255.5	108	217	369	519	96	85	265.5	557.5	28	108	101	20	1109.5	313	326	282	306	158	613.5	249.5	1606.5	794.5	171.5	358.5	1769	577.5	24	103	328	886	459	535
bta-miR-30c	bta-mir-30c	480.5	140	116.5	175	426	384.5	1532	542.5	142	134	210	430.5	100.5	100	236.5	533.5	63	115	112	38	714.5	271	279	215	327	147	615.5	325.5	915.5	359	100.5	306.5	946.5	257.5	18	101	279	609	333	338
bta-miR-30d	bta-mir-30d	15924.7	8373	5734.33	6090.33	20695.3	21461.8	54920.2	26639.5	5032.33	8377.83	12283.3	13190.3	5318.17	5776.67	11538.5	24959.7	1916	5693.5	5612.17	1978.83	40318.5	14696.3	14932.3	14804.8	12466.2	8932.83	16970.5	11202.5	34100.5	15761.5	8505.33	14718.2	50294	16855.8	2522.83	4192.67	15705.2	29746.5	18106.5	22509.8
bta-miR-30e-5p	bta-mir-30e	4338	595.67	276.33	919.67	2195.17	1966.83	4399.33	2605.67	433.67	727	945.5	1656	418.67	563.67	1501.33	2063	225	367.67	415.67	195.33	5222.83	843.67	1685.17	713.83	784.5	412.33	2985.17	1081.5	4648	1557.67	773.33	1690.17	2448.17	709	107	274.67	1940	5717.67	3238.17	2241.5
bta-miR-30f	bta-mir-30f	3	2	0	5	24	18	51	10	3	2	0	13.5	11.5	8	6	35	11	6	5	8	23	8	4	9	3	2	16	8	26	11.5	0	14	22.5	6	3	12	5	23	11	3
bta-miR-31	bta-mir-31	3.5	1	0.5	1	3.5	4.5	7.5	5	2	0.5	3.5	3.5	0.5	0	12	11.5	1	4.5	13	2.5	1.5	0	2.5	1	0.5	0	3	1.5	14	4.5	2	6	18	8.5	4	6	4	4.5	0.5	6
bta-miR-3141	bta-mir-3141	0	0	0	0	0	0	0	0	0	0	0	0	0	0	0	0	0	0	0	1	0	0	0	0	0	0	0	0	0	0	0	0	0	0	0	0	0	0	0	0
bta-miR-32	bta-mir-32	484	76	66	181	293	260	784	312	84	93	159	260	55	81	169	291	18	72	98	29	589	140	211	93	189	96	518	228	614	186	80	194	439	89	21	24	181	629	384	220
bta-miR-320a	bta-mir-320a-1	17	7.5	22	31	42	57	74	32	22	21	28.5	18.5	9	11.5	22.5	23	12	25	13.5	21	27	17.5	18.5	16.5	21.5	14.5	30	24	40	25	12	18.5	59	27.5	9.5	21.5	20.5	35.5	22	17.5
bta-miR-320a	bta-mir-320a-2	17	7.5	22	31	42	57	74	32	22	21	28.5	18.5	9	11.5	22.5	23	12	25	13.5	21	27	17.5	18.5	16.5	21.5	14.5	30	24	40	25	12	18.5	59	27.5	9.5	21.5	20.5	35.5	22	17.5
bta-miR-323	bta-mir-323	2	0	0	3.5	3.5	4	8	3	0	6.5	0	0	0	1	0	1.5	0.5	0	0.5	1.5	3.5	3	0.5	0	0.5	0	7	1.5	5.5	1	0.5	1	12	3.5	1.5	1	3	6.5	4	2.5
bta-miR-324	bta-mir-324	3	0	1	0	1	2	4	1	0	1	1	1	0	0	2	3	0	0	0	0	1	0	0	0	5	0	1	0	2	0	2	1	3	1	0	0	0	4	0	4
bta-miR-326	bta-mir-326	0	0	0	0	0	1	0	0	0	0	0	0	2	0	0	0	0	0	0	0	0	0	0	0	0	0	0	0	7	0	0	0	0	0	0	0	0	0	0	0
bta-miR-328	bta-mir-328	23	6	11	8	3	15	51	9	10	2	4	7	24	8	8	20	18	9	2	2	11	5	1	1	4	5	15	3	17	5	7	11	21	0	5	17	3	21	18	7
bta-miR-329a	bta-mir-329a	0	0	0	0	0	0	0	0	0	0	0	0	0	0	0	0	0	0	0	0.5	0	0	0	0	0	0	0	0	0	0	0	0	0	0	0	0	0	0	0	0
bta-miR-330	bta-mir-330	0	4	0	0	0	0	0	4	0	0	0	0	2	0	0	2	4	0	0	1	2	0	0	0	0	3	0	0	2	0	0	2	1	0	0	2	0	0	0	0
bta-miR-331-3p	bta-mir-331	2	0	0	0	0	1	2	7	0	1	0	0	2	3	1	4	2	0	0	0	12	0	1	8	1	1	3	0	4	0	0	1	3	0	0	3	1	0	1	0
bta-miR-331-5p	bta-mir-331	4	0	4	6	2	5	15	12	4	3	1	9	3	2	1	16	6	0	1	2	4	2	2	0	4	4	1	5	7	0	0	0	16	0	3	0	1	3	3	4
bta-miR-335	bta-mir-335	1713	571	763	1277	1579	2037	5753	1825	715	492	929	1608	466	338	986	2294	198	333	426	271	3015	851	1319	807	1763	737	3305	1488	3920	902	434	1088	4090	574	103	466	742	2296	1267	1040
bta-miR-338	bta-mir-338	2	2	1	1	3	13	16	2	2	4	1	2	15	3	9	21	40	0	3	25	5	4	2	1	4	1	4	5	19	22	1	72	17	3	1	3	6	33	8	12
bta-miR-339a	bta-mir-339a	60	28.5	28.5	46.5	42.5	38.5	167.5	54	24	23.5	51	42.5	14	21	34	67.5	12	32	20	6	73	18.5	24.5	13.5	57.5	24.5	86.5	35.5	78.5	42	18.5	31	93.5	24.5	8	23.5	43	66	43.5	55
bta-miR-339b	bta-mir-339b	46	20.5	25.5	45.5	38.5	25.5	136.5	45	16	20.5	41	35.5	12	18	30	61.5	5	30	17	5	68	13.5	23.5	12.5	54.5	20.5	84.5	35.5	66.5	36	16.5	28	85.5	22.5	4	23.5	34	53	31.5	52
bta-miR-33a	bta-mir-33a	3	0	0	3	0	0	0	0	0	0	0	0	0	0	0	0	0	1	0	0	1	0	0	0	0	0	0	0	0	0	0	6	0	0	0	1	0	0	0	0
bta-miR-33b	bta-mir-33b	2	0	0	0	0	0	0	0	0	0	0	0	0	0	0	0	0	0	0	0	0	0	0	0	0	0	0	0	2	0	0	0	0	0	0	0	0	0	0	0
bta-miR-340	bta-mir-340	6	0	4.5	1	1.5	6.5	13.5	10	1	0	1	3	3	2.5	1	9	0	0	0.5	0	9.5	3	1	0	3.5	1.5	10.5	7	12.5	5.5	0	3	11	2.5	0	0.5	1	11	4.5	1
bta-miR-342	bta-mir-342	1009	576	784	544	1364	1496	4666	1794	586	574	1011	1007	319	399	874	1761	181	524	316	192	2103	840	860	998	1180	826	1429	1052	2905	1388	426	952	3068	1011	129	321	775	1839	1064	1033
bta-miR-3431	bta-mir-3431	12	15	1	12	12	4	25	14	0	0	8	7	3	0	11	11	1	6	4	2	26	8	12	6	6	3	25	12	8	2	0	16	22	15	0	6	9	8	9	11
bta-miR-3432a	bta-mir-3432a-1	15.17	4.33	16.5	28.83	30.33	30.5	70.5	28.17	11	11.83	22.83	20.33	7.5	0.5	18.67	34.33	1.67	7.67	5.67	2.33	20.17	8	9.67	15.33	26.33	8	45	22.67	47.83	18.67	11.67	15.67	38.17	13.83	3.83	10.67	18	49.17	31.83	27
bta-miR-3432a	bta-mir-3432a-2	15.17	4.33	16.5	28.83	30.33	30.5	70.5	29.17	11	11.83	22.83	20.33	7.5	0.5	18.67	34.33	1.67	7.67	5.67	2.33	20.17	8	9.67	15.33	26.33	8	47	22.67	47.83	18.67	11.67	15.67	38.17	13.83	3.83	10.67	18	51.17	31.83	27
bta-miR-3432b	bta-mir-3432b	0	0	0	0	1.33	0	0	0.33	0	0	0	0.67	0	0	0	0.33	0	0	0	0	0.67	0.33	0	0	0	0	0	0.33	1.33	0	0	0.33	0.33	0	0	0	1	1.33	0	0.67
bta-miR-345-3p	bta-mir-345	0	0	3	0	0	0	0	0	0	0	1	5	3	0	0	0	0	0	0	0	0	0	0	0	0	0	0	0	0	0	0	3	1	0	0	0	0	0	0	0
bta-miR-345-5p	bta-mir-345	0	0	0	0	0	0	0	0	0	0	0	0	0	0	0	0	0	0	0	0	0	1	0	0	0	0	0	5	0	0	0	1	0	0	0	0	0	0	4	0
bta-miR-346	bta-mir-346	0	0	0	0	0	0	0	0	0	0	0	0	0	0	1	4	0	0	0	0	0	0	0	0	0	0	3	0	0	0	0	0	0	0	0	0	0	0	0	0
bta-miR-34a	bta-mir-34a	2	0	2	0	6	1	3	0	0	0	2	0	5	4	0	6	3	0	0	1	2	0	2	0	0	2	0	0	6	5	3	1	1	4	0	5	1	2	1	2
bta-miR-34b	bta-mir-34b	4021.5	1371.5	2253	3242.5	4961.5	5371.5	16074.5	5501	1833	2104	3562	4979.5	1235	1054	2880.5	5197	482.5	1913	2465.5	971.5	8501	2238	2766.5	2058.5	5819	2608.5	9385	4655.5	9772.5	5213.5	2492	3281.5	8855	2602	542.5	1236.5	3938.5	5636.5	3736.5	6144
bta-miR-34c	bta-mir-34c	24976.5	4204.5	6292	12336.5	19157.5	18933.5	51278.5	20884	6370	7745	13081	22933.5	4299	4231	11995.5	18499	1983.5	6134	7150.5	3207.5	33062	6502	10130.5	5844.5	17138	7049.5	38432	15985.5	39983.5	18308.5	8124	13205.5	29072	9079	1826.5	4828.5	13533.5	28361.5	18144.5	20265
bta-miR-361	bta-mir-361	7	0	4	0	1	0	4	3	0	1	2	3	2	1	7	1	0	1	0	1	9	3	0	0	0	8	6	10	18	6	4	8	14	1	0	1	4	14	2	0
bta-miR-3613a	bta-mir-3613a	0	0	1	0	0	0	0	3	0	0	0	0	0	0	0	0	0	0	0	0	1	0	0	2	0	0.5	0	0	0	0	0	0	1.5	0	0	0	0	0	0	0
bta-miR-362-3p	bta-mir-362	2	1	1	2	0.5	2.5	3	1	1.5	0	0.5	1.5	0	0	3.5	1.5	0	0	1.5	0	3.5	1	0.5	0	1	0.5	1	0	2	2	0	2.5	0	2.5	0	0	1.5	1	1	4.5
bta-miR-362-5p	bta-mir-362	1.5	1.5	0	0	0	1	2.5	3	0	2	0	2.5	0	0	1	0.5	1	2	0	0.5	0	1	0	0	0.5	0	0	0	1.5	1	0	0	3.5	1.5	0	0.5	0	2	0	2
bta-miR-363	bta-mir-363	14	7	9.5	10	35.5	25	50.5	23.5	8	5	19.5	27.5	2	9.5	11	34.5	0	9	7.5	5	29	13	8	9	13	4.5	27.5	12.5	34	28	7.5	7.5	63	11	0	4.5	7	45.5	25	20.5
bta-miR-365-3p	bta-mir-365-1	0	0	0	0	0	0	0	1	0	0	0	0	1	0	0	0	0	0	0	0	0	0	0	0	0	0	0.5	0	0	0	0	1.5	0.5	0	0	0	0.5	0	0	0
bta-miR-365-3p	bta-mir-365-2	0	0	0	0	0	0	0	1	0	0	0	0	1	0	0	0	0	0	0	0	0	0	0	0	0	0	0.5	0	0	0	0	1.5	0.5	0	0	0	0.5	0	0	0
bta-miR-365-5p	bta-mir-365-1	0	0	0	2	0	0	0	0	0	0	0	0	0	0	0	0	0	0	0	0	0	0	0	0	0	0	0	0	0	0	0	0	0	0	0	0	0	0	0	0
bta-miR-3660	bta-mir-3660	3	1	1	12	11	11	25	10	0	0	4	2	5	3	6	7	0	2	0	2	6	2	5	3	19	4	18	10	1	10	5	1	23	7	0	1	1	8	10	1
bta-miR-369-3p	bta-mir-369	11	1.5	5.5	8	10	11	33.5	4	0	0.5	5	6.5	0	0	11.5	13	0	0	2	1	14	1	2.5	2.5	5	2	13.5	5	23.5	11	1.5	8	31.5	9	0	1.5	0.5	12.5	15	7.5
bta-miR-369-5p	bta-mir-369	2	0	0	0	0	0	0.5	0.5	0	0	0.5	0	0	1	0	0.5	0	0	0	0.5	0.5	0	0.5	0.5	1.5	0	1	1	5.5	0	0	1.5	1	1	0	0	1	1.5	0	0
bta-miR-370	bta-mir-370	0	0	0	0	0	0	0	0	0	0	0	0	2	1	0	1	0	0	0	0	0	0	0	0	0	0	0	0	0	0	0	6	0	0	0	0	2	1	0	0
bta-miR-371	bta-mir-371	0	0	0	0	0	0	1	0	0	0	2	0	0	0	3	0	0	0	0	4	3	0	1	0	0	0	0	0	4	0	0	3	0	0	0	1	0	0	6	0
bta-miR-374a	bta-mir-374a	14	1	3	8	18	12	42	4	0	2	5	12	3	1	22.33	26	12	2	13	1	35	18	5	3	17	1	20	19	30	4	1	19	37	3	0	10	6	26	13	9
bta-miR-374b	bta-mir-374b	3.5	0.5	0	0	1.5	1.5	2	0	0	1	0	3.5	0	1	1.83	1	0	1.5	0	0	7	0	0.5	0	0.5	0	5	1.5	3.5	3.5	1	2	9.5	0.5	0	2.5	1	6	1	2
bta-miR-375	bta-mir-375	6233	1922	4244	7187	9998	9663	20002	11140	2063	3529	4624	5661	2352	2997	6070	9086	1563	3097	3153	1676	11383	4622	5237	4047	6191	2732	10286	6554	17723	9470	3370	7024	14615	5023	1393	2852	4536	10446	7442	6393
bta-miR-376a	bta-mir-376a	0	0	0	0	0	0	0	0	0	0	0	0	0	0	0.33	1	0	0	0	0	0	0	0	0	0	0	0	0	0	0	0	0	0	0	0	0	0	0	0	0
bta-miR-376b	bta-mir-376b	1	0	0	0	0	0	1	0	0	0	0	1	0	0	1	0	0	0	0	0	4.5	0	0	0	0.5	0	0	0	1	0	1	2	3.5	0	0	1	0	1	1	1.5
bta-miR-376d	bta-mir-376d	0	0	0	0	0	0	0.5	0	0	0	0	0	0	0	0.33	0	0	0	0	0	0	0	0	0	0	0	0.5	0	0	0	0	0	0.5	0	0	0	0	0	0	0
bta-miR-376e	bta-mir-376e	0	0	0	2.5	0	0	4.5	0	0	0	2	0	0	0	0	0	0	0	0	0	2.5	0	0	2	2	0	0	0	1.5	3	0	0	2	0	0	0	0	1	0	0
bta-miR-377	bta-mir-377	0	0	0	0	0	0	0	0	0	0	0	0	0	0	0	0	0	0	0	0	0	0	0	0	0	0	0	0	0	0	0	0	0	0	0	0	0	1	0	0
bta-miR-378	bta-mir-378-1	43.33	13	18.33	31.25	34.25	50	81	43.67	28.17	17.83	46.83	59.25	9.17	14	15.83	38.33	13.33	26.83	23.83	12	27.5	9	7.83	4.33	36.58	19.5	70.83	22.42	15.17	10.83	9.33	14.17	74.83	28.83	2.33	22.08	19.75	29.83	21.17	22.58
bta-miR-378	bta-mir-378-2	57.33	13	27.33	56.25	47.25	51	88	42.67	36.17	14.83	55.83	80.25	12.17	16	40.83	52.33	15.33	30.83	29.83	18	35.5	11	14.83	11.33	44.58	10.5	112.83	32.42	19.17	8.83	12.33	18.17	89.83	24.83	3.33	22.08	18.75	51.83	25.17	25.58
bta-miR-378b	bta-mir-378b	0	0	0	0	0	0	0	0.25	1	0	0	0	0	0	0	0	0	0	0	0	0.33	0	0	0	0.33	0	0	0	0	0	0	0	0	0	0	0	0	0	0	0
bta-miR-378c	bta-mir-378c	10.83	3	8.33	13.25	17.75	17	38	22.17	11.67	14.33	12.33	13.25	1.67	3	6.33	7.33	4.33	11.83	3.33	6	8.67	5	3.33	2.33	15.25	2	13.33	5.92	8.67	8.33	6.33	2.67	20.33	12.33	1.33	8.58	3.25	10.33	6.67	8.58
bta-miR-378d	bta-mir-378d	1.5	0	0	0.25	0.75	0	0	0.25	0	0	0	0.25	0	0	0	0	0	0.5	0	0	0	0	0	0	0.25	0	0	0.25	0	0	0	0	1	0	0	0.25	0.25	0	0	0.25
bta-miR-379	bta-mir-379	0	0	0	0	0	0	0	0	0	0	0	0	0	1.5	0	0	0.5	0	0	0	0	0	0	0	1	0	1.5	0	0	0	0	0	3	0	0	0	0	0	0	0
bta-miR-380-3p	bta-mir-380	4.5	1	0	7.5	5	2	11.5	1.5	1.5	0.5	3	5.5	2.5	0.5	4	2	7	0	0	1.5	15	1.5	5	1	3.5	1	4.5	5.5	10.5	4.5	0	10	15.5	6.5	0	3	3	16	11.5	7
bta-miR-381	bta-mir-381	6	0	0	1	7	1	1	0	1	2	0	7	0	0	0	7	0	3	0	0	14	2	2	0	0	1	6	0	11	8	2	5	11	0	0	1	2	3	9	0
bta-miR-382	bta-mir-382	0	0	0	0	0	0	0	2	0	0	0	0	0	0	0	1	3	0	0	0	0	0	0	0	0	0	0	0	1	0	0	0	0	0	0	0	0	0	0	0
bta-miR-383	bta-mir-383	0	1	0	0	3	2	3	2	1	2	2	1	0	1	2	2	0	0	0	4	4	0	0	0	0	0	0	0	1	0	0	0	0	0	0	0	2	5	2	0
bta-miR-3956	bta-mir-3956	0	0	1	1	1	0	5	3	0	0	0	0	0	0	3	4	0	0	0	0	1	0	0	0	2	0	1	3	4	1	0	0	10	2	0	0	0	0	0	0
bta-miR-409a	bta-mir-409a	1	3	2	12	16	14	59	16	4	4	6	16	17	9	7	39	21	4	6	7	9	2	3	2	28	15	38	13	65	10	2	44	165	24	5	27	3	39	8	6
bta-miR-410	bta-mir-410	64	9	1	12	35	30	71	59	2	16	17	26	9	7	30	37	21	10	9	5	72	5	13	2	18	7	50	21	103	48	42	46	205	44	4	26	31	71	48	21
bta-miR-411a	bta-mir-411a	73.5	18.5	12.5	24	52	31	115.5	45	15	15.5	20	45.5	18.5	8	13.5	44.5	11.5	6	19	6	93.5	18.5	25.5	12.5	28	14	55	34.5	101	51.5	18	51	134	28.5	6.5	17	29.5	87	61	47.5
bta-miR-411b	bta-mir-411b	0	0	0	0	0	0	0	0	0	0	0	0	0	0	0	1	0	0	0	0	0	0	0	0	0	0	0	0	0	0	0	0	0	0	0	0	0	0	0	0
bta-miR-411c-3p	bta-mir-411c	0	0	0	0	0	0	0	0	0	0	0	1	0	0	0	0	0	0	0	0	0	0	0	0	0	0	0	0	0	0	0	0	0	0	0	0	0	0	0	1
bta-miR-411c-5p	bta-mir-411c	6	5	6	5	8	16	43	16	4	5	8	6	9	17	8	15	8	1	10	1	11	12	6	14	20	12	15	2	25	26	3	19	52	24	2	22	6	16	9	15
bta-miR-412	bta-mir-412	2	0	0	0	0	0	0	0	0	0	0	0	0	0	0	0	0	0	0	0	0	0	0	0	0	0	0	0	0	0	0	0	0	0	0	0	0	0	0	0
bta-miR-421	bta-mir-421	11	4	3	1	3	3	6	2	0	1	2	6	2	2	10	19	7	0	0	0	5	2	1	0	2	0	9	0	17	5	1	2	15	3	0	1	3	7	0	5
bta-miR-423-3p	bta-mir-423	99	16	22	48	69	100	175	55	69	25	31	58	32	32	55	100	43	8	34	29	81	15	24	22	31	14	64	12	94	32	29	57	117	28	5	30	17	74	57	39
bta-miR-423-5p	bta-mir-423	57	52	255	231	543	642	477	456	80	142	197	293	70	58	142	284	144	76	138	90	129	111	173	183	255	126	659	407	716	323	96	323	620	201	92	243	248	575	338	194
bta-miR-424-3p	bta-mir-424	0	1	0	0	0	0	2	0	0	4	0	0	1	1	0	2	1	0	1	0	0	2	0	3	0	0	4	0	1	0	0	3	3	0	0	0	0	0	2	5
bta-miR-424-5p	bta-mir-424	0	0	0	0	1	1	0	0	0	1	0	0	0	1	0	1	0	4	0	0	0	0	0	1	0	0	0	0	0	0	0	0	0	0	0	0	0	0	0	1
bta-miR-425-3p	bta-mir-425	4	0	2	2	1	7	6	5	0	2	1	1	0	0	0	5	0	2	0	0	3	2	1	0	5	9	2	2	10	0	0	5	8	3	0	0	3	5	16	2
bta-miR-425-5p	bta-mir-425	3187	860	1117	2338	3534	3407	9492	3827	1056	1337	2019	3437	943	972	2758	4342	464	986	1182	556	4566	1380	1552	1148	2486	1083	4609	2375	7560	2607	1048	2147	6394	1509	288	963	2265	6172	3722	2965
bta-miR-4286	bta-mir-4286-1	5.5	2.5	0	3.5	3	4	10.5	6	2.5	1.5	2	1	0	0.5	1	2	0	0.5	1.5	0.5	4	0.5	1	2	1	2	3	1	6	2	0.5	3	7.5	0	0	1	0	1	0	2.5
bta-miR-4286	bta-mir-4286-2	5.5	4.5	0	3.5	4	4	15.5	6	2.5	1.5	2	1	0	0.5	1	2	0	0.5	1.5	0.5	4	0.5	1	2	1	2	9	1	7	2	6.5	3	7.5	0	0	1	0	1	0	2.5
bta-miR-429	bta-mir-429	70.5	9	7	28	37	53.5	128.5	50	16.5	5	29.5	33	11.5	6.5	27.5	36	5.5	15	8.5	9	107.5	20	36	10.5	33.5	3.5	81	37	96	23	1	28.5	46.5	5	1	12	27	81.5	54	15
bta-miR-431	bta-mir-431	3	3	0	3	19	16	28	8	2	7	7	12	1	5	4	7	0	2	2	3	11	5	7	4	7	7	14	19	32	15	6	7	80	26	14	24	2	18	5	10
bta-miR-432	bta-mir-432	0	0	0	3	1	1	2	3	0	0	2	0	11	0	0	8	39	0	3	19	0	0	0	0	0	0	0	2	3	0	6	23	11	0	0	5	1	7	9	0
bta-miR-433	bta-mir-433	0	0	0	0	0	0	0	0	0	0	0	0	1	0	0	2	4	0	0	5	0	0	0	0	0	0	0	0	3	0	0	9	0	0	0	0	0	0	0	0
bta-miR-448	bta-mir-448	0	0	0	0	0	0	0	0	0	0	0	0	2	0	0	1	0	0	0	2	0	0	0	0	0	0	0	0	0	0	0	0	0	0	0	0	0	0	0	0
bta-miR-449a	bta-mir-449a	2198.83	489.17	534.83	1430.33	2571.17	2282.5	5049.17	2161.17	745	966.83	1460.5	2519.5	472	537.5	1563.17	2392	228	480.17	548	284	3810.83	630.83	1322.83	548	1480.67	552	3698.33	1784.83	4314.67	1762.33	692.5	1317	3337.83	812.33	140.33	468	1530.83	3006.67	1931.33	2153.33
bta-miR-449b	bta-mir-449b	14.33	1.67	1.33	4.33	19.67	21	34.17	6.67	2	5.33	5.5	16	1	9	7.67	11	9.5	0.67	0	1	13.33	0.33	7.83	0	8.67	5	15.33	8.33	31.67	8.33	3	4.5	20.33	9.33	1.33	2	3.33	3.67	19.33	15.33
bta-miR-449c	bta-mir-449c	6	3	0	2	4	2	15	4	9	5	15	13	0	0	4	5	0	1	0	0	8	4	3	3	1	0	0	0	8	10	2	1	10	3	0	2	0	4	6	1
bta-miR-450a	bta-mir-450a-1	1.67	1	0	0.33	2.33	0.67	2.67	2	0	0.33	0	0.33	1	1.67	0.67	2	0	1.33	0.33	0	1.33	0	2	0	0	0	0	0	1.67	0.67	0.33	0.33	0.67	0	0	0	0	0	0.67	3
bta-miR-450a	bta-mir-450a-2	1.67	1	0	0.33	2.33	0.67	2.67	2	0	0.33	0	0.33	1	1.67	0.67	2	0	1.33	0.33	0	1.33	0	2	0	0	0	0	0	1.67	0.67	0.33	0.33	0.67	0	0	0	0	0	0.67	3
bta-miR-450b	bta-mir-450b	23.5	5	1.5	5	15	17.5	22	12	4	4	5	13	9.5	4.5	12.5	39.5	0.5	5.5	5.5	2	24.5	4.5	6.5	1.5	4	3.5	17.5	6.5	23	5	4.5	4.5	20	7.5	2	1.5	5	11.5	6.5	5
bta-miR-451	bta-mir-451	6	0	0	0	0	2	0	0	2	0	0	0	10	5	0	3	10	0	4	4	4	0	4	0	1	0	0	0	5	0	0	6	0	0	0	2	0	6	1	0
bta-miR-452	bta-mir-452	0.5	2	0	0.5	4	2	7	1.5	0	0.5	1	0.5	0	0	3	1	0	2	0.5	0	4	1	0	0.5	0.5	1.5	4	0.5	3.5	0	0	1	5	1.5	0	0	3	4	1	1.5
bta-miR-454	bta-mir-454	3	0	0	6	3	0	4	0	0	3	0	0	0	0	0	3	0	0	0	0	1	0	1	0	0	0	2	0	0	8	0	0	0	2	0	0	0	1	2	0
bta-miR-455-3p	bta-mir-455	0	0	0	0	0	0	0	0	0	0	0	0	0	0	0	0	0	0	0	0	0	0	0	0	1.5	0	0	0	0	0	0	0	0	0	0	0	0	1	0	0
bta-miR-455-5p	bta-mir-455	3.5	1	3	0	0	0	8.5	4.5	5.5	0	1	2.5	0.5	0	1	0.5	0	0	1.5	0	1.5	0	1.5	3.5	2.5	1.5	3	2.5	2.5	3.5	0.5	2	6.5	1	1	0.5	0	1.5	0	2
bta-miR-483	bta-mir-483	0	0	0	3	0	0	2	0	1	0	0	0	3	2	1	3	0	0	0	0	0	0	0	0	0	0	0	0	0	0	0	0	4	0	0	0	0	0	0	0
bta-miR-484	bta-mir-484	26	18	5	19	29	29	92	42	18	19	14	24	22	8	24	27	11	2	6	5	34	12	13	19	5	5	14	3	29	17	3	18	54	13	4	13	4	29	15	17
bta-miR-485	bta-mir-485	0	0	0	0	0	0	2	0	0	0	0	0	13	4	3	4	20	0	0	4	0	0	0	1	0	0	0	0	2	0	0	32	4	2	0	5	0	4	3	0
bta-miR-486	bta-mir-486	170	152	185	130	148	161	412	242	145	81	130	134	414	97	178	409	502	160	118	196	225	117	100	120	103	93	123	93	300	193	69	467	495	208	32	122	114	274	165	146
bta-miR-487a	bta-mir-487a	1.5	0	0	0	0	0	4	0	0.5	0	0	0	0	0	0	0	0	0	0	0	2	0	0.5	0	0	0	0	0	5	0	0	1.5	1.5	0	0	1	0.5	0	0	0
bta-miR-487b	bta-mir-487b	0	0	0	0	0	1	2	0	1	0	0	1	3	0	6	7	2	0	1	3	2	0	0	0	2	0	3	0	11	4	0	8	11	4	0	2	1	5	5	1
bta-miR-488	bta-mir-488	0	0	0	0	3	0	3	0	0	0	1	1	0	0	0	0	0	0	0	0	0	0	2	0	0	0	0	0	0	2	0	1	0	0	0	0	0	3	0	0
bta-miR-489	bta-mir-489	0	0	0	0	0	0	0	0	0	0	0	2	0	0	0	0	0	0	0	0	0	0	1	1	1	0	0	0	2	0	0	1	0	0	0	0	0	0	2	0
bta-miR-490	bta-mir-490	0	0	0	0	0	0	0	0	0	0	0	0	5	0	0	0	0	0	0	0	0	0	0	0	0	0	0	0	0	0	0	0	0	0	0	0	0	2	0	2
bta-miR-491	bta-mir-491	0	0	0	0	0	2	0	0	0	0	0	0	0	0	0	0	0	0	0	0	0	0	0	0	0	0	0	0	0	0	0	0	0	0	0	0	0	0	0	0
bta-miR-493	bta-mir-493	0	0	0	0	0	0	0	0	0	0	0	0	0	0	0	0	0	0	0	0	0	0	0	0	0	0	0	0	0	0	0	2	0	0	0	0	0	0	0	0
bta-miR-495	bta-mir-495	5	0	3	0	4	11	32	7	0	3	1	1	0	0	0	0	0	2	0	0	5	0	2	0	1	3	4	8	28	14	2	5	79	19	2	8	0	8	3	9
bta-miR-496	bta-mir-496	0	0	0	0	0	0	0	0	0	0	0	0	0	0	0	0	0	0	0	0	0	0	0	0	0	0	0	0	0	0	0	0	0	0	0	0	1	0	0	0
bta-miR-497	bta-mir-497	11	6	8	0	12	17	41	14	4	5	4	21	0	1	18	13	3	5	9	1	37	6	12	14	4	1	28	6	33	12	9	3	28	21	1	1	10	29	6	15
bta-miR-499	bta-mir-499	15	2	7	1	11	13	46	9	4	2	11	6	2	2	13	20	0	2	5	2	19	8	6	3	5	14	9	4	22	8	5	2	12	2	0	1	3	14	6	8
bta-miR-500	bta-mir-500	1	0	0	0	0	2	2	1	0	0	2	0	0	0	0	0	0	0	2	0	1	0	0	0	0	1	0	5	1	0	0	0	1	0	0	0	0	0	0	0
bta-miR-502a	bta-mir-502a-2	3.83	0.67	6	1	8.33	7	25	7.33	3	2.67	3	5.83	0.67	2	4.67	12	0.5	0.33	2.17	1.67	9.83	4.5	5.67	5	9.67	4.83	7.83	8.17	13.83	8.17	2.83	3.33	18.17	3.67	0.33	1.83	2.67	13.83	7.83	5.33
bta-miR-502a	bta-mir-502a-1	3.83	0.67	6	1	8.33	7	25	7.33	3	2.67	3	6.33	0.67	2	4.67	13	0.5	0.33	2.17	1.67	10.83	4.5	5.67	5	9.67	4.83	7.83	8.17	13.83	8.17	2.83	3.33	18.17	3.67	0.33	1.83	2.67	13.83	7.83	5.33
bta-miR-502b	bta-mir-502b	12.5	0.5	0	2	6	9.5	10	5.5	0.5	6	2	9	1.5	2	0	5	2	1	6	0	9.5	9.5	4	5.5	6	3	9.5	17	19.5	8.5	2.5	10	8.5	4	3	5.5	8.5	6	3.5	8
bta-miR-503-3p	bta-mir-503	0	0	0	0	0	0	0	5	0	0	0	0	0	0	0	1	0	0	0	0	0	0	0	0	0	0	0	0	0	0	0	0	0	0	0	0	0	0	2	0
bta-miR-504	bta-mir-504	3	2	9	2	7	4	20	7	0	7	1	1	7	5	4	15	14	2	1	4	14	5	3	0	0	2	1	2	2	4	4	7	13	3	0	0	2	8	7	5
bta-miR-505	bta-mir-505	2	0	0	5	1	2	0	0	0	0	0	0	0	0	2	4	0	0	0	0	5	3	0	0	1	0	4	0	9	0	4	7	1	0	0	0	0	1	2	1
bta-miR-532	bta-mir-532	67	32	25	28	56	56	149	43	20	15	33	44	36	9	41	134	51	23	24	22	97	15	38	27	67	24	57	44	90	64	39	55	148	29	10	23	21	38	19	41
bta-miR-539	bta-mir-539	0	0	0	0	0	0	0	0	0	0	0	0	0	0	0	0	0	0	0	0	0	0	0	0	0	0	1	0	0	0	0	0	0	1	0	0	0	0	0	0
bta-miR-541	bta-mir-541	0	0	0	0	0	0	0	0	0	0	0	0	0	0	0	0	0	0	0	0	0	0	0	0	0	0	0	0	0	0	0	0	0	0	0	0	0	1	0	0
bta-miR-542-5p	bta-mir-542	0	0	0	0	0	0	0	0	0	0	0	0	0	0	0	1	0	0	0	0	0	0	0	0	1	0	0	0	0	0	0	0	0	0	0	0	0	0	0	0
bta-miR-543	bta-mir-543	4	4	3	3.5	5.5	6.5	26.5	9.5	2.5	1.5	3	4.5	1.5	1.5	6.5	8	3	3	2.5	1.5	7.5	7	6	1.5	5.5	2.5	9	1.5	26.5	3	7.5	11.5	58	9	3	6	0.5	5.5	7.5	7
bta-miR-545-3p	bta-mir-545	0	0	0	0	0	0	1	0	0	0	0	0	0	0.5	0	1	0	0	0.5	0	0.5	0	0	0	0	0	3.5	0	0	0	0	0	1.5	0	0	0	0.5	0.5	0	0
bta-miR-545-5p	bta-mir-545	0.5	0	0.5	2	2	5	6	1	1	3	0.5	0	0	2	0	11	0	0.5	1	0	5	0	1.5	0.5	4.5	1	2	5	1.5	1.5	3	3.5	5	3	0	0.5	3.5	2.5	0	0.5
bta-miR-551b	bta-mir-551b	0	0	0	0	1	1	0	1	0	0	0	0	0	0	0	0	0	0	0	0	0	0	0	0	0	0	0	0	0	0	0	0	0	0	0	0	0	2	0	0
bta-miR-574	bta-mir-574	3.5	1	0	1	0	0	0	0	1	0	0	2	0	0	0	0	0	0	0	0	1	0	0	0	0	0	2	0	0.8	0	0	2	1.75	0	1.8	0	0	0.75	0	0
bta-miR-582	bta-mir-582	0	0	0	4	2	0	3	0	1	0	0	0	0	0	0	0	0	0	0	0	1	0	0	0	3	0	0	0	0	0	0	0	3	0	0	0	0	0	1	0
bta-miR-592	bta-mir-592	0	0	0	0	0	0	4	0.5	0	0	0	0	1	0	2	0	0	0	0	1.5	0.5	0	0	0	0	0	2.5	0.5	2	0	0	1.5	1	0	0	0	0	1.5	1	0
bta-miR-6119-3p	bta-mir-6119	0.5	0	1.5	0.5	0	0.5	2.5	0.5	0	0	0	3	2	0	1	6	0	0	1	0	1.5	0	2.5	0	2	0	6	0	5.5	0	4	0	4.5	0	0	1	0	2.5	1	0
bta-miR-6119-5p	bta-mir-6119	351.5	142	315.5	386.5	428.5	521	967	424.5	139.5	174	223.5	334	215.5	158.5	429.5	855.5	43.5	162	159.5	95.5	743.5	207	234.5	237.5	638	253.5	974	480	719	360	163.5	258.5	987.5	304.5	72.5	214.5	209.5	526.5	302.5	309
bta-miR-6120-3p	bta-mir-6120	55	20.5	29	40	81	74.5	203.5	94	9	19	35.5	38.5	22	16.5	65	115.5	9	19	13.5	9.5	111.5	30	22	27.5	64	41.5	101.5	61	107	70.5	18.5	65.5	157	46.5	5.5	23.5	27.5	83.5	49	33
bta-miR-6123	bta-mir-6123	59	18	22	24	64	39	143	74	23	17	37	61	25	9	48	57	14	27	15	5	91	22	45	46	36	11	83	40	99	41	17	41	87	45	7	8	18	98	48	47
bta-miR-628	bta-mir-628	0	0	0	0	0	1.5	1	4.5	0	0.5	1	0	1	0	0	4.5	0	0	0	0	2	0.5	1	0	3	0	0.5	0	1	0	0	1	4.5	1	0	0	0	1.5	0.5	0
bta-miR-6516	bta-mir-6516	0	0	1	0	0	0	3	2	0	0	0	2	0	0	0	0	0	0	0	0	0	0	0	0	0	0	0	0	0	2	0	0	0	0	0	0	0	0	0	0
bta-miR-6518	bta-mir-6518	0	0	0	0	0	0	0	0	0	0	0	0	0	0	0	0	0	0	0	0	0	0	0	0	0	0	0	0	4	0	0	0	0	0	0	1	0	0	0	0
bta-miR-652	bta-mir-652	2	0	0	0	0	3	5	1	0	0	0	0	0	0	5	0	0	0	0	0	0	0	1	0	0	0	0	0	0	0	0	2	3	0	0	1	0	2	1	0
bta-miR-6520	bta-mir-6520	1	0	2	8	9	8	13	3	4	9	1	10	0	2	4	6	2	0	4	0	5	5	5	0	1	4	5	6	4	4	2	2	12	1	0	1	3	10	7	0
bta-miR-6522	bta-mir-6522	19	14	22.5	21	36.5	29.5	51.5	29.5	6.5	11	11.5	9.5	11	15	30	59	1.5	8.5	3.5	10.5	24	4.5	13.5	13	16	10.5	19.5	10.5	43	11.5	3.5	15.5	82.5	24.5	4	20	11	31.5	15.5	21
bta-miR-6524	bta-mir-6524	46	29	38	56	125	140	300	103	43	29	44	95	40	11	35	143	16	37	43	24	197	47	61	48	101	40	122	81	131	81	26	59	248	50	11	45	76	107	59	82
bta-miR-6526	bta-mir-6526-1	490.29	92.56	131.21	359.67	174.15	158.61	531.32	251.75	98.78	133.11	184.12	349.17	43.62	50.04	162.89	228.88	85.62	181.83	227.96	102.46	426.03	103.42	141.92	81.21	390.32	152.07	1091.72	469.89	1516.03	626.19	290.51	531.04	388.14	107.5	15.33	66.79	422.9	1258.47	685.15	568.65
bta-miR-6526	bta-mir-6526-2	490.29	92.56	131.21	359.67	174.15	158.61	531.32	251.75	98.78	133.11	184.12	349.17	43.62	50.04	162.89	228.88	85.62	181.83	227.96	102.46	426.03	103.42	141.92	81.21	390.32	152.07	1091.72	469.89	1516.03	626.19	290.51	531.04	388.14	107.5	15.33	66.79	422.9	1258.47	685.15	568.65
bta-miR-6526	bta-mir-6526-3	490.29	92.56	131.21	359.67	174.15	158.61	531.32	251.75	98.78	133.11	184.12	349.17	43.62	50.04	162.89	228.88	85.62	181.83	227.96	102.46	426.03	103.42	141.92	81.21	390.32	152.07	1091.72	469.89	1516.03	626.19	290.51	531.04	388.14	107.5	15.33	66.79	422.9	1258.47	685.15	568.65
bta-miR-6529a	bta-mir-6529a	392	187	939	928	1496	1730	2170	1473	260	606	858	983	353	287	637	1400	349	844	496	352	720	423	571	640	1162	695	1685	1401	1848	1089	273	753	2329	862	286	481	678	1223	976	852
bta-miR-653	bta-mir-653	0	1	0	2	0	2	10	5	10	8	2	6	1	1	1	3	1	2	1	3	3	1	1	0	7	0	5	4	5	0	0	0	7	4	0	0	0	0	0	1
bta-miR-6531	bta-mir-6531	0	0	0	0	0	0	1	0	3	0	2	2	0	0	0	0	0	0	0	0	2	1	0	0	0	0	0	1	0	0	0	0	3	0	0	0	0	0	0	2
bta-miR-6533	bta-mir-6533	0	0	0	0	0	0	3	0	0	0	0	0	0	0	0	0	0	0	0	0	0	0	2	2	0	0	1	0	0	0	0	1	0	0	0	0	1	1	0	0
bta-miR-6534	bta-mir-6534	4	0	5	2	4	5	13	4	0	0	0	6	0	0	0	9	0	5	0	0	2	0	8	3	1	0	8	2	5	2	4	1	7	4	0	1	1	2	4	0
bta-miR-6536	bta-mir-6536-1	3.67	0.33	0.33	1	0.33	2.67	4.33	0.33	0	0	2	0	0.83	1	0.33	0.67	0	0.33	0	0	1.67	0.33	0.33	2	0.67	0.33	1.5	0.33	1.67	0	0	0	4	0.67	0	0.33	0.67	2.17	1.17	0
bta-miR-6536	bta-mir-6536-2	3.67	0.33	0.33	1	0.33	2.67	4.33	0.33	0	0	2	0	0.83	2	0.33	0.67	0	0.33	0	0	1.67	0.33	0.33	2	0.67	0.33	1	0.33	1.67	0	0	0	4	0.67	0	0.33	0.67	2.17	1.17	0
bta-miR-654	bta-mir-654	1	0	0	0	0	0	1	0	0	0	1	0	0	0	0	0	0	2	0	0	0	0	0	0	0	0	4	0	0	4	0	0	3	0	0	0	0	0	0	0
bta-miR-655	bta-mir-655	0	0	0	0	1	1	0	0	0	0	0	0	0	0	0	0	4	0	0	0	0	1	0	0	0	0	0	0	0	0	0	0	8	0	0	0	0	0	0	0
bta-miR-656	bta-mir-656	1	0	0	1	0	2	1.5	1	0	0	0	1	0	0	2	0	0	0	0	0	1	0	0	0	0	0	1	0	0	2	0	0	3	0	0	0	0	2	1	0
bta-miR-658	bta-mir-658	0	0	0	0	0	0	0	0	0	0	0	0	1	0	0	2	1	0	0	0	0	0	0	0	0	0	0	0	0	0	0	0	0	0	0	0	0	0	0	0
bta-miR-660	bta-mir-660	545	117	96	162	243	296	800	328	91	109	158	411	85	95	207	424	37	94	84	45	777	182	275	163	169	48	387	190	707	301	89	204	757	207	24	70	232	516	346	266
bta-miR-664b	bta-mir-664b	13	17	28	22	67	48	264	119	8	18	34	51	2	0	26	32	5	18	12	4	62	34	26	35	29	12	54	26	109	83	11	24	137	43	7	13	33	80	67	33
bta-miR-665	bta-mir-665	0	0	0	0	0	0	1	0	0	0	0	0	2	0	2	2	4	0	0	3	0	0	3	0	1	0	1	0	1	0	0	0	9	3	0	3	0	0	1	0
bta-miR-669	bta-mir-669	1	0	0	0	0	0	0	0	0	0	0	0	0	0	0	0	0	0	0	0	0	0	0	0	0	0	0	0	0	0	0	0	0	0	0	0	0	0	0	0
bta-miR-7	bta-mir-7-3	2	17.75	36.75	13	48	74	236.5	88	48	35.75	29.75	3	24.75	13.17	2.25	54.75	7.5	29.5	31.75	16.5	100.5	35.75	46.5	40	103.5	28.75	5.5	42	26.75	45.75	18	10.5	121.25	51.75	12.75	26	9	7.75	4	25.08
bta-miR-7	bta-mir-7-1	2	17.75	36.25	13	48	73	238.5	88	48	34.25	29.75	3	24.75	13.17	2.25	54.25	7.5	29.5	31.75	16.5	103.5	34.75	46.5	40	105.5	28.75	5.5	42	26.25	45.75	18	10.5	121.25	51.75	12.75	26	9	7.75	4	24.75
bta-miR-7	bta-mir-7-2	2	18.75	40.25	13	55	78	252.5	95	52	42.25	29.75	3	28.75	13.17	2.25	60.25	10.5	32.5	37.75	17.5	115.5	45.75	47.5	48	114.5	37.75	5.5	46	27.25	53.75	19	13.5	149.25	61.75	13.75	26	9	7.75	4	33.08
bta-miR-708	bta-mir-708	0	0	0	0	0	0	0	0	0	0	0	0	0	0	0	0	0	0	0	0	3	0	0	0	0	0	0	0	1	0	0	0	0	0	0	0	0	0	0	0
bta-miR-744	bta-mir-744	1	0	0	3	0	0	6	1	0	0	0	0	0	1	0	1	14	2	1	1	1	0	2	0	0	0	0	0	0	0	0	8	3	0	0	0	0	8	3	2
bta-miR-758	bta-mir-758	0	0	0	0	0	0	0	0	0	0	0	0	0	0	0	0	1	0	0	1	0	0	0	0	0	0	0	0	0	0	0	2	0	0	0	0	0	0	0	0
bta-miR-760-3p	bta-mir-760	1	0	0	0	1	0	1	0	0	0	3	0	0	0	0	0	0	0	0	0	0	0	0	0	0	0	2	1	2	0	0	2	1	0	0	0	0	0	0	0
bta-miR-767	bta-mir-767	23.5	5.5	7	19.5	32	23.5	57	21.75	5.5	7.5	9	22	3.5	7.5	22.5	25.5	2.5	6	7	6	42	5	10.5	11	14.5	9.5	24	12	38.5	24	8	15	48.5	20.5	2.5	9.5	13.5	20.5	9	20.5
bta-miR-769	bta-mir-769	8	1	5	7	11	9	35	10	7	3	2	19	0	2	7	11	6	1	0	6	21	2	3	7	3	1	6	3	15	15	1	8	22	2	0	0	2	15	8	6
bta-miR-7857	bta-mir-7857	6	4	7	13	14	19	39	19	2	1	4	13	9	5	6	17	5	3	15	5	13	5	8	5	10	4	24	5	28	15	4	9	20	9	0	2	8	8	8	5
bta-miR-7858	bta-mir-7858	0	0	0	0	0	0	0.5	0	0	0	0	0	0	0	0	0	0	0	0	0	0	0	0	0	0	0	0.5	0	0	0	0	0	0	0.5	0	0	0	0.5	1.5	0
bta-miR-7859	bta-mir-7859	131.5	89.5	103.5	136	169	275.5	658	264.5	71.5	82	126.5	182.5	58	70.5	134	398	16	60.5	79.5	21	268	132	149.5	174.5	237.5	129	380.5	245	427.5	102	54.5	151	540.5	76	18	59.5	110.5	258	147	157.5
bta-miR-7861	bta-mir-7861	4	0	0	7	2	0	16	5	0	4	1	4	0	0	0	1	0	0	0	0	0	1	1	1	0	0	1	2	7	6	0	3	9	0	0	0	6	0	2	0
bta-miR-7862	bta-mir-7862	0	0	0	0	0	0	0	0	0	0	0	0	1	0	0	0	0	0	0	0	0	0	0	0	0	0	0	0	0	0	0	0	0	0	0	0	0	0	0	0
bta-miR-7863	bta-mir-7863	2	0	0	0	0	0	0	2	0	0	0	0	0	0	0	0	0	0	0	0	0	0	0	0	0	0	0	0	0	0	0	5	1	0	0	0	0	0	0	2
bta-miR-7865	bta-mir-7865	12	1	16	14	16	8	24	14	5	11	30	16	3	2	16	10	5	7	8	5	9	1	5	5	8	3	14	4	34	21	7	8	17	4	2	9	15	25	18	10
bta-miR-873	bta-mir-873	13	0	2	0	17	6	17	11	7	4	18	16	3	0	2	2	0	0	0	2	13	2	5	2	1	2	9	2	20	12	0	8	22	1	0	3	1	32	22	9
bta-miR-874	bta-mir-874	3	1	3	5	3	5	13	7	1	1	1	1	6	0	4	11	5	0	2	2	5	2	0	2	3	4	2	2	6	9	0	11	5	0	0	4	1	3	3	3
bta-miR-876	bta-mir-876	0	0	0	0	2	0	0	0	0	0	0	0	0	0	0	0	1	0	0	0	0	0	0	0	0	0	0	0	0	0	0	0	0	0	0	0	0	0	0	0
bta-miR-877	bta-mir-877	0	0	2	0	0	0	0	0	0	0	0	0	1	0	0	0	0	0	0	0	0	0	0	0	0	0	0	0	0	0	0	0	0	0	0	0	0	0	0	0
bta-miR-885	bta-mir-885	1	6	0	2	7	5	13	1	0	0	4	1	0	0	3	4	2	0	0	0	2	0	0	3	5	0	10	0	6	9	0	7	0	0	1	2	1	9	1	0
bta-miR-92a	bta-mir-92a-2	452.5	314.5	274	325.5	573.5	571.83	1411.83	697.5	248.5	262	313	416.5	262	187.5	316.5	688.5	250.5	212.5	247.5	223.83	736.5	341.5	305	331	323.5	223	481	304	731.67	412	239.5	560.5	1287.33	343	116.5	251	380	761.33	500.83	602.5
bta-miR-92a	bta-mir-92a-1	564.5	369.5	323	401.5	669.5	723.83	1699.83	866.5	326.5	327	403	516.5	319	217.5	427.5	823.5	317.5	257.5	325.5	268.83	886.5	423.5	390	398	385.5	265	590	355	915.67	503	294.5	692.5	1672.33	430	138.5	324	462	917.33	608.83	719.5
bta-miR-92b	bta-mir-92b	168	70	35	111	57	81.33	178.33	68	137	53	56	109	281	50	49	196	637	46	97	207.33	111	65	58	54	47	19	100	67	162.67	50	53	587	180	25	26	108	85	280	173.33	138
bta-miR-93	bta-mir-93	2750	486	620	1332	1873	1683	4968	2032	660	711	1033	1963	386	498	1243	2181	265	819	806	345	4617	1035	1388	886	1208	490	2210	1109	4141	1960	788	1557	4084	1288	167	478	1260	2807	1907	1796
bta-miR-935	bta-mir-935	0	0	0	1	3	3	14	8	1	0	1	9	0	2	2	2	0	0	0	0	2	0	3	2	2	0	10	6	3	1	1	1	3	1	0	0	1	0	1	4
bta-miR-9-3p	bta-mir-9-1	21.5	11	21	17.5	40	53	118.5	33.5	18.5	12	21	28.5	19.5	13.5	23	56.5	14.5	11	9	7	57	15	22.5	18	30	13.5	46.5	35.5	85	25	7.5	31.5	102	21.5	2	11	14.5	48	28.5	29
bta-miR-9-3p	bta-mir-9-2	21.5	11	21	17.5	40	53	118.5	33.5	18.5	12	21	28.5	19.5	13.5	23	56.5	14.5	11	9	7	57	15	22.5	18	30	13.5	46.5	35.5	85	25	7.5	31.5	102	21.5	2	11	14.5	48	28.5	29
bta-miR-95	bta-mir-95	11	8	3	14	14	14	45	24	10	4	14	6	0	4	10	6	0	0	2	3	36	10	3	7	15	3	28	6	21	14	0	3	21	1	0	5	14	35	26	16
bta-miR-9-5p	bta-mir-9-1	101.5	29	50	68.5	66.5	108	277.5	114	31.5	46	53.5	78	105.5	25	65	188.5	90.5	35.5	36	61	215.5	63.5	62	62	86.5	37.5	182	107	163.5	79	38.5	195.5	197	74	10	51.5	33	120	68	61
bta-miR-9-5p	bta-mir-9-2	101.5	29	50	68.5	66.5	108	277.5	114	31.5	46	53.5	78	105.5	25	65	188.5	90.5	35.5	36	61	215.5	63.5	62	62	86.5	37.5	182	107	163.5	79	38.5	195.5	197	74	10	51.5	33	120	68	61
bta-miR-96	bta-mir-96	2.5	4	2	0.5	12	4.5	9.5	1.5	1	1	2	1.5	0	2.5	1.5	5.5	2	2.5	1.5	0.5	3	2	2.5	1	2	2.5	8	5.5	9	5	0	4	6	1.5	0	1	2	3.5	1	2
bta-miR-98	bta-mir-98	8.2	2	3	4.65	5	9.5	1.25	4.25	2	2.25	9.2	13.75	10.2	0.4	8.25	15.25	13.25	3	3.25	14.25	7.4	3	3.1	1.25	3.5	1	12.85	13.25	11.9	0	0.25	9.5	7.35	0.2	3	2	2.4	10.6	6.2	4
bta-miR-99a-3p	bta-mir-99a	1.5	0	0	1.5	0.5	0	2	4	0	0	0.5	3	0	0.5	0	1	0	0	1	0	2.5	0	1.5	0.5	0.5	1	2	1.5	4	1	0	0	0	0.5	1	0	0	5.5	3	1.5
bta-miR-99a-5p	bta-mir-99a	942	551.67	682.5	937.5	1448.5	1275	4362.83	1871.5	448.5	569.17	993.83	1266.17	349.67	280.5	694.83	1466.5	188.17	243.67	232.67	180.83	1360.5	554	647.67	491.33	1468.33	752.67	2325.67	1882.83	1988	897.33	175.33	600.17	2276.83	461.17	75	313.17	742.17	1927.67	1367.67	978
bta-miR-99b	bta-mir-99b	2547	1493	1061	828	2193	2202	9372.5	4475	1153	1207	1750	1868	2023	1663	3932	9302	764	1189	764	456	2828	1261	1555	1376	1736	988	2934	2510.5	5871	3413	598	2044	7463.5	2260	297	786	1027	2341	1702	1383
Novel:1_1018	Novel:1_1018	1.75	0	0.7	0	0	7.5	0.5	0.25	0	0	0	0.42	0.5	0.75	4	2.5	3	1	0	0	5.45	0	0.17	1	2	0	3	0	2.17	1.5	0	0	0.17	0	0	0.5	0	1.25	3.25	2
Novel:1_1158	Novel:1_1158	7	1	0	0	0	0	0	0	0	0	0	0	1	0	2	3	0	2	1	1	3	0	3	0	0	0	1	0	0	1	0	1	0	0	0	0	0	8	4	1
Novel:1_1230	Novel:1_1230	0.58	0.6	0.6	2.04	1.69	1.78	3.82	1.2	1.03	0.18	0.4	0.9	0.4	0.3	1.22	3.38	0.1	1.02	0	0.63	1.7	1.8	0.63	0.8	1.73	0.65	1.48	1.34	1.4	0.83	0.1	0.75	7.03	1.35	0.3	0.9	0.6	1.28	1.33	0.3
Novel:1_1231	Novel:1_1231	20	7	12	11	28	23	45	23	7	13	24	15	15	9	10	21	1	6	8	0	37	21	13	8	20	14	50	26	64	38	16	9	48	17	3	6	20	17	12	21
Novel:1_1255	Novel:1_1255	62.17	8.75	18	17.33	35.35	26.42	69	24.75	4	16.42	17.33	31.08	7.17	6.77	18.17	30.75	2.67	9.25	10.33	6.58	61.02	14	14.25	9	17.58	13.78	37.43	15.83	72.38	26.31	21.17	17.42	44.47	13	2.5	11	19.33	48.58	26.92	29.53
Novel:1_1290	Novel:1_1290	2	0	1	6	4	1	6	12	1	0	5	0	5	0	3	2	0	4	0	0	5	1	6	6	1	0	3	5	12	8	1	11	2	0	0	2	1	5	2	1
Novel:1_1332	Novel:1_1332	17.75	5.5	11.75	21.08	27.14	36.25	57.25	29	7.14	9.25	16.64	24.43	5	5	14.75	31.84	0.75	4.04	9	2.5	28.93	7.75	10	8	23.5	9.54	46.5	24.5	49.79	21.15	9.5	8.25	54.71	11.5	2.5	4	17.25	44.04	26.5	22.04
Novel:1_1362	Novel:1_1362	87	20	11	34	62	44	138	57	10	17	24	33	8	11	37	60	4	18	10	5	97	18	26	14	41	19	74	48	60	49	11	35	90	46	6	8	52	61	25	41
Novel:1_1366	Novel:1_1366	0	0.38	0.12	0	0	0.12	1.12	0	0.5	0	0	0	1.33	0	0.18	0.71	0	0	0	0	0.27	0	0.09	0	0.67	0	0.43	0	2.55	0.12	0	0.94	0.86	0	0	0	0	0.22	0.64	0.12
Novel:1_1398	Novel:1_1398	1	0	2	1	0	0	0	0	0	0	0	0	0	0	0	0	0	1	0	1	0	2	0	0	0	0	0	2	0	0	0	0	0	0	0	0	1	0	1	0
Novel:1_1577	Novel:1_1577	0	0	0	0	0	0	3	0	0	0	1	0	1	0	0	0	0	0	0	0	0	0	0	0	0	0	0	0	0	1	0	0	6	0	0	0	0	1	0	0
Novel:1_173	Novel:1_173	0	0	0	3.5	0.5	0	3.5	3	0	0	0	0	0.14	0	0	0.5	0	0	0	1	0.75	4	0	3	0.25	0	1.5	3.5	1.5	1	0	0.5	6	0.75	0	0	0	1	1	2.75
Novel:1_189	Novel:1_189	2	0	0	0	1	1	4	0	0	0	1	0	0	0	1	6	0	0	0	0	0	0	2	1	3	0	1	0	2	5	0	0	7	0	0	0	5	4	0	0
Novel:1_635	Novel:1_635	0	0	0	0	0	0	0	0	0	0	0	0	0	0	0	0	0	0	0	0	0	0	1	0	2	0	0	1	2	0	0	1	4	0	0	0	0	0	1	0
Novel:1_902	Novel:1_902	0	0	0	0	0	3	0	0	0	0	1	0	0	0	0	1	0	0	0	0	2	0	4	0	0	0	0	1	0	0	0	0	0	0	0	0	0	1	1	0
Novel:10_1714	Novel:10_1714	13	3	14	39	0	2	5	1	5	5	18	11	2	0	3	5	0	0	0	3	5	1	14	2	1	0	16	17	12	6	2	2	15	0	1	4	2	9	10	4
Novel:10_1727	Novel:10_1727	0	0	1	0	0	0	0	2	0	0	0	0	1	0	0	0	0	0	0	0	1	0	1	0	0	0	1	2	8	4	0	1	3	0	0	2	0	0	0	0
Novel:10_1814	Novel:10_1814	1	2	0	0	2	0	4	0	0	0	0	0	0	0	0	5	0	3	0	0	1	0	0	0	0	0	2	2	3	0	0	0	2	0	0	0	0	2	0	0
Novel:10_2011	Novel:10_2011	5.22	7.5	9.5	5.77	9	12.95	30.6	4.7	1.3	2.03	4.03	4.32	5.83	2	2.88	12.87	3	1.05	0.33	0.03	6.5	6	1.53	1.33	6.1	1.38	10.62	4.83	10.85	0.27	0	5.88	20.73	2.15	0	6.57	12.33	9.4	15.93	10.17
Novel:10_2151	Novel:10_2151	128	71	116.5	146	266	270.5	705.5	267	112.5	64	124	216.5	57	55	117	331	29	43	24.5	34.5	188	111.5	172.5	152	213	98.5	285	213.5	419.5	188	24	123	512	85.5	10	64.5	80	342.5	194	99.5
Novel:10_2520	Novel:10_2520	0	0	0.2	1.1	0	0	0.2	0	0	0	0	0.4	0	0	0	1.8	0	0	1	0	0.4	0.8	0.6	0	0	0	0.6	0	0.8	0	0	2	0.97	0.2	0	0.2	0	0.2	0	0.14
Novel:10_2583	Novel:10_2583	131.5	89.5	103.5	136	169	275.5	658	264.5	71.5	82	126.5	182.5	58	70.5	134	398	16	60.5	79.5	21	268	132	149.5	174.5	237.5	129	380.5	245	427.5	102	54.5	151	540.5	76	18	59.5	110.5	258	147	157.5
Novel:10_3033	Novel:10_3033	2.33	0	0	0	1	4	4	0	2	0	0	1.5	0	0	7	1.5	0	1.5	0	0	6	0	0.5	0	0	0	3	0	6.5	0	0	2	1	0	0	0	0	0.5	1	3
Novel:10_3094	Novel:10_3094	1	0	4.5	1.5	3.5	1.5	6.5	1.5	1.5	1	1.7	1	1	0	0.5	6	0	0	0	0	7	0.5	4.5	0	3	0	4	2.5	4	2.5	0	0	4	7.5	0	1.07	0.5	1	2	3.5
Novel:10_3100	Novel:10_3100	0	0	0	0	0	0	0	2	0	0	0	1	0	0	0	0	2	10	1	1	0	0	0	1	0	0	0	0	0	4	0	0	1	0	0	0	0	0	0	0
Novel:10_3476	Novel:10_3476	5	0	1	0	1	0	3	0	0	0	0	2	2	0	0	2	0	3	0	1	1	0	5	0	1	0	1	0	0	3	2	0	2	0	0	1	0	1	0	0
Novel:10_3815	Novel:10_3815	10	4	2	29	22	13	45	36	8	12	7	22	9	1	23	36	6	6	12	15	47	14	16	8	32	14	44	17	57	30	9	11	44	7	9	10	15	26	28	33
Novel:10_4204	Novel:10_4204	1.71	1	0.25	4.67	3.12	2.21	6.36	1.67	1.38	1.04	0.92	2	0.12	0.12	1.47	2.04	0	0.33	0	0.67	3.14	2.04	1.13	0.33	0.58	0.75	3.22	1.5	5.17	1.12	1	1.06	4.48	1.12	0	0	1.17	4.84	4.81	0.46
Novel:11_4511	Novel:11_4511	0	2	2	0.05	1.5	0.57	15.43	9.53	0.13	0.03	2.5	0.05	0	0	3	3.03	0	0	2	0.03	2	0	5.03	2	4	0.5	1.07	0	3.68	0.6	0	2.1	15.2	0.5	0.5	0	0	4.13	0.5	4
Novel:11_4596	Novel:11_4596	2	0	0	0	0	0	0	0	3	0	0	0	3	0	0	0	0	0	0	0	1	0	2	0	0	0	0	0	0	0	0	0	0	0	0	0	0	2	0	1
Novel:11_4601	Novel:11_4601	0	0	1	2.1	0.11	0	2.51	1.94	0	0.15	0.81	0.68	0.14	0.22	0.33	2.38	0	0	0	0.11	1.12	0.83	0	0	0	0	2.33	0.57	2.36	1.5	0	4.56	4.08	1	0	1.18	0	0.11	1.22	0.5
Novel:11_4738	Novel:11_4738	15	7	14	4	9	3	39	7	0	3	4	13	1	1	1	0	5	1	2	1	5	8	0	9	30	0	14	8	22	25	2	0	34	4	0	7	13	17	11	4
Novel:11_4769	Novel:11_4769	9.5	1	2	5.5	19	23.5	18.33	14	4.5	8	6	8	1	0	2.5	7.5	0	6.5	2.12	2	17.5	3	2	2	14.5	2	18.2	4	16	4	2	7.5	35	9	1	2.5	5.5	7.38	9	6.5
Novel:11_4962	Novel:11_4962	11	4	0	17	9	3	10	4	3	0	0	10	7	3	1	9	0	0	0	8	18	4	5	0	6	0	8	1	6	0	0	3	9	0	0	3	1	7	0	0
Novel:11_5218	Novel:11_5218	8.33	2.09	2.83	9	5.33	3	12	9.23	1.83	1.33	2	5.2	1	0.33	2.65	9.79	0	2.17	2	2.5	8.67	1.83	3.67	0.67	5.33	0	11.03	3	19.35	2.83	3.33	4.17	10.07	2.5	0.5	0	7.5	13.7	4	4
Novel:12_6129	Novel:12_6129	0	1	0	4	0	0	1	0	5	0	0	1	2	0	0	2	0	0	0	2	0	0	0	0	0	0	6	0	0	0	0	0	0	0	0	0	0	0	0	0
Novel:12_6159	Novel:12_6159	4	1	0.5	2	1	4	7	2	2	0	2.5	1.5	1	1	3	3.5	0	0	2.5	0	1.5	0.5	0	1.5	2.5	0	2.5	5	6	0.5	0	1.5	3.5	0	0.5	0	0	1	2.5	0
Novel:12_6173	Novel:12_6173	84	11	12	97	48	103	40	21	34	17	29	53	29	8	21	31	18	10	25	127	49	17	63	22	42	7	86	25	52	15	37	115	18	14	15	110	17	87	83	18
Novel:12_6712	Novel:12_6712	0.17	5.5	1.67	5.17	2.5	3.75	8.75	2	1	4.71	0	1.5	1	1.5	4	6	0	1.5	0.5	0	3.5	4.5	1.5	1	5.5	0.5	1.5	0	4.33	3.17	1	3.17	5	2.5	1.17	0	0	2.61	3	2.5
Novel:12_6746	Novel:12_6746	9	2	1	8	4	2	16	0	6	0	4	4	2	0	2	9	0	1	1	0	1	2	0	0	1	0	6	10	9	2	0	3	5	3	0	1	8	7	0	4
Novel:12_6857	Novel:12_6857	0	1	3	0	5	6	15	8	0	0	0	0	0	0	0	0	0	0	0	0	4	0	0	1	5	3	4	5	8	6	0	1	11	0	0	2	1	8	6	1
Novel:12_6879	Novel:12_6879	3.5	1	0	1.5	0	1.5	6	2	0.5	1	0	2	0	0	1.5	1.5	0	0.5	0.12	0	5.5	0	0	0	0.5	0	4.2	1	4	0	0	1.5	1	0	1	0.5	0.5	1.38	2	0.5
Novel:12_6967	Novel:12_6967	5	0	0	5	6	7	23	6	0	3	3	9	0	0	4	11	1	0	0	0	15	0	7	0	2	0	14	1	15	6	1	2	13	0	0	5	0	8	8	1
Novel:12_6982	Novel:12_6982	5.83	0	0	1	0	0	2.33	1	3	0.67	0.33	0	0	0	4	4	0.33	0.67	0.25	0	5	0	0.33	2	2	0	1	0	4	1	2	2	1	0.33	0.33	2	3.33	0	1	3
Novel:12_7173	Novel:12_7173	8.33	0	1	1.65	6	2.5	6.58	7.33	0	0.08	4	7.17	1.5	0	2.5	4.5	1	1.5	0.5	0.5	6.33	1	4.5	0	4	0.5	13	3	9.5	4.25	2.5	1.42	1.5	2.5	0	4.5	5.5	9.5	11	2.5
Novel:12_7272	Novel:12_7272	0	0	0	0	2	0	4	2	0	0	0	1	0	0	0	2	0	0	0	0	1	0	0	0	4	3	2	0	1	0	2	0	1	0	0	0	0	1	0	0
Novel:13_7481	Novel:13_7481	0	0	0	0.5	0	0	0	0	0	1	0	0	0.5	0	0	0.5	0	0	0	0	1.5	0	2	0	0	0	0	0	0	0.5	0	0	1	0	0	0	0	0	0.5	0
Novel:13_7763	Novel:13_7763	15	0	0	0	3	0	0	0	0	0	0	0	2	3	1	1	0	0	0	0	1	0	0	2	0	0	0	0	2	0	0	0	9	0	0	0	0	0	4	0
Novel:13_7773	Novel:13_7773	0	0	0	0	0	0	0	0	0	0	0	0	0	0	0	0	1.5	0	0	0	0	0	0	0	0	0	0	0	0	0.5	0	0	0	0	0	0	0	0	0	0
Novel:13_7895	Novel:13_7895	2.04	1.38	0.54	4.67	3.46	3	6.36	1.67	1.88	1.04	0.92	2	0.12	0.12	1.64	3.25	0	1.33	0	1	3.14	2.04	1.13	0.33	0.58	0.75	4.31	1.5	6.3	1.25	1	1.06	4.73	1.12	0	0	1.17	4.97	5.6	0.75
Novel:13_8119	Novel:13_8119	0	5	0	1	0	0	1	3	0	0	0	5	1	0	0	1	0	0	0	0	0	0	3	0	0	0	1	0	2	0.5	0	1	0	0	1	0	0	3	2	1
Novel:13_8486	Novel:13_8486	0.58	0.6	0.6	2.04	1.69	1.78	3.82	1.2	1.03	0.18	0.4	0.9	0.4	0.3	1.22	3.38	0.1	1.02	0	0.63	1.7	1.8	0.63	0.8	1.73	0.65	1.48	1.34	1.4	0.83	0.1	0.75	7.03	1.35	0.3	0.9	0.6	1.28	1.33	0.3
Novel:14_10444	Novel:14_10444	0	0	2	0	0	0	0.5	1.5	0	0	0	0	0	0	1	0	0	0	0	0	2	0	0	0	0.5	0	1.5	0	0	0	0	0	1	0	0	0	0	0	0	0
Novel:14_10620	Novel:14_10620	16.5	11	31	18.5	21.5	37	124	53	7.5	15.5	22.5	21.5	5.5	8.5	26.5	37.5	5	17	8.5	1	31	26.5	21.5	13.5	49	26.5	41.5	49	60.5	15	12	26	91.5	27.5	6.5	8.5	21	46	31	27.5
Novel:14_9197	Novel:14_9197	0	2	0	0	0	1	3	3	0	0	1	1	0	0	3.5	2	0	1	0	0	0	1	0.5	2.5	1.5	2.5	4	3.5	3.5	1	0	0.5	2.5	0	0	1	1	1.5	0.5	1.5
Novel:14_9445	Novel:14_9445	16	2	0	3	1	0	8	2	1	0	1	15	0	0	2	6	1	0	0	0	22	2	3	0	8	1	19	8	17	11	10	7	27	0	3	6	4	12	9	4
Novel:15_12221	Novel:15_12221	16.5	3.5	13.5	13	15.5	12.5	45	22.5	10.5	8	8.5	11	6	5	15.5	28	0	1	3	0	43.5	11	6.5	17.5	15.5	6.5	32	8	33	10.5	2	16.5	60	9.5	1.5	8	7	16	13	6
Novel:15_12885	Novel:15_12885	6	0	2.5	5	0	5.5	17	2	0	2	0	4	0	0	8	10.5	1	3	2.25	0	3	2	0	0	1	5	7	0	8	9	4	9.31	2.38	6	0	0	4	9.5	5	3.38
Novel:15_12956	Novel:15_12956	20.75	5.5	11.75	22.68	27.5	39.25	68.25	32	8.64	13.25	16.64	28.5	5	5	15.75	32.34	0.75	3.89	8	2.5	31	7.75	12	8	29	10.25	52.5	26	59.79	25	10	8.25	58.07	11.5	4	4	19.75	47.89	27	25.04
Novel:15_13047	Novel:15_13047	107.93	20.99	39.78	97.29	76.19	75.66	175.86	69.63	30.31	31.2	58.6	89.84	29.46	30.2	76.16	119.26	8.24	34.88	40.59	21.75	137.5	31.63	47.94	30.41	80.49	28.24	173.39	82.49	162.26	74.59	33.89	55.95	130.81	42.59	12.28	28.08	63.1	145.08	83.55	100.17
Novel:15_13672	Novel:15_13672	1.5	1	0	1.5	7	1	9.33	3	0	0	2	0	0	1	1	3	0	0	0.5	0	5.5	2	0	0	1.5	2	4	1.5	6.5	2	1.5	1	6	1.5	0	1	1.5	3	1.5	2.5
Novel:16_13741	Novel:16_13741	29	6	0	0	0	4	2	0	2	0	0	0	1	0	0	0	2	0	0	2	4	0	2	0	0	0	0	0	0	2	0	0	1	0	0	0	0	0	3	0
Novel:16_14304	Novel:16_14304	34.67	3	10	15.33	32	28.67	81	29	12	11.67	13.33	21.33	8.67	8.67	8.67	18	1.67	11	11.33	3.33	31.67	13	18	7	5.33	7.33	22.33	14.33	57.33	38.67	17	7.67	40.67	12	5	7	20.33	35.33	22.67	33.33
Novel:16_14361	Novel:16_14361	11.6	11.93	9.33	10	17.4	22.27	42.67	24.67	4.6	7.13	5.13	8.8	5.27	4.6	6.6	19.53	1.33	6.6	3.33	1.73	16.6	9.33	9.38	9.27	14.93	10.87	19	15.6	19.8	9.67	3.33	8.07	51.25	11.2	1.67	5.13	7.87	26.87	11.2	8.47
Novel:16_14521	Novel:16_14521	0	0	0	3	2	2	4	0	0	1	0	0	0	0	0	1	0	0	0	0	0	0	0	0	0	0	0	1	4	0	0	0	0	0	0	0	2	3	0	0
Novel:16_14530	Novel:16_14530	14	1.88	12.12	8	3	1.12	14.62	2.5	1	0.5	8	2	9.33	0	4.18	6.21	0	3	1	0	9.27	0	2.09	4	8.67	4.5	10.43	9	17.55	6.62	0	3.94	12.86	6	0	3.5	6	0.72	7.14	0.12
Novel:16_14532	Novel:16_14532	2	3	7	3	13	5	32	30	1	0	3	12	2	0	2	8	0	0	3	1	2	8	2	0	7	1	2	8	3	3	7	3	19	3	0	4	14	9	0	7
Novel:16_14551	Novel:16_14551	3.75	2	4.75	3.25	10.25	19.75	21.25	12.25	2.5	5.5	2.5	4.5	2.5	4	6	16	0.75	3.5	4.25	2.25	21	7.75	12.25	2.75	16.25	6.5	20.75	12.75	15.5	9.5	3.5	3.5	18.5	6.5	2	5.5	5	12	7.25	9.5
Novel:16_14925	Novel:16_14925	7	0	1	12	8	15	28	5	2	3	2	7	3	3	8	3	1	2	1	0	6	8	3	4	9	2	16	12	19	3	0	8	12	0	4	6	14	25	18	3
Novel:17_14978	Novel:17_14978	0	2	1	0	0	3	0	1	0	2	1	2	2	0	1	0	0	0	1	1	2	0	0	0	1	2	0	2	12	4	0	4	0	0	1	0	1	1	1	2
Novel:17_15006	Novel:17_15006	4.25	1.33	0	1.25	4	1.67	8	3.67	0	0	1	2	0	0	0.33	0	2.33	1.33	0.33	0	2	0	0	0	3.22	0.67	1.67	1.67	8.67	1.33	1	0	1.33	0	0	0.67	2.08	2	1.67	0.67
Novel:17_15549	Novel:17_15549	6	0	0	10	8	9	13	15	5	1	5	11	4	8	0	5	1	3	0	4	6	1	2	1	6	6	11	13	22	20	12	3	18	3	0	2	7	4	4	16
Novel:17_15803	Novel:17_15803	8	0	3	7	5	2	13	1	0	2	4	4	6	4	4	16	0	0	0	1	12	2	0	3	11	1	46	11	8	0	1	1	36	3	1	5	7	11	5	6
Novel:18_17992	Novel:18_17992	2	0	0	2	0	1	2	0	2	0	0	0	0	0	2	5	1	0	1	0	1	0	0	0	2	0	0	0	0	0	0	0	0	2	0	0	0	0	0	1
Novel:18_18209	Novel:18_18209	0	0	3.11	2.15	2	3.67	2.39	0.22	0.33	0	2.67	1.33	0.08	2	0	0.92	0	0	1	0	1.11	0	1.5	0	3	0	3.42	2.33	1.97	3.17	0	1.44	1.44	0.11	2	0	1.44	3.11	1.67	0.67
Novel:18_18213	Novel:18_18213	1	0.5	0	1.13	1	0.5	7.25	0	0	0	0	1	0	0	2.15	1.12	0	0	0.5	0	2.25	2.08	0.5	0.5	0.11	0	4.87	0.56	4.56	0.62	0	0.5	4.89	1.7	0.5	0.5	2.17	2.5	0.58	1.12
Novel:18_18260	Novel:18_18260	0.71	0.38	0.54	0	0.46	1.67	1.5	0	0.88	0.38	0.25	0	1.46	0.12	0.97	2.92	0	0	0	0.33	1.27	0.38	0.47	0	0.92	0.75	1.64	0.5	2.3	0.25	0	1.06	1.73	0.12	0	0	0.5	0.97	1.43	0.42
Novel:18_18285	Novel:18_18285	0	0	0	0	0	0	0	0	0	0	0	0	0	0	0	0	0	0	0	0	0	2	0	0	4	0	0	0	2	0	0	0	0	0	0	1	0	2	0	0
Novel:18_18307	Novel:18_18307	16	1	0	7	0	5	3	0	3	0	0	0	1	1	2	2	0	0	1	0	0	0	0	0	1	1	8	0	1	0	0	0	1	0	0	0	0	2	0	0
Novel:18_18323	Novel:18_18323	9	3	13	4	23	7	2	4	6	10	32	32	1	1	0	0	0	1	0	1	2	1	4	3	5	0	7	8	8	4	4	5	10	2	0	5	8	19	14	8
Novel:18_18771	Novel:18_18771	2	0	0	5	0	0	0	0	0	0	0	0	0	0	0	0	0	0	0	0	0	0	0	0	0	0	0	0	0	0	0	0	6	0	0	0	0	0	0	3
Novel:19_18865	Novel:19_18865	10	3	1	3	0	4	6	2	19	0	2	5	14	1	0	2	10	0	0	4	7	0	4	1	3	0	2	1	5	3	1	5	7	0	0	0	2	1	0	0
Novel:19_18966	Novel:19_18966	2	0	6	4	5	4	13	1	1	0	1	1	5	0	5	10	0	0	0	0	13	2	0	5	16	2	5	13	2	6	0	2	13	2	0	1	4	2	3	0
Novel:19_18999	Novel:19_18999	23	6.5	3	16.5	18	14	59.5	13	5	4.5	5.5	13	8	3	12.5	25	2.5	2.5	2	2	31.5	6	9.5	5.5	13.5	4	34	18.5	44.5	17.5	3.5	12	43	8.5	0	3.5	8.5	22.5	20	10
Novel:19_19225	Novel:19_19225	0	0	0	0	4	0	1	0	0	0	0	4	0	2	0	3	0	0	0	0	0	0	0	0	0	0	0	1	0	0	0	0	2	0	0	0	2	0	0	0
Novel:19_19496	Novel:19_19496	0	0	0.5	1	0	1.5	0	0	0	0	0	0	0	0	0	0	0	0	0	0	0	0	0	0.5	0	1	0	0	1	1	0	1	0	0	0	0	0	1	0	0
Novel:19_19498	Novel:19_19498	11.67	3.33	6.67	12.33	13.67	15	31.67	12.33	5.33	2.38	6.67	7	4.33	4.67	10	33	1	2.67	3.67	2	25.17	3	14	4.67	13.33	4.33	19	14.33	21.33	3.67	3	4	24.08	3	1	5.33	5.67	21.33	6.67	7.67
Novel:19_19562	Novel:19_19562	8	0	2	0	2	0	9	0	0	0	0	1	1	2	2	6	0	0	0	0	7	0	2	4	1	0	2	0	6	1	1	0	3	3	0	0	0	1	5	1
Novel:19_19602	Novel:19_19602	50.85	9.48	18.88	40.47	33.09	30.48	77.14	32.6	12.12	15.37	20.12	36.61	12.25	10.97	34.95	55.31	4.21	14.9	17.46	9.57	68.51	13.35	20.12	12.71	31.73	12.25	74.56	33.66	70.14	35.05	14.27	21.28	55.85	16.48	4.8	12.34	27.75	58.98	36.91	39.47
Novel:19_19679	Novel:19_19679	0	0	0	0	12	11	15	2	4	4	1	7	4	0	8	24	3	2	0	1	8	0	8	1	3	2	0	1	11	4	4	1	9	3	0	0	3	5	4	0
Novel:19_19682	Novel:19_19682	2.5	0	5	1.33	1.5	1	6	1.5	0	0	0.5	0	0	0	2	0	0	0.5	0	1.5	2.5	0	0	0	1	0	2.5	0	4	0.5	0.5	0	2.5	0.5	0	1	0	1	1.5	4.5
Novel:19_19897	Novel:19_19897	5	2	0	2	7	1	9	0	0	1	9	6	0	0	5	1	5	5	4	1	6	4	0	5	4	3	1	2	13	8	0	4	13	1	0	1	4	1	5	0
Novel:2_20495	Novel:2_20495	0	0	0	3	2	0	5	0	2	0	1	1	0	0	3	2	0	2	0	0	0	0	0	0	0	0	3	0	0	0	0	0	0	0	0	0	0	0	2	0
Novel:2_20599	Novel:2_20599	0	0	0	0	0	0	0	0	0	0	0	0	0	0	0	2.33	0	0	1	0	0	0	0	0	0	0	0	0	0	0	0	0	3	0	0	0	1	0	0	0
Novel:2_20888	Novel:2_20888	0	0	0	2.5	0.5	0.5	1	0	0	0	0	0.5	0	0	0	1	1	0	0	0	0	1.5	0	0	1.5	0	2	2	0	2	1	0	1	0.5	0	0	0.5	0	1	0
Novel:2_20944	Novel:2_20944	8	0	0	1	5	4	6	7	2	0	2	2	0	0	2	4	0	0	0	1	3	0	1	2	0	1	4	0	6	6	1	2	0	0	0	0	0	3	5	0
Novel:2_21430	Novel:2_21430	9.33	2.09	2.33	8	4.33	6	5.5	4.33	0.33	1.33	2	8	1	0.33	9.15	7.59	0	0.67	6	2	11.67	1.33	3.67	0.67	3.33	0	8.5	4	15.25	2.83	2.33	3.67	6.67	1	0	0	7	11	6	4
Novel:2_21516	Novel:2_21516	0	0	0	0	0	1	3	0	0	0	0	0	0	0	0	0	0	0	0	0	0	0	0	0	0	0	2	0	4	0	3	0	0	0	0	0	0	0	0	3
Novel:2_21608	Novel:2_21608	43.08	13.33	55	63	59.33	65	134.25	68	24.33	33	37.67	49.25	24.67	16	43	75.33	9	28.33	15	11.33	97.33	30	31.33	29	55	22.83	67.67	38.92	144	64	24	51	139	49	10.67	16.67	42.33	79	48.33	42.33
Novel:2_21614	Novel:2_21614	50	26	38	53	43	44	189	58	31	12	75	50	19	12	23	65	7	8	1	1	105	28	25	32	72	46	73	62	133	43	4	45	191	52	1	13	30	72	42	21
Novel:2_21626	Novel:2_21626	0	2	2	0	2	0	2	1	0	0	0	1	0	0	3	0	0	0	0	0	0	0	0	0	0	0	1	0	5	0	0	0	1	0	0	0	2	0	3	0
Novel:2_21810	Novel:2_21810	2.04	1.38	0.54	4.67	3.46	3	6.36	1.67	1.88	1.04	0.92	2	0.12	0.12	1.64	3.25	0	1.33	0	1	3.14	2.04	1.13	0.33	0.58	0.75	4.31	1.5	6.3	1.25	1	1.06	4.73	1.12	0	0	1.17	4.97	5.6	0.75
Novel:2_22068	Novel:2_22068	0	0	1	1	5	8	11	1	0	0	1	2	2	0	0	2	0	0	0	2	0	5	6	3	0	0	1	6	13	5	0	2	7	0	0	0	1	7	8	1
Novel:20_22321	Novel:20_22321	1	0	0	3	1	1	6	5	0	0	0	0	4	0	1	10	0	0	0	0	0	0	0	1	1	0	7	1	0	0	4	0	9	0	1	0	1	5	1	2
Novel:20_22358	Novel:20_22358	13	0	6	6	13	6	14	14	7	7	1	3	3	0	5	4	0	2	4	0	10	0	5	1	3	10	14	2	34	6	1	11	20	4	0	0	10	7	8	2
Novel:20_22559	Novel:20_22559	0.32	0.36	0.17	1.83	0.59	1.72	4.74	0.46	0.13	0.03	0	0.45	0	0.34	0.05	1.28	0.5	0.55	0	1.03	1.11	0.2	1.22	0.18	1.94	0.38	1.62	2.09	3.15	0.59	0	1.65	5.99	1.15	0.09	0	0	3.4	2.6	2
Novel:20_22617	Novel:20_22617	14.5	3.5	4.5	15.5	18	14	30	24.5	4	3.5	6	10.5	2.5	4	10.5	15.5	0.5	0	4.5	1	25	3.5	8	5.5	6	2.5	24.5	6	31.5	11	6.5	8.5	16.5	1.5	0	2	7	23	14.5	4
Novel:20_22620	Novel:20_22620	0	0	0	1	0	0	2	7	1	0	0	2	0	0	4	0	0	0	0	0	0	0	0	0	0	0	0	0	0	0	0	0	0	0	0	0	0	1	0	3
Novel:20_22632	Novel:20_22632	10	6.5	5.5	12	22.5	18	51.5	26	7.5	9	14	11.5	2.33	5	11	22.83	2	5.5	2.5	1	23	6.5	10.5	10	9	4.5	17	14	28.5	16.5	5.83	8.5	51	9	3.5	5	10.5	18.5	16	21
Novel:21_22991	Novel:21_22991	16.5	11	31	18.5	21.5	37	124	53	7.5	15.5	22.5	21.5	5.5	8.5	26.5	37.5	5	17	8.5	1	31	26.5	21.5	13.5	49	26.5	41.5	49	60.5	15	12	26	91.5	27.5	6.5	8.5	21	46	31	27.5
Novel:21_23062	Novel:21_23062	31	8	5	8	39	16	22	36	5	7	12	19	10	8	14	25	0	8	3	4	29	2	4	0	10	4	30	22	44	19	2	4	20	6	1	1	3	37	27	9
Novel:21_23339	Novel:21_23339	0	3	0	1	0	1	0	1	0	0	0	3	0	0	0	0	0	2	0	0	0	0	0	0	0	0	2	0	0	0	4	7	0	0	0	2	4	1	1	0
Novel:21_23911	Novel:21_23911	0.27	6.36	4	2.23	1.09	0.34	0.89	0.12	0.13	0.03	0	0.05	0	0.34	0	3.73	0	0	0.12	0.03	4	4	1.22	0.18	1.09	0	0.32	2.09	5.18	0.6	0	0.1	8.79	0	0.09	0	0	0.71	1	0
Novel:21_23944	Novel:21_23944	21.48	0.46	2.42	14.27	9.56	9.3	37.11	15.74	9.4	4.42	8.83	33.64	2.62	4.64	14.74	18.08	0.33	8.22	2.65	0.14	20.18	11	16.2	0.12	16.9	6.5	34.11	13.21	22.46	6.67	2.42	8.57	24.4	7.83	3.2	4.35	5.35	24.18	6.11	15.28
Novel:21_24098	Novel:21_24098	8	5	4.5	5	8.5	6.5	18.5	1.5	3.5	3	3.5	3.5	2	2	6	16	0.5	3.5	1.5	0.5	4	2.5	5.5	5	7	4.5	6.5	2.5	9	3.5	2.5	5.5	24.5	1.5	0	6	6	7.5	6.5	11
Novel:21_24129	Novel:21_24129	2	1	0	3	4	4	8	0	1	3	0	0	0	0	0	0	0	0	0	0	0	6	0	2	0	0	3	0	5	2	0	1	5	3	0	1	0	5	0	0
Novel:21_24281	Novel:21_24281	2	0	0	3.5	2.5	4	8	3	0	1.5	0	0	0	1	0	1.5	0.5	0	0.5	1.5	3.5	3	0.5	0	0.5	0	6	1.5	5.5	1	0.5	1	12	3.5	1.5	1	3	6.5	4	2.5
Novel:21_24295	Novel:21_24295	0	0	0	0	0	0	0	0	0	0	0	0	0	0	0	0	0	0	0	0	0	0	0	0	0	0	0	0	0	0	0	0	1	0	0	0	0	0	0	0
Novel:21_25145	Novel:21_25145	1732	499	63	571	131	252	748	75	995	93	93	397	536	103	108	595	99	57	69	251	989	136	173	63	344	59	559	83	293	52	69	386	301	16	14	170	47	313	152	173
Novel:21_25279	Novel:21_25279	7	0	0	0	1	3	6	1	1	0	3	3	1	0	3	2	0	0	0	0	3	0	0	0	0	0	3	0	8	0	1	3	0	0	0	0	0	6	4	3
Novel:22_25664	Novel:22_25664	1.21	0	3	0.14	0.24	0.14	0.36	0.07	3	0	0.29	0.07	0.25	0.1	1	1.5	0	0.07	0.14	0	4.39	1	0	2	2.07	0.2	3.17	0.14	1.51	0.07	0.21	2.5	2.87	0	0	0	1.5	3	4.36	1.34
Novel:22_25699	Novel:22_25699	4233	588	601	217	279	419	611	100	249	56	171	184	878	379	501	779	242	139	285	786	647	349	314	201	244	80	183	112	267	237	141	188	435	32	20	237	166	482	630	525
Novel:22_25730	Novel:22_25730	6	1	0	1	0	0	3	2	0	0	3	0	1	3	0	1	0	2	0	0	3	0	0	0	0	0	8	12	5	0	0	0	0	0	0	0	2	3	1	4
Novel:22_25743	Novel:22_25743	4	0	3	10	3	0	3	1	0	0	1	3	0	0	0	4	0	0	3	0	2	0	0	0	2	0	1	0	0	0	1	2	3	2	0	1	0	0	1	2
Novel:22_25787	Novel:22_25787	6	1	5	4	0	0	1	0	0	0	0	3	0	0	0	0	0	0	0	0	0	0	0	0	0	0	3	0	0	0	0	0	4	0	0	0	0	0	3	2
Novel:22_25819	Novel:22_25819	1	1	4	7	3	6	13	1	5	1	5	0	1	1	9	9	1	5	6	1	14	2	0	0	7	5	4	5	3	1	3	0	25	7	0	5	1	10	8	12
Novel:22_26032	Novel:22_26032	2	0	0	9	0	5	3	6	0	0	0	1	1	0	2	7	0	1	5	0	1	3	0	0	1	0	7	2	5	3	5	2	10	0	0	0	2	4	0	4
Novel:22_26468	Novel:22_26468	7	2	0	2	3	0	2	0	0	0	1	1	2	0	0	0	0	0	0	2	1	0	0	1	0	0	0	0	0	0	0	2	0	0	0	0	0	1	1	5
Novel:23_26677	Novel:23_26677	0	1	0	2	0	0	0	5	0	0	3	0	0	0	0	0	1	2	0	0	0	0	0	0	0	0	0	0	2	0	0	0	0	2	0	0	0	0	0	0
Novel:23_27175	Novel:23_27175	2.17	1	0.17	0.17	1	1	5.5	0	3	0.21	0	3	0	0	0	1	0	0	1	0	2	2	0	2	3.5	0	4	3	0.17	3.17	0	0.17	9	0	0	0.5	0	2.11	7	2
Novel:23_27264	Novel:23_27264	1	0	0	0	2	1	1	0	0	0	0	0	0	0	0	0	0	0	0	0	0	0	0	0	0	0	0	0	0	0	0	0	0	0	0	1	1	0	0	7
Novel:23_27500	Novel:23_27500	1.27	0.36	0.17	0.73	0.09	0.67	2.24	0.46	0.13	0.03	0	0.3	0	0.34	0	1.28	0.5	0.5	0	0.03	0.36	0.2	0.22	0.18	0.34	0	0.82	0.09	0.93	0.59	0	0.1	1.79	0.75	0.09	0	0	0.13	0.5	0.25
Novel:23_27592	Novel:23_27592	1	0.5	0	1.13	1	0.5	7.25	0	0	0	0	1	0	0	2.15	1.12	0	0	0.5	0	2.25	2.08	0.5	0.5	0.11	0	4.87	0.56	4.56	0.62	0	0.5	4.89	1.7	0.5	0.5	2.17	2.5	0.58	1.12
Novel:23_27646	Novel:23_27646	0	1	0	0	2	1	6	0	0	0	2	2	0	0	2	0	2	2	0	0	0	0	0	0	0	0	4	3	0	0	0	2	8	0	0	4	0	5	1	1
Novel:23_28093	Novel:23_28093	0	0	0	0	0	0.5	0.5	0	0	0	0	1	0.5	0	0.5	1	1	0	0	0	1.5	0	0	0	0.5	0	0	0	1.5	0	0	0	0.5	0.5	0	0	0	0	0	0.5
Novel:23_28192	Novel:23_28192	2	0	0	0	7	0	9	12	1	1	1	0	0	0	0	0	0	0	0	0	0	0	0	0	0	0	0	2	0	0	0	0	12	1	0	1	2	6	0	2
Novel:23_28383	Novel:23_28383	0	0	0	0	0	0.5	0.5	0	0	0	0	1	0.5	0	0.5	1	1	0	0	0	1.5	0	0	0	0.5	0	0	0	1.5	0	0	0	0.5	0.5	0	0	0	0	0	0.5
Novel:24_28988	Novel:24_28988	0	0	0	0.5	0	0.5	2.5	0	0	0	1.5	0	0	1	0.5	0.5	0	0	0	0	0.5	0	0	0	0	0	0	1	0	0	0	0	0.5	0.5	0	0.5	0	0	0	0
Novel:24_29025	Novel:24_29025	0	1	0	0	0	0	0.33	0	0	0	0	0	0	0.67	0.33	3	0	0	0	0	0	0	1	0	0	0	1.33	0	2	0	0	0	2	0	0	0	0	0	0	0
Novel:24_29202	Novel:24_29202	0.5	0	0	0	1.25	2.75	4.9	1.25	0.25	0.25	1.5	0.75	0	0	0	0	0	0	0	0	0	0	0	0	0	0	1	0.25	4.75	1.75	0.5	0.83	0	0	0	0	0.25	3.5	1.5	0.75
Novel:24_29254	Novel:24_29254	5	0	2	2	1	0	0	1	0	3	0	0	0	0	0	0	0	7	0	2	2	1	3	0	0	0	1	0	3	1	0	0	1	2	0	1	1	2	0	0
Novel:24_29654	Novel:24_29654	8	0	5	4	3	4	36	9	0	0	3	2	11	0	5	11	0	0	0	1	12	2	2	1	7	0	6	3	9	6	2	1	17	8	0	0	0	15	8	3
Novel:24_29671	Novel:24_29671	4.25	1.33	0	1.25	4	1.67	8	3.67	0	0	1	2	0	0	0.33	0	2.33	1.33	0.33	0	2	0	0	0	3.22	0.67	1.67	1.67	8.67	1.33	1	0	1.33	0	0	0.67	2.08	2	1.67	0.67
Novel:25_29832	Novel:25_29832	2	0	0	0	0	0	2	4	0	0	0	0	0	0	2	0	0	0	0	0	0	0	1	0	0	0	2	0	0	0	0	0	0	0	0	0	2	0	0	0
Novel:25_30362	Novel:25_30362	2	1	2	2	10	6	17	18	3	7	4	2	1	0	9	10	0	2	0	2	9	1	4	0	2	5	3	6	8	7	0	0	16	3	2	1	0	3	5	0
Novel:25_30822	Novel:25_30822	0	0	6	1	3	2	0	0	0	0	2	0	0	0	0	1	0	0	0	0	1	0	0	0	0	0	0	3	5	0	0	0	2	0	0	0	3	0	0	2
Novel:25_30893	Novel:25_30893	0	0	3	2	0	0	5	0	0	0	0	0	0	0	1	0	0	0	0	0	1	1	0	1	3	0	4	2	7	0	0	0	8	0	0	1	0	5	0	1
Novel:26_31205	Novel:26_31205	1.62	2.25	3.1	2.27	2.9	7.15	9.7	4.7	1.45	0.13	1.23	2.12	3.98	0.55	2.58	7.57	0.1	0.8	1.33	0.63	5.45	2.8	1.88	1.38	2.8	2.28	2.77	3.78	6.3	0.92	2.6	2.43	12.13	4.2	0.3	1.4	0.93	2.53	2.48	1.97
Novel:26_31214	Novel:26_31214	0	0	0	0	0	0	3	1	0	2	0	0	0	0	0	0	0	0	0	0	0	0	0	0	0	0	0	0	0	0	0	2	0	0	0	0	0	0	0	0
Novel:26_31344	Novel:26_31344	21	10	26.5	17	46	36	66.1	31.1	8	6	19	13	7.2	9	28	66	1	13	13	3	42.5	23	15	22	31	1	24	28.5	30	16	10	7	79	15	2	5	21	33	24	48
Novel:26_31571	Novel:26_31571	3	0	0	0	0	0	1	1	0	0	1	1	0	0	0	0	0	0	0	0	0	0	0	0	0	0	0	0	1	2	0	0	1	0	0	0	0	0	6	0
Novel:26_31578	Novel:26_31578	1	0	0	0	0	3	1	0	0	0	0	0	0	0	0	0	0	0	0	0	0	0	0	0	1	0	0	0	5	1	0	0	0	0	0	0	0	0	0	0
Novel:27_31764	Novel:27_31764	5	3.67	2	1.5	5.79	13	25.83	9.5	5.5	4.5	1.5	3.93	5.64	0.67	6.33	9.38	0	2.14	2	1.5	10.93	0.5	7.5	0	3	1.29	2.83	6	7	2.5	2.5	0.5	16.29	6.5	0	3.5	5.5	3.14	5	6
Novel:27_31835	Novel:27_31835	0	0	1	2.1	0.25	0	2.51	1.94	0	0.15	0.81	0.68	0.14	0.22	0.33	3.66	0	0	0	0.11	1.12	0.83	0	0	0	0	2.33	2.57	2.36	1.5	0	4.56	4.08	1	0	1.18	0	0.11	1.22	0.5
Novel:27_32054	Novel:27_32054	0	0	2	1	0	0	3	0	0	0	1	1	0	0	3	0	2	0	0	1	1	0	0	0	0	0	0	0	2	4	0	0	2	0	0	0	0	1	0	0
Novel:28_32341	Novel:28_32341	0.58	0	2	0.35	0.5	1.02	5.77	2.53	0.13	0.53	2.37	1.67	0.37	0.2	0.22	3.37	1.17	2.18	0.87	1	0.73	0.17	1.13	0	1.1	0.55	0.12	0	3.07	0.77	0	0.15	4.07	0.65	0.5	1.03	0	0.73	0.93	1
Novel:28_33007	Novel:28_33007	0	0	2	0	3	1	2	4	0	0	0	3	0	0	0	0	0	0	0	0	0	0	1	0	0	0	0	0	0	0	0	0	0	0	0	0	0	0	1	0
Novel:28_33071	Novel:28_33071	11	6	11	23	16	23	52	30	11	14	8	13	2	3	5	21	2	17	2	1	12	4	9	6	14	11	23	18	46	27	9	18	46	11	0	14	10	30	20	16
Novel:28_33097	Novel:28_33097	408	160	236	607.5	828.5	799.5	1152	654	191	299.5	566	776.5	101	105	370	416	105	120	130	154	342	195.5	289	157	395.5	168	940	515	1212	513	133	380	742	165.5	46	191	327.5	1150	869	385
Novel:29_33555	Novel:29_33555	0	0	0	0.5	0	0	0	0	0	1	0	0	0.5	0	0	0.5	0	0	0	0	1.5	0	2	0	0	0	0	0	0	0.5	0	0	1	0	0	0	0	0	0.5	0
Novel:29_33610	Novel:29_33610	0	0	0	0	0	0	4	0	0	1	0	0	0	0	0	0	0	0	0	0	5	0	0	4	0	0	0	0	0	0	0	0	1	0	0	0	0	0	0	0
Novel:29_33613	Novel:29_33613	1.62	2.25	3.1	2.27	2.9	7.15	9.7	4.7	1.45	0.13	1.23	2.12	3.98	0.55	2.58	7.57	0.1	0.8	1.33	0.63	5.45	2.8	1.88	1.38	2.8	2.28	2.77	3.78	6.3	0.92	2.6	2.43	12.13	4.2	0.3	1.4	0.93	2.53	2.48	1.97
Novel:29_33852	Novel:29_33852	1318.25	653.5	1285.25	1471.25	3574.75	3798.25	7741.75	3761.75	1131	1454.5	1920.5	2500.5	1116	1002.5	2460.5	4354.5	494.25	1608	1169.25	905.25	4234.5	1450.25	1725.75	1572.75	4705.75	2436	7221.75	4614.25	4962	2792.5	858.5	1620	5459.5	2004.5	358	898	1970	3963	2861.75	2870.5
Novel:3_34519	Novel:3_34519	165	46	46	95	151	192	330	138	54	57	107	151	32	37	88	207	21	43	50	31	292	77	100	67	160	66	376	165	299	101	58	87	394	124	23	56	77	220	150	148
Novel:3_34785	Novel:3_34785	0	0	1	0	7	3	1	10	0	1	5	5	0	0	0	2	0	0	6	1	1	1	0	0	6	0	3	5	15	2	0	3	12	1	1	0	7	13	10	7
Novel:3_35045	Novel:3_35045	10.71	9.38	17.54	20	34.46	34.67	38.83	28	3.88	13.38	8.25	13	2.12	5.12	12.97	35.58	8	9	11	4.33	28.27	7.38	7.47	13	26.25	23.75	41.64	34.5	24.97	7.25	7	1.4	36.4	24.12	0	4	17.5	30.97	26.1	18.42
Novel:3_35447	Novel:3_35447	14.62	3.13	3.7	10.53	10.12	6.17	21.15	7.9	5.7	6.22	16.03	17.65	2.44	2.13	6.27	13.87	3.08	5.57	3.53	2.04	12.65	2.2	1.6	1.52	6.2	0.2	19.79	7.8	19.88	3.5	2.1	2.93	18.93	8.67	3.07	2.77	3.65	15.48	6.15	9.92
Novel:3_35696	Novel:3_35696	0.58	0.6	0.6	2.04	1.69	1.78	3.82	1.2	1.03	0.18	0.4	0.9	0.4	0.3	1.22	3.38	0.1	1.02	0	0.63	1.7	1.8	0.63	0.8	1.73	0.65	1.48	1.34	1.4	0.83	0.1	0.75	7.03	1.35	0.3	0.9	0.6	1.28	1.33	0.3
Novel:3_35993	Novel:3_35993	41	93	7	21	6	10	9	5	4	12	3	8	56	34	15	20	13	1	7	19	58	32	16	7	10	2	24	6	14	7	5	20	16	4	1	13	5	27	10	100
Novel:4_36301	Novel:4_36301	2	0.17	0	0	0.14	2	6	0	1	1	0	0.43	0	0	0	0.09	1	1.14	1	0	0.43	0	0	0	3	2.29	2	0	8	0	5	0	3.14	0	0	0	2	1.14	0	0
Novel:4_36709	Novel:4_36709	0	0	0	3	0	0	1.67	0	0	0	3	0	0	0	0	3	0	0	0	0	1	0	2	2	1	0	0	2	2	0	2	0	4	0	0	1	5	3	2	0
Novel:4_36841	Novel:4_36841	1679	296	622	280	863	702	371	56	89	56	48	86	808	691	659	965	58	43	155	420	350	173	161	200	171	55	148	56	165	103	113	193	261	29	21	170	58	202	314	326
Novel:4_37013	Novel:4_37013	6	1	16	13	7	7	15	18	1	4	20	9	12	6	4	10	0	2	1	1	5	7	8	5	8	6	17	10	11	8	0	6	32	1	2	5	4	3	11	8
Novel:4_37133	Novel:4_37133	3	0	0	6	1	5	0	1	1	1	2	1	1	0	0	0	0	3	1	2	2	0	4	4	59	12	3	2	0	0	18	3	1	2	0	4	5	2	4	0
Novel:4_37274	Novel:4_37274	11.5	5.5	11	10.5	17.5	12.5	31	15	13.5	5	18.7	5	3	4	1.5	21.5	0	6	9	4.5	35	2.5	15.5	14	23	4.5	24.5	7	16.5	9	1	4	29.5	10.5	7	8.07	4.5	10	11.5	7.5
Novel:5_37711	Novel:5_37711	0	0	0	0	0	0	0	1	0	2	0	0	0	0	1	0	1	0	0	0	0	0	0	0	2	0	1	0	0	0	0	0	3	0	0	0	0	2	3	0
Novel:5_37736	Novel:5_37736	23	0	0	27	3	3	14	5	7	2	5	2	17	0	2	6	13	0	4	17	2	2	10	1	2	0	72	2	20	0	4	18	27	0	1	13	1	22	41	0
Novel:5_37935	Novel:5_37935	43.08	13.33	55	63	59.33	65	134.25	68	24.33	33	37.67	49.25	24.67	16	43	75.33	9	28.33	15	11.33	97.33	30	31.33	29	55	22.83	67.67	38.92	144	64	24	51	139	49	10.67	16.67	42.33	79	48.33	42.33
Novel:5_38107	Novel:5_38107	1	0	7	1	0	0	4	3	0	0	3	1	3	0	0	1	0	0	6	0	1	0	0	0	0	2	2	0	3	0	0	0	3	0	0	1	2	0	2	0
Novel:5_38113	Novel:5_38113	2.17	0	0.17	0.17	0	0	0.5	0	0	0.21	0	0	0	0	0	0	0	0	0	0	1	0	0	0	2.5	0	0	0	0.17	0.17	0	0.17	0	0	0	0	0	0.11	3	2
Novel:5_38136	Novel:5_38136	0	0	0	2	7	3	3	0	0	0	0	1.33	8.08	0	0	3.08	2	0	0	0	1	0	0.17	0	1	0	0.25	0	1.08	0	0	1	0	2	0	0	2	2	0	2
Novel:5_38545	Novel:5_38545	1	1	2	2	10.5	4.5	5.83	7	2	0	6.75	4.5	2	0	2	1.5	0	1	0	1.5	6	1.5	2	2	1	4.5	3	1	2.5	1.5	3	0.5	11.5	3	0	4.5	4	4	3.5	5.5
Novel:5_39144	Novel:5_39144	2	1.5	3.5	1	4.5	8	11.5	1.5	1	2	4	0.5	0.5	0	6	11.5	0.5	0	0	0	0	1.5	6	0.5	4	0.5	1.5	4	4	3.5	0	1.5	2.5	4.5	0	0	0.5	0	0.5	1.5
Novel:5_39201	Novel:5_39201	0	0	4	0	2	0	7	3	0	1	0	0	0	0	0	0	0	0	0	0	3	0	5	0	0	0	0	0	5	0	0	3	2	0	0	0	0	6	2	1
Novel:5_39552	Novel:5_39552	1	0	1	2	2	4	5.33	3	0.4	3	0	0	0.53	2	0.67	1	0	1	0	0.2	1.33	3	0	0	0	1	0	2	2.67	0.33	0	0	1	0.33	0	0	0	1	2	0.14
Novel:5_39977	Novel:5_39977	5	0	0	6	9	3	8	14	6	6	5	8	0	0	3	0	0	2	5	2	4	0	2	0	2	1	9	3	22	6	1	9	4	0	0	2	5	7	10	8
Novel:6_40208	Novel:6_40208	3.5	3.5	3	3	0	4	5.5	2.5	1.5	0	1	1.5	0	0	0	1.5	0	0	2.5	0	0.5	3	0.5	0	3.5	0	2	4	0	0.5	0	0	0	0	0	0	0	0.5	0.5	0
Novel:6_40383	Novel:6_40383	33	14	31	48	80	79	190	89	3	3	5	16	6	8	18	18	5	12	21	3	428	171	152	166	14	2	20	18	434	257	97	173	320	118	36	80	96	120	143	107
Novel:6_40405	Novel:6_40405	0	1	0	0	0	5	0	6	0	0	4	0	0	0	0	0	0	0	0	0	3	0	2	1	0	0	3	0	1	3	1	0	1	0	2	0	3	6	1	1
Novel:6_40494	Novel:6_40494	55.5	8.5	9.5	26.5	55	21	54	26.5	10.5	10	24.5	30	2.5	8.5	20.5	33	5.5	6.5	13	6.5	58	9	17.5	11.5	18	15.5	60.5	41.67	45.83	27.5	17	22.5	48.5	14	3	8	29	55.7	50.83	50.83
Novel:6_40606	Novel:6_40606	0	0	1	1	1	3	1	1	2	0	5	0	0	0	1	2	0	0	0	0	0	0	0	0	0	0	0	0	0	4	0	0	2	0	0	0	0	0	0	0.5
Novel:6_40619	Novel:6_40619	0	0	0.17	0	0	0	0	0	0	0	0	0	0	0	0	0	0	0	0	0	0	0	0	0	0	0	0	0	0.5	0.5	0	0	0	0	0	0	0	0	0	0
Novel:6_41148	Novel:6_41148	0	0	0	0	0	0	0	0	0	0	0	0	0	0	0	0	0	0	0	0	0	0	0	0	0	0	0	0	0	4	0	0	0	0	0	0	0	1	0	0
Novel:7_41592	Novel:7_41592	0	2	0	0	0	0	6	0	0	1	2	0	0	0	2	11	0	0	0	0	2	0	0	1	0	0	0	0	3	0	0	0	1	5	2	0	0	2	0	0
Novel:7_42021	Novel:7_42021	24	8.5	12	20	44	43.5	94.5	41	5	9	13.5	18.5	13	14.5	27	53.5	5	6	7.5	6.5	52.5	13	12	14.5	23	17.5	26.5	16	47	31.5	8.5	22.5	69	18.5	4.5	7.5	12.5	23.5	11	14
Novel:7_42203	Novel:7_42203	0	0	0	0	2	1	0	0	0	0	0	2	0	0	0	0	0	0	0	1	0	0	0	0	0	0	0	0	7	2	0	2	0	0	0	0	0	0	0	0
Novel:7_42400	Novel:7_42400	0	0	0	0	0	0	0	0	0	0	0	0	0	0	0	0	0	0	0	0	0	0	0	0	2	0	4	0	0	0	0	0	0	0	0	0	0	5	2	3
Novel:7_43100	Novel:7_43100	1978	429	247	712	556	696	1029	446	342	165	109	312	350	149	197	542	174	218	204	417	1558	229	380	220	570	190	668	334	470	207	269	533	560	151	123	260	158	537	347	325
Novel:7_43196	Novel:7_43196	4	2	0	5	0	0	2	0	0	0	1	0	0	6	0	4	0	0	0	0	4	2	0	0	0	6	0	0	0	0	2	0	0	3	0	0	1	0	0	0
Novel:8_43284	Novel:8_43284	3.5	0	0	0.5	0	0.5	0	0	0	0	0	0	0	0	0	0	0	0	0	0	0	0	0	0	0	0	2.5	0	0	0	0	0	0	0	0	0	0	0	0	0
Novel:8_43342	Novel:8_43342	2	0	0	0	1	5	0	0	0	2	0	2	0	0	0	0	0	0	0	0	0	0	0	0	2	0	1	0	1	0	0	0	0	0	0	0	1	1	7	0
Novel:8_43774	Novel:8_43774	3.2	0	6	2.87	3.25	3.98	8.33	1.33	0	4.25	4.87	4.47	3.37	1.2	1.17	5.33	1.42	2.13	0.87	0.97	4.4	0.17	3.1	2	1.2	0	1.25	2	5.33	3.5	1	0	15.08	3	0	3.53	2	1.75	0.33	2.58
Novel:8_43810	Novel:8_43810	1	0	0	0	0	0	4	0	0	0	0	1	0	0	0	0	0	0	0	0	0	4	1	0	0	4	1	0	2	0	0	0	0	0	0	0	0	2	2	0
Novel:8_44043	Novel:8_44043	1.9	0.2	0	2.53	3.2	2.28	4.82	3.45	0.5	0.4	1.1	0.8	1.15	0.6	1	3.52	0.1	0.5	0.6	1.2	2.3	0.3	0.8	0.7	1	0.3	3.3	0.8	2.6	1.3	1.1	1.1	2.6	0.4	0.1	0	4.4	2.5	0.7	2
Novel:8_44452	Novel:8_44452	2	4	1	5	2.11	7	7	11.44	0	0	0	1	1.14	0	0	3	0	0	1	0	2	0	5	0	10	3	5	5	6	0	0	4	1	5	0	0	1	8	1	1
Novel:8_44453	Novel:8_44453	4.25	1.33	0	1.25	4	1.67	8	3.67	0	0	1	2	0	0	0.33	0	2.33	1.33	0.33	0	2	0	0	0	3.22	0.67	1.67	1.67	8.67	1.33	1	0	1.33	0	0	0.67	2.08	2	1.67	0.67
Novel:8_44749	Novel:8_44749	21	0	0	0	0	0	4	0	0	1	0	0	2	6	3	1	0	0	0	2	3	0	0	1	1	0	0	0	0	0	0	0	6	0	0	0	0	1	2	0
Novel:8_44915	Novel:8_44915	6	2	6	0	5	4	11.25	6	6	0	0	3	0	2	3.5	5	1	0	0	0	5.5	4	5	1	3	0	4	1	4.5	1	1	1	6	2	0	0	0	10	0	0
Novel:9_45312	Novel:9_45312	0	0	0	0	2	0	4	0	0	0	0	0	0	0	1	2	0	0	0	0	3	0	1	0	1	0	1	0	5	3	2	0	0	0	0	0	0	0	0	2
Novel:9_45478	Novel:9_45478	1.67	0.33	0.33	1	0.33	1.67	4.33	0.33	0	0	0	0	0.33	1	0.33	0.67	0	0.33	0	0	1.67	0.33	0.33	1	0.67	0.33	1.5	0.33	0.67	0	0	0	4	0.67	0	0.33	0.67	1.67	0.67	0
Novel:9_45563	Novel:9_45563	5	2	2	2	0	0.5	2.5	0	1	2	0	3	1	0	8.5	8	0	0	0	0	0	2	0	5	0	0	5	2.5	4	3.5	0.5	0.5	3	0	0	0	5	16	10	8
Novel:9_46149	Novel:9_46149	0	0	0	1	0	1	0.5	0	0	0	0	0	0	0	0	0	0	0	0	0	0	0	0	0	0	0	0	0	0	2	0	0	0	0	0	0	0	0	0	0
Novel:chi-miR-1306-5p	Novel:chi-miR-1306-5p	30	12	18	35.5	38	45	114	48	11	17.5	31	34.5	8	14.5	40	58	4.5	15	9	5.5	43	19.5	34	30.5	47	29	92.5	50.5	119	31.5	17	38.5	82.5	17	0.5	16	22	109	54.5	34.5
Novel:chi-miR-130b-5p	Novel:chi-miR-130b-5p	0	0	2	0	2	3	6	6	1	4	1	0	0	0	2	6	0	0	0	0	3	3	1	5	0	3	4	5	3	0	0	0	8	0	0	1	1	2	2	2
Novel:chi-miR-140-3p	Novel:chi-miR-140-3p	0	1	0	0	0	0	1	0	0	0	0	0	2	4	0	3	0	0	0	1	3	0	0	0	3	0	0	0	0	0	0	1	0	0	0	0	0	8	8	3
Novel:chi-miR-2284a	Novel:chi-miR-2284a	1	0	0	1	3.33	3.33	12.67	0	0	0	4	6.33	0	1	1	5.2	0	0	1.25	0	6	0	1.33	0	3	1.5	8	1	7.5	0.39	0.5	1	6	1.33	0	0.5	1.33	4	10	8
Novel:chi-miR-2284b	Novel:chi-miR-2284b	3.8	2	2.83	5.07	2.21	1.04	7.65	2.25	0.25	1	3.83	2	0.92	0	2.33	6.79	0	0.4	0.25	0	1.27	1.07	0.33	0.13	2.64	3.33	1.44	3.67	5.53	2.73	0.33	2.37	7.23	1	0.91	1.07	0	1.2	2.23	4.33
Novel:chi-miR-2284d	Novel:chi-miR-2284d	57	23.25	40.85	69.5	100.95	101.85	208.67	124.82	21.53	38.28	63.92	68.12	28.67	31.83	60.27	117.46	2.17	29.52	27.36	16.62	112.31	36.45	32.06	31.33	69.37	36.17	103.25	78.53	142.84	73.43	26.92	45.27	183.33	74.28	5	41.37	56.85	98.48	70.68	103.92
Novel:chi-miR-30b-3p	Novel:chi-miR-30b-3p	1	9	0	2	0	2	1	1	0	0	4	1	0	1	0	0	0	0	1	0	1	0	0	2	3	0	0	0	0	0	0	0	0	0	0	0	1	0	0	0
Novel:chi-miR-33a-3p	Novel:chi-miR-33a-3p	0	0	1	0.33	0	0	0.67	0.67	0	0	0.33	0.33	1	0	2	0	0	0	0	0	0	0	0.33	0	0	0	0.67	0	1.73	0	0	0	1	0	0	0	0	0.33	0.33	0.33
Novel:chi-miR-3432-5p	Novel:chi-miR-3432-5p	3.67	1.33	6	5.33	12	11	22	8.33	1	2.33	3.33	2.67	0	0	2.67	10	1.67	1.67	1.67	0.33	4	0.67	1.67	3.33	5.33	1	5	3.33	13	7.67	2.67	3.33	7.33	4.33	0.33	1.67	5	12.33	4.33	7.33
Novel:chi-miR-363-5p	Novel:chi-miR-363-5p	1	0	0	0	1	0	3	1	0	0	0	11	0	0	6	0	0	0	0	0	0	0	0	1	1	0	0	3	2	2	0	0	0	0	0	0	5	5	1	4
Novel:chi-miR-455-5p	Novel:chi-miR-455-5p	3.5	1	3	0	0	0	8.5	4.5	5.5	0	1	2.5	0.5	0	1	0.5	0	0	1.5	0	1.5	0	1.5	3.5	2.5	1.5	3	2.5	2.5	3.5	0.5	2	6.5	1	1	0.5	0	1.5	0	2
Novel:chi-miR-582-5p	Novel:chi-miR-582-5p	0	0	0	0	2	0	0	0	0	0	0	0	0	0	0	0	0	0	0	0	0	0	0	0	1	0	0	0	0	0	0	0	0	0	0	0	0	0	0	0
Novel:chi-miR-877-5p	Novel:chi-miR-877-5p	2	1	1	2	0	0	0	0	0	0	2	0	0	1	0	5	2	5	1	6	3	0	2	0	0	0	0	5	1	0	0	0	0	0	0	0	0	0	0	1
Novel:eca-let-7a	Novel:eca-let-7a	15	6.5	17	23.4	68	70.2	62.5	41.1	10.2	30	35.2	37.7	24.5	30	41.7	89.2	69	26	31.2	13	24	13.5	19.7	15.5	71.4	32	95.5	65.9	57.4	21.5	12.5	42.2	62.1	23.2	10.7	23.5	10.5	26.9	16.7	29.7
Novel:eca-miR-1	Novel:eca-miR-1	0.67	3	5.67	0	4	16.67	47.67	12.33	2.33	2.33	0.67	0	1	0	0.33	2.67	0	4	1	1.33	1	3	2.33	8	14.33	5.33	0	5	1.67	4.67	3.67	0	33.33	8.33	1.33	3	0	0	0	0.67
Novel:eca-miR-100	Novel:eca-miR-100	848	512.67	613.5	843.5	1315.5	1163	3931.83	1707.5	398.5	500.17	896.83	1146.17	308.67	255.5	624.83	1320.5	178.17	228.67	224.67	157.83	1228.5	485	566.67	455.33	1304.33	677.67	2110.67	1702.83	1770	816.33	161.33	556.17	2054.83	422.17	68	277.17	693.17	1734.67	1248.67	880
Novel:eca-miR-101	Novel:eca-miR-101	1252.67	363.67	442.33	624.67	1300.33	1425.33	4272.67	1733	454	433.67	741	962	177.33	181.67	409.67	875.67	115.33	372	424.67	148.33	2887	730	930.67	651	683.33	343.67	1172.33	627	2455	1445.67	602.67	794	3044.33	931	171	290.33	1180.67	1531.67	1094.33	1651
Novel:eca-miR-105	Novel:eca-miR-105	9	4	2	11	8	13.5	29.33	15	6.5	8	8.5	12.5	8	6.5	8	10	3.5	2.5	1	5	13	3.83	7	7	7	6	20	9	20.5	19.5	5.5	11	37	9.5	2	8.5	14	20	10.5	9
Novel:eca-miR-106b	Novel:eca-miR-106b	3.67	0.5	0	0	1.5	2	1.5	0.5	0	0.5	0	1.5	0	0	0	0	0	0	0.5	0	2	0	0	0.5	1.33	0	1.5	1.83	0.5	0.5	0	0	1.5	0	0	0	0	0	0	0
Novel:eca-miR-107b	Novel:eca-miR-107b	287.58	43.42	64.08	106.67	130.67	123.33	402.17	143.08	47.67	42.83	72.25	153.5	31.83	39.67	77.83	156.33	15.42	55.58	43.08	17.75	291.5	63.92	93.33	49.67	44.5	23	98.25	49.83	279.25	139.5	46.83	91.92	270.58	83.75	15.67	32.08	78.58	171.67	112.83	131.75
Novel:eca-miR-125b-5p	Novel:eca-miR-125b-5p	5797.67	2336.83	3150	4108.5	6348.67	7154.33	21386.7	9298.17	2191	2539.83	3953.83	5230.83	1655.83	1458	3841	7567.33	776	1402.33	1672	812.83	8885.5	3364.5	4965.83	3694.17	7516.17	4151	12071.2	7719.5	11596.3	4114.5	1610.5	4278.67	13052.8	2775.17	648	2056.5	2863.67	7890.83	5054.83	4221.5
Novel:eca-miR-129a-3p	Novel:eca-miR-129a-3p	1	0	2.83	0	0.33	0.5	4	0.33	0	0	1	0	0	0	2.67	0	0	0	0	0	1.83	0	0	0	0	0	0	3	1	0	0	0	0.83	0	0	0	0.67	0	0	0
Novel:eca-miR-129a-5p	Novel:eca-miR-129a-5p	0	0	0	0	0	0	0	0	0	0	0	0	0	0	0	0	0	0	0	0	0	0	0	0	0	0	0	0	0	3	0	0	0	0	0	0	0	0	0	0
Novel:eca-miR-1302e	Novel:eca-miR-1302e	0	1	0	1	0	1	0	1	0	0	0	1	0	0	0	3	0	0	2	0	3	0	0	0	0	0	1	2	8	0	1	0	0	0	0	0	0	1	0	0
Novel:eca-miR-130b	Novel:eca-miR-130b	21	15	8.5	8	15	23	65.5	24	7.5	10.5	8	11	6	9	9.5	35.5	3	5.5	13.5	3.5	48	12.5	21	14.5	28	12.5	30	12	54	18.33	10.5	27	52.5	16	1.5	2.5	16	19.5	13.5	26
Novel:eca-miR-132	Novel:eca-miR-132	103.5	19	15.5	44.5	136	97	265	144.5	30.5	42	76.5	124.5	16.5	17.5	71	106	6.5	30	23	8.5	142	30.5	47.5	33	47.5	21.5	174.5	90	252	105.5	12	58	169	51.5	2.5	12	63	242	127	100.5
Novel:eca-miR-133a	Novel:eca-miR-133a	8.67	1	0	1.67	2.67	0.67	5	1.67	0.67	0.67	0	2	1.67	0	2.33	0.67	2	1	0	0	0.67	0.33	1	0.33	0	0.67	0	1	4	0	0.33	2.67	0.67	0	1	0.33	0.33	0.67	0	1
Novel:eca-miR-135b	Novel:eca-miR-135b	13	1.33	2.33	3.67	6.83	5	17	6.5	2	4.67	1.67	4.33	2	0.67	1.33	4.17	2.33	1	3	2	9.83	2.67	2.67	2.33	11.5	10.17	11.83	8.17	5.83	3	0.67	1.67	15	1.67	0.67	1.67	2	11.83	12.5	10.5
Novel:eca-miR-138	Novel:eca-miR-138	0.67	0.67	0	0	0.67	0.33	0.67	0	0	0	0	0	0	0	0.33	1.67	1.67	0	0	1	2.33	0	2.67	0	0	0	0.33	1.33	1.67	0.33	0	1.33	2.33	0	0	0	0.67	1	1.67	0
Novel:eca-miR-1388	Novel:eca-miR-1388	96	54.5	126	95	143.5	153.5	485	230	62	64.5	129.5	101.5	52	37.5	87.5	194	17.5	63.5	38.5	30.5	234.5	72.5	87.5	66	246	139	266	167.5	223	240.5	48	87	277	122	20	60	96.5	176.5	135.5	142.5
Novel:eca-miR-139-5p	Novel:eca-miR-139-5p	31.5	9	16	32.5	48	32	129.5	70	21	15.5	29.5	41	14	9	17	50	5.5	21	12	4.5	56	23.5	19	18	24	12.5	59.5	32.5	87.5	23	11	29.5	82	15	4	5.5	31.5	56	29.5	40.5
Novel:eca-miR-142-5p	Novel:eca-miR-142-5p	35.5	9.5	3.5	8	18.5	21.5	25.5	24	4	7.5	13	29	2.5	5.5	17	16.5	2	2.5	15.5	2	59.5	6	8.5	10.5	19	7.5	57	38	53	16	4.5	17.5	20.5	2.5	0.5	4	16	87	45.5	33.5
Novel:eca-miR-143	Novel:eca-miR-143	312.5	160.5	23	89	85	56	132.5	40.5	65	32	26	70.5	211.5	81	70.5	157	216	35.5	52	153.5	311	63.5	52.5	38.5	103	70	178	97	145	59	59.5	366.5	157.5	23.5	21	101.5	57.5	184	131.5	164
Novel:eca-miR-1468	Novel:eca-miR-1468	57	6.5	0	12	19.5	5.5	11.5	8	6.5	1	7.5	13	2	7	13.5	5	10	1	1	3.5	27	0.5	8.5	0	6	1	26	12.5	13.5	2	2.5	18	8.5	3	1	1.5	6.5	16.5	10.5	10
Novel:eca-miR-146b-5p	Novel:eca-miR-146b-5p	632.33	356.5	507.67	1113.33	1957.67	1719.5	4151.17	2436	466	591.83	956	1220.33	263.17	316.17	725.83	1232.17	189.67	444.5	387.67	189.17	2564.17	550.83	1007.83	413.83	648	240.67	1263.33	844.17	3118	1418	478.17	939.33	2301	569.67	119.33	379.17	930.5	1663.33	1227.83	1418.33
Novel:eca-miR-148a	Novel:eca-miR-148a	480.5	458.33	529.17	602	1192.33	1269.67	3959.33	1332.5	494	517.5	829.5	844.83	554.67	460	939.33	2154.33	147.83	463.5	475.33	196	1820	593.5	722.5	591	1737	705.17	1714.67	1279.33	1978.17	1129.67	556.33	750.33	2872.42	869.5	182.17	372.5	792	1012.33	616	1277.83
Novel:eca-miR-151-5p	Novel:eca-miR-151-5p	4973.33	903.33	1578.67	3950	5967.5	5712.67	9838.33	5440.33	1587.83	2063.5	3314.33	5501.33	1331.83	1639.5	4937.5	6991.17	754	1284.5	1680.83	853.67	7770.33	1788	3507.83	1798	5292.33	2395.5	14357.2	7309	10784.2	3191.17	1372.83	3250.17	8427.33	1807.17	454.5	1654.17	4056.33	12952	8226.83	5823.83
Novel:eca-miR-153	Novel:eca-miR-153	47	2.67	0.33	5	21.67	11.67	28.33	10.33	4.33	4.33	8.67	27.67	2.67	2.67	7.33	11.67	4.67	4.33	2	0.67	54.33	6.67	17	3.33	13.33	5.33	50	8.67	72	17.33	4	24.33	24.67	3.33	0.67	2.67	10.33	47.33	20.67	9.67
Novel:eca-miR-15b	Novel:eca-miR-15b	382.5	88	96	160.83	380.5	323.5	1043	414.83	104.5	105.5	169.5	269	70	91.5	213.17	339.5	25.5	83.5	135	30.5	580	146.5	170.5	170	204.5	138	400.17	242	672.5	264	130	221.5	844.67	203	46	63.83	292	538	335	423
Novel:eca-miR-181a	Novel:eca-miR-181a	162	12.33	1.67	14.67	15.33	14	29.67	16	19	11.33	15	33	30.33	3.33	10	26.67	116.67	0.33	15.67	32.33	60.33	6.67	12	4	4.33	3.67	29	10	48.33	12	10.33	171	22.33	0.67	0.67	16	8.33	115.67	49.33	19.67
Novel:eca-miR-1839	Novel:eca-miR-1839	122	6.5	16.5	53.5	52	53	129	50.5	13.5	38.5	31	77.5	13.5	15	47	70.5	3	23	14.5	5.5	101.5	22.5	44	6.5	37.5	16.5	133	64	158.5	62	13.5	35.5	96.5	22	3	9.5	44.5	115.5	92	67
Novel:eca-miR-184	Novel:eca-miR-184	19.5	22.5	49.5	47	56	39.5	111	74	10	7	18	17	14.5	10	21.5	45.5	4	21	15.5	12	28.5	13	11.5	15.5	130	46	108	118	77.5	54	10.5	24.5	71	17.5	8	12.5	17.5	38	18.5	23
Novel:eca-miR-186	Novel:eca-miR-186	10511	2674	3166	7896	12637	10819.5	25344	12973.5	2948.5	3900.5	5571.5	9990.5	2219.5	2407	6718	10390	1074.5	2504	2313	1353	15841.5	3919.5	5316	3281	4462.5	2023	10896.5	5765.5	21455	8679	2917	6921	16293.5	3880	790.5	2470.5	6420.5	20128	11987	9204
Novel:eca-miR-18a	Novel:eca-miR-18a	4	0.67	1	5.33	7.33	6.67	19.67	4.33	2.67	1	1.33	2.67	2.67	3	4.33	6	0	1.33	2	0	5.67	2.33	3.67	0.67	4.33	1	4.83	2.67	8.67	2.33	1.33	2.33	11.67	1.67	0	0.33	5.33	5	1	4.33
Novel:eca-miR-190a	Novel:eca-miR-190a	105	28.5	45	81	105.5	93	351	108	68.5	31.5	100	115.5	20	13	43.5	89	14.5	32	54	29	172	44	37	29	73	27.5	208.5	64.5	204	87.5	32	71.5	199.5	41.5	16.5	27.5	60.5	106	85.5	100
Novel:eca-miR-194	Novel:eca-miR-194	8.67	1.67	0.67	9.33	12.33	11.33	24.67	6.67	4	7.33	4.5	8.67	1	2.33	6.67	17.5	1	5	1.67	3.67	19.33	1.67	5.5	1.67	3	0.67	13.67	4.33	19	9.33	4.67	5	20.33	1.33	4	2	4	19	11.33	4.83
Novel:eca-miR-199a-3p	Novel:eca-miR-199a-3p	11.5	1.75	0.5	2.15	5.5	6.95	8.15	4	3.75	2.75	1.5	2	1.25	0.75	1.5	5.25	1.5	1.25	2	0	10.9	0.25	2.25	0.5	0.5	0.5	9.5	0.75	9.75	2	0.75	1.25	6.9	3.25	0	0.5	2	3.75	3.85	3.25
Novel:eca-miR-19a	Novel:eca-miR-19a	99.58	32	31.33	47	109.33	99.33	330.67	108.67	31	23.33	58	77	31	26.33	61.67	128.67	13.67	25.67	31.33	7.33	231.92	47.67	67.67	32.33	101.67	53.67	199.33	79	196.33	110	44.67	75	255.33	92.67	16	18.33	44.33	104.33	76.33	80.33
Novel:eca-miR-200a	Novel:eca-miR-200a	28.5	2	0	3.5	11	6.5	11.5	6	3	6.5	6.5	12.5	4	14	12.5	11	10.5	2	12.5	2	33	1	7	0.5	1	0	23.5	5.5	17.5	9	1	12	5	1.5	0	1.5	6.5	42	23	20
Novel:eca-miR-200b	Novel:eca-miR-200b	65.5	8	7	24	31	53.5	111.5	45	16.5	5	23.5	31	9.5	4.5	26.5	33	4.5	14	8.5	9	99.5	14	28	6.5	27.5	1.5	64	27	82	17	1	25.5	46.5	4	1	7	22	74.5	46	13
Novel:eca-miR-205	Novel:eca-miR-205	0	1	0	1	0	0	0	0	0	0	0.5	0	0	0	1	1	0	0	4	1.5	1	0	1	0	0	0	0	3	0	0	1	1.5	0	0	0.5	0	0	0	0	0
Novel:eca-miR-21	Novel:eca-miR-21	7600	2477	2432.5	3059	6112.5	6189	16418	7730	2068.5	2467	3882	5124	1497.5	1578.5	3439	7208	548	2221	2354	760	12660	3241.5	3816	3007	6682.5	3455.5	9577	5543	11146.5	6367	2925.5	4502.5	12825.5	4879	697.5	1306	5219	8919	5733	7193
Novel:eca-miR-211	Novel:eca-miR-211	7321.33	2504.5	1859.83	5063.5	9533.17	8902.5	26662	11202	4442.17	3689.83	6471.67	12134.3	1969.5	1911.83	5455	9383.67	807.5	2024	1990.5	945.67	18358.7	4941.83	5567.83	3452.17	9217.33	3598.5	26052	10623.7	20532.3	8513	3077	6897.5	13064.5	2571	558	1640.33	6936.83	20064.3	11375.8	11374
Novel:eca-miR-216b	Novel:eca-miR-216b	35	5.5	9.5	21.5	22.5	30	87	33	12.5	17.5	36	66.5	8	13	26.5	30	3.5	11	5.5	5	64.5	22	25.5	15	20	16.5	53.5	33	86	24.5	10.5	25	54	17.5	4	6.5	28.5	60	29.5	21
Novel:eca-miR-22	Novel:eca-miR-22	10550	942.5	884.5	7391.5	6390.5	6002	11806	5606	1853	2368.5	3773	9103	1768	2023.5	6505.5	8074.5	888.5	1148	1471	1202.5	11212.5	1622	4508.5	1001	4821	1125.5	20194	6488	17021.5	4862	1521	4941.5	6750	829	172.5	1617	3774	16806	9413.5	4971
Novel:eca-miR-221	Novel:eca-miR-221	2.5	1	5	2	0	0.5	0	1.5	1	0.5	0	0.5	5	2.5	1	5.5	8.5	0	5.5	3.5	0	0	0.5	0	1.5	0	2.5	0	1.5	1	2.5	11	5.5	0	1	1	2	7	0	1
Novel:eca-miR-224	Novel:eca-miR-224	4	0	0.5	2	1.5	3	16	5	1.5	0.5	0.5	2.5	1.5	1.5	0	9.5	0	0	0	0	8	4	2.5	4	0	0	0.5	0.5	6.5	0.5	0	4	4.5	1.5	0	1	0.5	6.5	5.5	4
Novel:eca-miR-23a	Novel:eca-miR-23a	23.67	21.33	35.17	27	66.5	66.33	221	83.33	22.83	26.33	43.33	42.5	23.83	19	48.5	64	9	20.5	12.67	13.67	77.17	23.83	31	27.5	25	11.83	44.83	29.33	116.17	54.5	30.17	42.5	202.33	51.5	7.5	26.33	44.67	70	40.67	61.67
Novel:eca-miR-26a	Novel:eca-miR-26a	628	166.58	218.17	379.92	766.5	766.33	2078.25	914.58	224.33	314.5	403.75	617.08	178.17	181.67	457.92	679.42	180.67	203.67	266	134	1141.92	398.92	450.67	326.08	417.92	247.83	782.5	461.33	1271.25	543	232	538.5	1264.42	385.5	73.33	181.42	454.25	1154.17	729.08	638.83
Novel:eca-miR-30c	Novel:eca-miR-30c	15922.2	8371.5	5733.83	6090.33	20691.8	21461.8	54918.2	26635.5	5031.33	8377.33	12279.3	13189.3	5316.17	5776.17	11536	24956.2	1906	5692	5610.67	1978.83	40314.5	14695.8	14932.3	14801.3	12465.2	8931.83	16970.5	11202	34100	15761	8504.83	14715.7	50286.5	16854.8	2521.33	4192.17	15704.2	29743.5	18104.5	22505.3
Novel:eca-miR-31	Novel:eca-miR-31	3.5	1	0.5	1	3.5	4.5	7.5	5	2	0.5	3.5	3.5	0.5	0	12	11.5	1	4.5	13	2.5	1.5	0	2.5	1	0.5	0	3	1.5	14	4.5	2	6	18	8.5	4	4	4	4.5	0.5	6
Novel:eca-miR-324-3p	Novel:eca-miR-324-3p	1	0	0	0	0	0	1	1	0.5	0	0	0	0	0	0	0	0	0	0	0	0.5	1.5	0	0	0	0	0	0	0	0	0	0	0	0	0	0	0	0	0	0
Novel:eca-miR-329a	Novel:eca-miR-329a	2	0	0	0	0.5	2.5	1	1	1.5	0	0.5	0.5	0	0	3.5	1.5	0	0	0.5	0	3.5	1	0.5	0	0	0.5	1	0	2	1	0	2.5	0	2.5	0	0	0.5	0	1	3.5
Novel:eca-miR-340-5p	Novel:eca-miR-340-5p	1614.5	649.5	961	1027.5	1688.5	1935	4821.5	2079.5	703.5	679.5	1077	1413	545.5	527	1140.5	2963.5	171.5	758.5	633	275	3584.5	1116.5	1248	1041	1836.5	952.5	2899	1719	2835	1809	727	925.5	5371	1976.5	310	576.5	1355.5	1795	1291.5	1803.5
Novel:eca-miR-34a	Novel:eca-miR-34a	1537.83	381.17	440.83	1060.33	2113.17	1896.5	4015.67	1658.17	561	718.83	1105	1707.5	366	428.5	1105.17	1847	158.5	369.17	430	196	2910.83	517.83	1030.33	442	1244.67	456	2712.33	1380.83	3141.67	1336.33	571.5	963.5	2706.83	691.33	110.33	371	1205.83	2138.67	1363.33	1701.33
Novel:eca-miR-3548	Novel:eca-miR-3548	2	10	2	0	6	11	18	0	2	1	0	17	4	0	5	12	0	2	2	0	20	2	3	4	6	2	10	0	15	9	1	5	9	2	3	1	3	4	4	5
Novel:eca-miR-3613	Novel:eca-miR-3613	0	0	0	1.5	2	0	6	1.5	0.5	0.5	0	0	0	1	0	2.5	0	0	0	0	2.5	0	1.5	0	0	0	0	0	3	0.5	0	0	0.5	0	0	0	0	1.5	1.5	3
Novel:eca-miR-367	Novel:eca-miR-367	5	1	0.5	4	9.5	7	19.5	12.5	1	4	6.5	4.5	1	4.5	5	9.5	0	6	2.5	3	9	0	2	3	5	0.5	7.5	5.5	7	6	0.5	2.5	27	7	0	1.5	2	18.5	11	11.5
Novel:eca-miR-369-3p	Novel:eca-miR-369-3p	6	0.5	1.5	5	6	2	16.5	3	0	0.5	2	1.5	0	0	8.5	3	0	0	1	1	6	0	2.5	2.5	0	2	8.5	2	14.5	1	1.5	3	18.5	3	0	1.5	0.5	7.5	8	4.5
Novel:eca-miR-374a	Novel:eca-miR-374a	3.5	0.5	0	0	1.5	1.5	2	0	0	1	0	3.5	0	1	1.83	1	0	1.5	0	0	7	0	0.5	0	0.5	0	5	1.5	3.5	3.5	1	2	9.5	0.5	0	2.5	1	6	1	2
Novel:eca-miR-376a	Novel:eca-miR-376a	0	0	0	0	0	0	0	0	0	0	0	1	0	0	0	0	0	0	0	0	1.5	0	0	0	0.5	0	0	0	0	0	0	0	0.5	0	0	0	0	0	1	0.5
Novel:eca-miR-376c	Novel:eca-miR-376c	0	0	0	1.5	0	0	1.5	0	0	0	0	0	0	0	0	0	0	0	0	0	2.5	0	0	0	0	0	0	0	0.5	0	0	0	1	0	0	0	0	0	0	0
Novel:eca-miR-380	Novel:eca-miR-380	4.5	1	0	7.5	4	2	11.5	1.5	0.5	0.5	3	5.5	2.5	0.5	4	2	7	0	0	1.5	15	1.5	5	1	3.5	1	4.5	5.5	10.5	2.5	0	7	14.5	2.5	0	3	2	16	11.5	7
Novel:eca-miR-450a	Novel:eca-miR-450a	1.67	1	0	0.33	2.33	0.67	2.67	2	0	0.33	0	0.33	1	1.67	0.67	2	0	1.33	0.33	0	1.33	0	2	0	0	0	0	0	1.67	0.67	0.33	0.33	0.67	0	0	0	0	0	0.67	3
Novel:eca-miR-450b-5p	Novel:eca-miR-450b-5p	23.5	5	1.5	5	15	17.5	22	12	4	4	5	13	9.5	4.5	12.5	39.5	0.5	5.5	5.5	2	24.5	4.5	6.5	1.5	4	3.5	17.5	6.5	23	5	4.5	4.5	20	7.5	2	1.5	5	11.5	6.5	5
Novel:eca-miR-487a	Novel:eca-miR-487a	1.5	0	0	0	0	0	0	0	0.5	0	0	0	0	0	0	0	0	0	0	0	2	0	0.5	0	0	0	0	0	5	0	0	1.5	1.5	0	0	1	0.5	0	0	0
Novel:eca-miR-488	Novel:eca-miR-488	1	0	1	0.5	3.5	0.5	8	7	2.5	0.5	0	2	0	0	0.5	2.5	1	0	0	0.5	1	0.5	1.5	0	4.5	0	1.5	1.5	2	1	0	1	11	0	0	0	0	1.5	2.5	1.5
Novel:eca-miR-543	Novel:eca-miR-543	3	2	3	3.5	5.5	6.5	20.5	9.5	2.5	1.5	1	3.5	1.5	1.5	6.5	8	3	3	2.5	1.5	5.5	5	6	1.5	5.5	2.5	8	1.5	16.5	3	7.5	9.5	51	9	2	3	0.5	3.5	7.5	7
Novel:eca-miR-592	Novel:eca-miR-592	0	0	0	0	0	0	4	0.5	0	0	0	0	1	0	0	0	0	0	0	1.5	0.5	0	0	0	0	0	2.5	0.5	2	0	0	1.5	1	0	0	0	0	0.5	0	0
Novel:eca-miR-656	Novel:eca-miR-656	1	0	0	0	0	0	1.5	0	0	0	0	0	0	0	0	0	0	0	0	0	0	0	0	0	0	0	0	0	0	0	0	0	0	0	0	0	0	0	0	0
Novel:eca-miR-7	Novel:eca-miR-7	2	17.75	36.75	13	48	74	236.5	88	48	35.75	29.75	3	24.75	12.5	2.25	54.75	7.5	29.5	31.75	16.5	100.5	35.75	46.5	40	103.5	28.75	5.5	42	26.75	45.75	18	10.5	121.25	51.75	12.75	26	9	7.75	4	25.08
Novel:eca-miR-767-5p	Novel:eca-miR-767-5p	23.5	5.5	7	19.5	32	23.5	57	21.75	5.5	7.5	9	22	3.5	7.5	22.5	25.5	2.5	6	7	6	42	5	10.5	11	14.5	9.5	24	12	38.5	24	8	15	48.5	20.5	2.5	9.5	13.5	20.5	9	20.5
Novel:eca-miR-9018	Novel:eca-miR-9018	1	0	0	0	0	5	0	0	0	0	0	0	0	0	0	0	0	0	0	0	0	0	0	0	0	0	0	0	0	0	0	0	0	0	0	0	0	5	0	0
Novel:eca-miR-9027	Novel:eca-miR-9027	3	0	0	1	0	1	0	0	0	0	0	1	2	0	1	2	0	0	0	3	3	0	0	0	0	0	0	0	0	0	5	0	4	0	0	0	3	2	0	1
Novel:eca-miR-9065	Novel:eca-miR-9065	0	0	0	0	2	3	1	3	0	1	0	0	0	0	0	2	0	0	0	0	0	0	0	1	0	4	0	0	1	0	4	0	0	6	0	0	1	0	0	0
Novel:eca-miR-9133	Novel:eca-miR-9133	0	0	1	0	3	0	0	0	0	0	0	0	0	0	0	0	0	0	0	0	1	2	0	2	1	0	2	0	1	0	0	0	7	2	0	0	0	1	0	2
Novel:eca-miR-9141	Novel:eca-miR-9141	1	0	0	0	2	0	2	0	0	0	0	0	0	0	0	0	0	0	0	1	2	0	0	2	0	0	0	0	0	0	0	0	0	0	0	2	0	0	0	0
Novel:eca-miR-9142	Novel:eca-miR-9142	1	1	0	0	0	0	3	0	0	0	0	0	0	0	0	0	0	0	0	0	0	1	0	0	2	0	0	0	0	0	0	0	0	0	0	0	0	2	0	4
Novel:eca-miR-9150	Novel:eca-miR-9150	1	0	7	3	2	0	4	4	0	0	0	5	3	0	0	5	0	1	2	1	5	0	2	6	2	1	11	2	12	2	4	3	12	2	0	2	3	7	5	3
Novel:eca-miR-9159	Novel:eca-miR-9159	2	7	0	0	0	0	0	0	3	0	1	0	1	0	0	1	0	0	0	0	0	0	2	0	0	0	0	0	0	0	1	1	0	0	0	0	0	1	0	0
Novel:eca-miR-96	Novel:eca-miR-96	2.5	4	2	0.5	12	4.5	9.5	1.5	1	1	2	1.5	0	2.5	1.5	5.5	2	2.5	1.5	0.5	3	2	2.5	1	2	2.5	8	5.5	9	5	0	4	6	1.5	0	1	2	3.5	1	2
Novel:oar-miR-136	Novel:oar-miR-136	8.5	0	2.5	4.5	3	3.5	7	2	0	0	2.5	8	0.5	2.5	0	6	0	0	1	0	2.5	0.5	0	0	1	0	4	2	12.5	2	2	0.5	4.5	0.5	0	1.5	2	11.5	8.5	1.5
Novel:oar-miR-299-5p	Novel:oar-miR-299-5p	0	0	0	0.5	0.5	0	0.5	1	0	0.5	0	0.5	0.5	0	0	0.5	0	0.5	0	0	0	0	0	0.5	0	0.5	1.5	1.5	2	0	0	0	2.5	1	0	0	0	0	0.5	0.5
Novel:oar-miR-379-3p	Novel:oar-miR-379-3p	0.75	0	0	0	0.5	1.5	3	1.5	1	0	3.5	0	1.5	1	1	0	2	0	1	0	0.5	0	1	0	0.5	0	0	0	1	0	0.5	1	1	0	0	0	0	0	0	0
Novel:oar-miR-3958-3p	Novel:oar-miR-3958-3p	3.5	0	2	1.5	3.5	1.5	19.5	2.5	0	2.5	5.5	9.5	3.5	0.5	1.5	4	2.5	0	3	0	8	2	0	3	3	1.5	5.5	1.5	10	3	3.5	2	16.5	8.5	1	0.5	2	5	4	3.5
Novel:oar-miR-411a-5p	Novel:oar-miR-411a-5p	73.5	18.5	12.5	24	52	31	115.5	45	15	15.5	20	45.5	18.5	8	13.5	44.5	11.5	6	19	6	93.5	18.5	25.5	12.5	28	14	55	34.5	100	51.5	18	51	134	28.5	6.5	17	29.5	87	61	47.5
Novel:oar-miR-411b-3p	Novel:oar-miR-411b-3p	0.75	0	0	0	0	0	0	0	0.5	2	0	0.5	0.5	0	0	0.5	0	0	0	0	0	0	0	0	0	1	0	0	0	0	0	0	1	0	0	0	0	1	0	0
Novel:oar-miR-432	Novel:oar-miR-432	5	2	2	0	0	0	0	0	0	0	0	0	1	0	1	0	0	0	0	0	0	0	0	0	0	0	0	0	0	0	0	0	0	0	0	0	0	0	4	6
Novel:X_46565	Novel:X_46565	0	0	0.17	0	0	0	2	0	0	0	0	0	0	0	0	0	0	0	0	1	0	0	0	0	0	0	0	0	5.5	0.5	0	0	0	0	0	0	0	2	3	0
Novel:X_46567	Novel:X_46567	13.5	1.5	2	4.5	4	4	30.5	14	2.5	4	5.5	7.5	1	6.5	5.5	9	0	4	0.5	0.5	24.5	11.5	7.5	1.5	5	1.5	10	13.5	20	7.5	3.5	8.5	24.5	5	2.5	2	3	12	10.5	6
Novel:X_46683	Novel:X_46683	0	0	0	0	0	0	0	0	0	0	0	0	2	9	0	0	1	0	17	0	0	2	0	0	0	0	0	0	0	0	0	1	1	2	0	0	1	0	0	2
Novel:X_46685	Novel:X_46685	365.29	48.23	51.88	245.33	132.49	113.61	270.32	142.75	53.11	81.11	112.12	245.83	28.62	29.38	114.22	120.88	51.62	85.5	103.62	62.12	252.36	45.75	82.25	29.88	192.99	55.74	761.39	294.22	1028.03	351.19	131.85	353.71	188.47	34.5	6	41.12	253.24	1011.14	520.82	324.32
Novel:X_46687	Novel:X_46687	44	9	10	29	0	0	0	0	9.5	19	16	30	0	0	0	0	2	16	32	10.33	0	0	0	0	54	39	153.33	75	68	21.33	3	9	0	0	0	0	44	153	85	63
Novel:X_46689	Novel:X_46689	35.42	0.85	0	8.5	0	0	0.33	0	3.5	1.17	4	18.33	0	0	0	0	0	1.5	0.5	0.33	0	0	0	0	5	1.5	30.08	0.5	24.08	9.5	5.83	9.92	0	0	0	0.5	7.75	34.33	11.5	12.5
Novel:X_46691	Novel:X_46691	1.25	2.08	0	0.5	0	0	0	0	0	0	1.5	1	0	0	0	0	0	0	0	0	0	0	0	0	0	0	0.25	0	0.75	0	1.33	0.25	0	0	0	0	0.25	1.5	0.33	0
Novel:X_46693	Novel:X_46693	35.42	0.85	0	8.5	0	0	0.33	0	3.5	1.17	4	18.33	0	0	0	0	0	1.5	0.5	0.33	0	0	0	0	5	1.5	30.08	0.5	24.08	9.5	5.83	9.92	0	0	0	0.5	7.75	34.33	11.5	12.5
Novel:X_46695	Novel:X_46695	93.33	0	11	23	0	0	0	0	1.5	3	12	28	1	0	0	0	0	0	0	0	0	0	0	0	11	1	36	8	32	25	9	24	0	0	0	0	0	0.33	0	0
Novel:X_46699	Novel:X_46699	1.25	2.08	0	0.5	0	0	0	0	0	0	1.5	1	0	0	0	0	0	0	0	0	0	0	0	0	0	0	0.25	0	0.75	0	1.33	0.25	0	0	0	0	0.25	1.5	0.33	0
Novel:X_46705	Novel:X_46705	8	0	0	1	2	0	3	3	3	0	0	2	0	1	2	6	0	0	1	0	1	0	4	0	2	1	11	1	0	1	0	0	1	0	0	0	0	3	4.33	0
Novel:X_46707	Novel:X_46707	118	5	4	26	90	81	324	163	4	4	14	25	26	20	102	110	10	25	43	18	356	30	91	32	65	36	270	87	89	26	5	28	198	61	8	28	88	362	197	130
Novel:X_46709	Novel:X_46709	0	0	0	3	0	0	0	0	0	0	0	2	0	0	0	0	0	0	1	0	1	2	0	4	0	0	0	0	0	0	0	0	1	0	0	0	2	0	1	0
Novel:X_46711	Novel:X_46711	0	0	0	1	1	0	4	2	0	0	0	1	0	0	0	1	0	0	0	0	4	0	1	0	0	0	2	0	5	0	0	2	3	0	0	0	0	1	0	0
Novel:X_46713	Novel:X_46713	2	2	2	3	11	3	8	12	0	1	4	1	0	0	7	11	0	3	1	5	3	0	4	0	1	0	5	0	1	0	1	0	9	0	0	3	2	10	4	3
Novel:X_46716	Novel:X_46716	1	0	0	1	0	0	0	0	0	0	2	0	0	0	0	1	0	0	0	0	0	0	0	1	0	0	0	0	7	0	0	0	0	0	0	0	0	0	1	0
Novel:X_46719	Novel:X_46719	365.29	48.23	51.88	245.33	132.49	113.61	270.32	142.75	53.11	81.11	112.12	245.83	28.62	29.38	114.22	120.88	51.62	85.5	103.62	62.12	252.36	45.75	82.25	29.88	192.99	55.74	761.39	294.22	1028.03	351.19	131.85	353.71	188.47	34.5	6	41.12	253.24	1011.14	520.82	324.32
Novel:X_46721	Novel:X_46721	365.29	48.23	51.88	245.33	132.49	113.61	270.32	142.75	53.11	81.11	112.12	245.83	28.62	29.38	114.22	120.88	51.62	85.5	103.62	62.12	252.36	45.75	82.25	29.88	192.99	55.74	761.39	294.22	1028.03	351.19	131.85	353.71	188.47	34.5	6	41.12	253.24	1011.14	520.82	324.32
Novel:X_46723	Novel:X_46723	365.29	48.23	51.88	245.33	132.49	113.61	270.32	142.75	53.11	81.11	112.12	245.83	28.62	29.38	114.22	120.88	51.62	85.5	103.62	62.12	252.36	45.75	82.25	29.88	192.99	55.74	761.39	294.22	1028.03	351.19	131.85	353.71	188.47	34.5	6	41.12	253.24	1011.14	520.82	324.32
Novel:X_46725	Novel:X_46725	199	39.33	29	62.33	12.11	6.11	28.78	14	30.11	27.78	54	92.67	1	6	7.22	12	0	0	0	1	14.11	5	9	1	5.11	1.11	9.89	13.22	94.11	46.11	21.89	40	8.22	4	0	3	1.11	11.89	10.44	2.44
Novel:X_46727	Novel:X_46727	365.29	48.23	51.88	245.33	132.49	113.61	270.32	142.75	53.11	81.11	112.12	245.83	28.62	29.38	114.22	120.88	51.62	85.5	103.62	62.12	252.36	45.75	82.25	29.88	192.99	55.74	761.39	294.22	1028.03	351.19	131.85	353.71	188.47	34.5	6	41.12	253.24	1011.14	520.82	324.32
Novel:X_46892	Novel:X_46892	0	0	0	0	0	1	2	3	0	0	0	0	0	0	0	0	0	0	1	0	3	0	0	1	0	0	0	0	3	3	0	0	0	0	0	0	0	0	2	0
Novel:X_46928	Novel:X_46928	0.5	0	0.5	2	2	5	6	1	1	0	0.5	0	0	2	0	8	0	0.5	1	0	5	0	1.5	0.5	4.5	1	2	5	1.5	1.5	2	3.5	5	3	0	0.5	3.5	2.5	0	0.5
Novel:X_46973	Novel:X_46973	9	1	5	14	14	18	42	20	8	13	6	7	5	3	11	8	2	2	2	0	20	6	3	3	26	5	33	15	22	20	10	7	25	11	3	3	11	21	8	12
Novel:X_47085	Novel:X_47085	2	0	1	2	0	1	5	2	0	4	2	0	4	4	0	2	2	0	0	1	5	0	0	0	5	0	5	7	1	7	2	4	1	2	0	2	0	0	2	2
Novel:X_47212	Novel:X_47212	308	97	260	403	728	823	1890	980	218	243	583	736	414	404	825	1632	156	395	248	207	974	428	517	333	1040	493	2352	1362	1613	825	241	477	1706	495	103	288	354	736	483	487
Novel:X_47291	Novel:X_47291	351.5	142	313.5	386.5	428.5	521	967	423.5	139.5	172	223.5	334	215.5	158.5	427.5	855.5	43.5	162	159.5	95.5	743.5	207	234.5	237.5	638	252.5	974	480	719	359	163.5	258.5	987.5	303.5	72.5	214.5	209.5	526.5	302.5	308
Novel:X_47403	Novel:X_47403	8.33	0	1	1.65	6	2.5	6.58	7.33	0	0.08	4	7.17	1.5	0	2.5	4.5	1	1.5	0.5	0.5	6.33	1	4.5	0	4	0.5	13	3	9.5	4.25	2.5	1.42	1.5	2.5	0	4.5	5.5	9.5	11	2.5
Novel:X_47428	Novel:X_47428	0	0	5	0	2	0	1	2	0	1	0	0	0	2	0	0	0	2	0	2	3	1	1	0	0	0	2	5	3	0	0	3	1	4	0	0	0	3	1	4
Novel:X_47449	Novel:X_47449	0.5	2	0	1	6.5	4	8.5	2	1	0.5	2.5	2.5	0	0	5	1	0	2	2.5	0	5.5	3	0.5	1.5	0.5	1.5	7	4	5	0	0	1.5	9	2.5	0	0	4	5	2	3
Novel:X_47453	Novel:X_47453	1	0	0	0.5	1	2	3	1	0	0	0.5	0	0	0	0	0.5	0	0	0	0	1.5	0	0	0.5	0	0	0	0	3	4	2	0	2	2	0	0	0.5	1	0	0
Novel:X_47689	Novel:X_47689	23	3	0	5	1	1	2	2	1	2	1	1	16	3	4	10	0	3	1	4	15	4	5	0	1	0	6	0	2	0	1	7	2	0	0	2	1	12	3	0
Novel:X_47800	Novel:X_47800	234	37	42	153	157	143	399	141	42	47	115	184	32	35	127	144	16	25	42	14	260	57	87	30	106	43	333	161	429	117	50	111	223	35	11	43	100	305	215	140
Novel:X_47910	Novel:X_47910	0	0	0	0	2	2	12	0	0	0	0	0	0	0	4	1	0	0	0	0	1	1	1	0	0	0	0	0	3	0	0	0	5	1	0	0	0	0	0	0
