# Supplementary material for: A Combined Flow Cytometric Semen Analysis and miRNA Profiling as a Tool to Discriminate Between High- and Low-Fertility Bulls
Source: Front Vet Sci. 2021 Jul 19;8:703101. doi: 10.3389/fvets.2021.703101 (PMC8329915; doi:10.3389/fvets.2021.703101)
Supplement: Supplementary File 3 — edgeR output for differential expression analysis between HF and LF bulls and different seasons. [file Data_Sheet_3.xlsx]

## Sheet: High fertility vs Low fertility
	logFC	logCPM	LR	PValue	FDR
Novel:6_40383	2.21202	7.27242	36.3928	1.61298e-09	1.23393e-06
Novel:4_36841	-1.93181	9.43051	23.266	1.41072e-06	0.0005396
bta-miR-2285n	-2.23655	5.01565	21.7181	3.15801e-06	0.000805293
bta-miR-378	-0.896782	6.84852	19.7503	8.82497e-06	0.00168778
Novel:22_25699	-1.70206	9.91617	18.8379	1.42308e-05	0.00217731
bta-miR-423-3p	-0.876257	6.50325	17.5364	2.8186e-05	0.00359372
bta-miR-191	0.172379	15.2725	15.3252	9.05031e-05	0.0098907
Novel:21_25145	-1.531	9.2459	14.8301	0.000117646	0.0112499
bta-miR-2904	-1.14462	7.10058	14.4532	0.000143686	0.0122133
Novel:19_18865	-2.14854	3.20535	12.5883	0.000388162	0.0296944
bta-miR-378c	-0.908196	4.27827	12.3599	0.000438648	0.030506
bta-miR-431	1.24004	4.46903	11.7942	0.000594171	0.0378784
bta-miR-486	-1.1127	8.84318	11.4134	0.000729178	0.0407608
bta-miR-2478	-1.24711	8.74463	11.3711	0.000745949	0.0407608
Novel:1_635	2.32388	1.95218	10.9406	0.00094078	0.0479798
bta-miR-183	-0.628053	8.31883	10.2123	0.0013951	0.0666668
Novel:14_9445	1.29651	3.68425	10.1015	0.00148148	0.0666668
bta-miR-92b	-1.36076	8.40594	9.58041	0.00196665	0.0835825
bta-let-7e	-0.96721	7.16949	9.35684	0.00222155	0.0867001
bta-miR-484	-0.774347	5.18205	9.21425	0.00240139	0.0867001
Novel:eca-miR-450b-5p	-0.730223	4.20656	9.09609	0.00256156	0.0867001
Novel:7_42400	2.57741	2.01588	9.06894	0.00259987	0.0867001
bta-miR-450b	-0.730251	4.20656	9.06417	0.00260667	0.0867001
bta-miR-2285v	-0.624054	4.53913	8.96976	0.00274485	0.0874921
bta-miR-495	1.51261	3.77363	8.69157	0.00319684	0.0978234
bta-miR-98	-1.25168	3.77617	8.52532	0.00350239	0.103051
Novel:4_37133	1.88582	3.39266	8.22618	0.00412904	0.114909
Novel:X_46725	-1.51104	5.49668	8.19274	0.00420583	0.114909
bta-miR-2284c	2.16385	2.11085	7.96272	0.00477506	0.116415
bta-let-7i	-0.502631	7.68249	7.95368	0.00479898	0.116415
bta-miR-2424	-2.25277	2.48054	7.91261	0.00490913	0.116415
Novel:18_18285	2.43564	1.94409	7.88412	0.00498708	0.116415
Novel:oar-miR-379-3p	-1.85693	2.06997	7.84138	0.00510636	0.116415
Novel:eca-miR-30c	0.313284	14.667	7.74957	0.00537253	0.116415
bta-miR-30d	0.312995	14.6672	7.748	0.0053772	0.116415
bta-miR-125a	-0.592232	11.5519	7.71435	0.00547835	0.116415
bta-miR-2285h	-1.07014	2.94659	7.52632	0.00608041	0.121733
bta-miR-331-5p	-1.07008	3.3125	7.45523	0.00632524	0.121733
bta-miR-504	-1.16294	3.58893	7.45369	0.00633065	0.121733
Novel:18_18307	-1.95361	2.52938	7.44391	0.00636514	0.121733
Novel:2_20495	-1.96005	2.162	7.05985	0.00788305	0.147086
bta-miR-2887	-1.5075	3.58326	6.85525	0.00883811	0.16098
Novel:28_33007	-1.95705	2.03448	6.7759	0.00923969	0.16438
bta-miR-99b	-0.521872	11.9951	6.68801	0.00970634	0.168758
bta-miR-345-5p	2.48564	1.9487	6.53708	0.0105649	0.179603
bta-miR-2285y	1.87601	1.90407	6.4249	0.0112532	0.18628
bta-miR-1777a	-1.84347	2.13543	6.39493	0.0114447	0.18628
Novel:16_13741	-2.3937	2.58749	6.18073	0.0129149	0.203581
Novel:3_35447	-0.615817	3.97687	6.1112	0.0134328	0.203581
Novel:chi-miR-877-5p	-2.12659	2.37584	6.08216	0.0136554	0.203581
Novel:eca-let-7a	-0.718564	6.15189	6.06939	0.0137545	0.203581
Novel:X_46713	-1.09454	3.096	6.05867	0.0138382	0.203581
bta-miR-653	-1.32538	2.91845	5.9802	0.0144673	0.208821
Novel:8_44749	-2.10952	2.50817	5.8679	0.0154194	0.21332
bta-miR-2284t-3p	-1.68423	1.85647	5.85046	0.015573	0.21332
bta-miR-148a	0.292016	14.0502	5.84565	0.0156156	0.21332
bta-miR-448	-2.51077	1.85077	5.78928	0.0161241	0.215201
bta-miR-195	0.435956	8.29645	5.74283	0.0165561	0.215201
bta-let-7b	-0.56571	6.15804	5.7057	0.0169099	0.215201
bta-miR-483	-2.28872	2.06568	5.68556	0.0171051	0.215201
bta-miR-197	-0.667047	3.92604	5.67995	0.0171598	0.215201
bta-miR-222	-1.46084	3.11517	5.59426	0.0180194	0.21681
bta-miR-126-3p	-0.802978	5.83338	5.5905	0.0180581	0.21681
bta-miR-221	-1.97313	2.92727	5.55229	0.0184565	0.21681
Novel:3_35993	-1.11239	5.4189	5.54734	0.0185088	0.21681
bta-miR-658	-1.73774	1.82971	5.52887	0.0187051	0.21681
bta-miR-143	-0.962538	9.57884	5.38701	0.0202872	0.228363
bta-miR-328	-0.887074	4.45987	5.386	0.020299	0.228363
Novel:chi-miR-30b-3p	-2.00056	2.24253	5.30141	0.0213082	0.236243
bta-miR-502b	0.696991	3.71357	5.14743	0.0232807	0.254425
Novel:12_6129	-2.39483	2.14829	5.09352	0.0240154	0.256031
bta-miR-383	-1.38751	2.34885	5.0232	0.0250099	0.256031
Novel:7_43100	-0.616432	9.73526	5.01165	0.0251773	0.256031
bta-miR-2355-3p	-1.4832	1.82788	4.96638	0.0258447	0.256031
Novel:eca-miR-133a	-1.4479	2.29526	4.9514	0.0260696	0.256031
Novel:11_4962	-1.13764	3.41383	4.93997	0.0262425	0.256031
bta-miR-320a	-0.447875	6.6028	4.93947	0.0262501	0.256031
bta-let-7c	-0.529692	7.01497	4.93618	0.0263001	0.256031
bta-miR-133a	-1.50861	2.8865	4.92702	0.0264399	0.256031
bta-miR-299	1.45467	2.08699	4.86389	0.0274244	0.260386
Novel:6_40606	-1.66319	2.14238	4.85474	0.0275703	0.260386
bta-miR-2367-3p	-0.642777	3.93907	4.83158	0.027943	0.260688
bta-miR-877	-1.61109	1.81387	4.80582	0.0283637	0.261425
Novel:X_47689	-1.18451	3.29097	4.76489	0.0290458	0.264525
bta-miR-451	-2.01462	2.77212	4.72092	0.0297977	0.26818
bta-miR-19b	0.369774	9.42411	4.693	0.0302858	0.269403
bta-miR-19a	0.364917	8.36842	4.66559	0.0307728	0.270589
Novel:18_17992	-1.49105	2.14244	4.58826	0.0321917	0.276669
bta-miR-7857	-0.493913	4.33772	4.57374	0.0324657	0.276669
Novel:eca-miR-21	0.238615	13.0457	4.5537	0.0328478	0.276669
bta-miR-21-5p	0.238259	13.0469	4.53828	0.0331449	0.276669
Novel:12_6159	-0.874945	2.55745	4.5317	0.0332726	0.276669
bta-miR-432	-2.01442	3.47826	4.46999	0.0344951	0.282554
Novel:eca-miR-143	-0.764151	7.97263	4.41752	0.0355717	0.282554
bta-miR-181a	-1.11306	6.96125	4.41602	0.0356031	0.282554
Novel:eca-miR-9133	1.52368	2.14402	4.39422	0.0360609	0.282554
Novel:5_38136	-1.59255	2.3687	4.36722	0.0366367	0.282554
Novel:eca-miR-374a	0.955896	2.52564	4.34657	0.0370836	0.282554
Novel:5_38107	-1.46607	2.42697	4.34422	0.0371347	0.282554
bta-miR-374b	0.954202	2.52564	4.29761	0.038166	0.282554
bta-miR-361	0.949221	3.24998	4.29638	0.0381935	0.282554
Novel:22_25743	-1.20804	2.493	4.26248	0.038963	0.282554
bta-miR-6526	0.544749	10.6663	4.26228	0.0389675	0.282554
Novel:eca-miR-181a	-1.09163	5.9306	4.25225	0.0391984	0.282554
bta-miR-876	-1.39599	1.81139	4.22648	0.0397979	0.282554
bta-miR-101	0.351586	11.9622	4.1799	0.0409062	0.282554
Novel:20_22559	1.03162	2.21293	4.16391	0.0412939	0.282554
bta-miR-424-5p	-1.83709	1.95349	4.16105	0.0413638	0.282554
Novel:10_1727	1.51215	2.16914	4.14632	0.0417251	0.282554
Novel:21_23062	-0.563709	4.7248	4.1279	0.0421816	0.282554
bta-miR-2285t	-1.30723	1.8112	4.11827	0.0424223	0.282554
bta-miR-30b-3p	-1.31146	1.81092	4.09094	0.0431136	0.282554
bta-miR-29c	0.356589	7.68374	4.07559	0.0435072	0.282554
Novel:X_46685	0.583039	8.37165	4.07197	0.0436005	0.282554
Novel:X_46719	0.583033	8.37165	4.06949	0.0436645	0.282554
Novel:X_46721	0.583027	8.37165	4.06653	0.0437411	0.282554
Novel:X_46723	0.583019	8.37165	4.06277	0.0438385	0.282554
Novel:X_46727	0.583011	8.37165	4.05899	0.0439367	0.282554
bta-miR-154c	0.611298	4.27839	4.05837	0.0439529	0.282554
bta-miR-2485	1.40442	1.8288	3.971	0.0462904	0.294586
Novel:5_39552	-1.04839	2.31943	3.94893	0.0469011	0.294586
Novel:X_46707	0.621975	7.01999	3.94611	0.0469798	0.294586
bta-miR-1343-3p	-1.29351	3.7875	3.87741	0.04894	0.302659
bta-miR-24-3p	-0.394185	6.37414	3.86965	0.0491667	0.302659
Novel:eca-miR-211	0.291469	13.5396	3.85677	0.0495457	0.302659
bta-miR-204	0.291329	13.5407	3.8465	0.0498498	0.302659
bta-miR-16b	0.277676	13.1319	3.74167	0.0530715	0.319683
bta-miR-1842	1.51597	2.02044	3.68933	0.0547618	0.327287
Novel:X_46683	-2.44478	2.37081	3.66604	0.0555321	0.329318
Novel:6_40208	-1.31929	2.36604	3.64291	0.0563083	0.331353
bta-miR-376b	1.17654	2.05809	3.60773	0.0575115	0.331546
bta-miR-1468	-0.719635	4.23846	3.59956	0.0577948	0.331546
Novel:eca-miR-1468	-0.719679	4.23846	3.59791	0.0578522	0.331546
bta-miR-382	-2.26593	1.88113	3.59153	0.0580748	0.331546
bta-miR-181b	-1.51406	3.45315	3.54563	0.0597024	0.338314
Novel:28_32341	-1.1207	2.22176	3.51759	0.0607208	0.34097
Novel:10_3100	-2.26854	2.1466	3.50549	0.0611658	0.34097
Novel:20_22620	-1.68581	2.09364	3.48785	0.0618209	0.34097
bta-miR-140	0.322854	8.88423	3.48393	0.0619673	0.34097
bta-miR-7865	-0.51135	4.52697	3.47243	0.0623997	0.34097
bta-miR-196b	1.61563	1.87395	3.42564	0.0641915	0.348273
Novel:eca-miR-487a	1.46645	1.93417	3.40957	0.0648192	0.349202
Novel:23_26677	-1.84976	2.05951	3.37506	0.0661902	0.354095
bta-miR-339a	-0.26775	6.23395	3.3511	0.06716	0.355746
bta-miR-543	0.587353	3.85849	3.34453	0.0674289	0.355746
Novel:eca-miR-221	-1.30737	2.77574	3.27097	0.0705159	0.369484
bta-miR-532	-0.389828	6.43588	3.24266	0.0717439	0.373361
Novel:eca-miR-9159	-1.9107	2.10192	3.22546	0.0725015	0.374754
bta-miR-142-3p	-1.4987	2.21632	3.20668	0.073338	0.375068
bta-miR-215	0.494679	5.90723	3.19994	0.0736411	0.375068
Novel:8_43810	1.61555	2.10614	3.19126	0.0740331	0.375068
Novel:eca-miR-101	0.33267	10.6341	3.14749	0.0760438	0.378691
bta-miR-425-3p	0.815217	3.03492	3.14645	0.0760924	0.378691
bta-miR-421	-0.745808	3.33357	3.14343	0.0762332	0.378691
bta-miR-2319a	0.628496	3.26052	3.10927	0.077848	0.384218
bta-miR-193b	-1.81456	1.88259	3.09435	0.0785645	0.385268
Novel:18_18323	-0.773712	3.94561	3.04622	0.0809251	0.394316
Novel:19_19679	-0.781265	3.36715	3.02576	0.0819518	0.394734
bta-miR-181d	-0.699993	3.25078	3.0167	0.0824108	0.394734
bta-miR-29a	0.288922	10.467	3.0138	0.0825588	0.394734
Novel:oar-miR-299-5p	1.20317	1.88833	2.99383	0.0835825	0.395475
Novel:25_30362	-0.633714	3.40588	2.98613	0.0839807	0.395475
bta-miR-6518	1.36086	1.83939	2.97588	0.0845143	0.395475
bta-miR-3064	1.1273	1.83758	2.97077	0.0847815	0.395475
bta-miR-380-3p	0.610544	3.43081	2.94988	0.0858839	0.398189
bta-miR-769	-0.501048	3.93473	2.92807	0.0870514	0.401171
Novel:3_34519	0.238555	7.73054	2.88208	0.0895703	0.410307
bta-miR-369-5p	1.12861	2.01529	2.83143	0.0924362	0.41403
bta-miR-744	-1.5702	2.5681	2.81039	0.0936554	0.41403
Novel:eca-miR-9150	0.648267	3.09166	2.81006	0.0936748	0.41403
Novel:eca-miR-153	0.514851	4.73055	2.78183	0.095339	0.41403
Novel:22_26468	-1.2676	2.26893	2.78096	0.0953913	0.41403
bta-miR-1306	0.280074	5.99756	2.77804	0.095565	0.41403
Novel:chi-miR-1306-5p	0.280078	5.99756	2.7742	0.0957947	0.41403
Novel:eca-miR-138	1.02888	1.98949	2.77127	0.09597	0.41403
Novel:eca-miR-19a	0.267141	7.07505	2.76544	0.0963199	0.41403
bta-miR-149-5p	-0.567858	4.53161	2.75596	0.0968928	0.41403
bta-miR-182	-0.286121	11.3291	2.75292	0.0970771	0.41403
bta-miR-15b	0.242254	11.8214	2.7424	0.0977181	0.41403
bta-miR-2284d	1.70194	1.91438	2.73691	0.0980539	0.41403
bta-miR-128	-0.241615	11.3133	2.7285	0.0985717	0.41403
Novel:eca-miR-18a	-0.471175	3.12936	2.7209	0.099042	0.41403
bta-miR-18b	-0.471175	3.12936	2.7209	0.0990424	0.41403
bta-miR-1249	-0.491828	4.01807	2.65899	0.102966	0.428094
bta-miR-410	0.468718	5.84913	2.60905	0.106256	0.438271
bta-miR-449c	-0.721801	3.31871	2.60326	0.106644	0.438271
Novel:4_36709	1.08265	2.31187	2.59601	0.107133	0.438271
Novel:7_42021	-0.307547	5.35007	2.58055	0.108184	0.440217
Novel:21_24281	0.685497	2.71229	2.54354	0.110746	0.448259
Novel:eca-miR-142-5p	0.443348	5.10471	2.52359	0.112155	0.450229
bta-miR-196a	0.374893	5.30066	2.51775	0.112571	0.450229
Novel:27_31764	-0.505218	3.4711	2.51177	0.112999	0.450229
bta-miR-2284o	0.690869	2.31284	2.5023	0.11368	0.450598
bta-miR-199a-5p	-1.2815	2.63807	2.48689	0.114798	0.452683
bta-miR-338	-0.87406	4.4357	2.4787	0.115398	0.452715
bta-miR-2403	1.28215	1.97642	2.45809	0.116921	0.454894
bta-miR-6522	-0.392093	5.21935	2.45511	0.117143	0.454894
bta-miR-154b	1.34827	1.91761	2.44252	0.118086	0.456241
bta-miR-1296	-1.48658	1.84795	2.41699	0.120026	0.461405
bta-miR-2285x	1.0096	2.70589	2.40715	0.120782	0.461993
Novel:25_30893	1.00045	2.37502	2.39832	0.121465	0.462294
Novel:eca-miR-543	0.503925	3.68929	2.37102	0.123607	0.468114
bta-miR-411a	0.263083	6.01167	2.35585	0.124814	0.470357
Novel:oar-miR-411a-5p	0.262206	6.01113	2.34316	0.125834	0.471878
Novel:8_44915	-0.662805	2.98675	2.28658	0.130497	0.486977
bta-miR-202	0.732429	2.95616	2.26905	0.131981	0.48792
bta-miR-153	0.481528	5.64432	2.26853	0.132025	0.48792
bta-miR-23a	-0.250696	7.38687	2.25147	0.133487	0.490551
Novel:eca-miR-450a	-0.949804	2.08025	2.24531	0.13402	0.490551
Novel:16_14925	0.475246	3.93099	2.23555	0.134869	0.491276
bta-miR-6533	1.3686	1.93971	2.22435	0.13585	0.491276
Novel:16_14551	0.342939	4.0576	2.221	0.136144	0.491276
Novel:5_39144	-0.789249	2.81263	2.20797	0.137299	0.493118
Novel:19_19225	-1.3225	2.06513	2.18032	0.139786	0.499231
bta-miR-362-5p	-0.842063	2.17885	2.17459	0.140307	0.499231
bta-miR-1291	-0.987308	2.39409	2.14817	0.14274	0.505537
bta-miR-146a	0.260708	14.2728	2.13562	0.143913	0.507341
bta-let-7f	-0.297377	11.1698	2.05051	0.152155	0.532152
Novel:27_32054	-1.10975	2.13627	2.04865	0.152341	0.532152
Novel:24_29254	-1.02957	2.3789	2.03238	0.15398	0.53543
bta-miR-345-3p	-1.77515	2.03272	2.01355	0.1559	0.539654
Novel:17_15803	0.55015	3.75394	1.97921	0.159473	0.549249
bta-miR-9-5p	-0.339524	8.38675	1.9692	0.160533	0.549249
Novel:23_27500	-0.918177	1.83688	1.96644	0.160826	0.549249
Novel:22_25787	-1.31614	2.2478	1.94724	0.162885	0.553362
bta-miR-6520	-0.492529	3.37627	1.94045	0.16362	0.553362
bta-miR-2285ab	-0.56018	3.0776	1.93114	0.164634	0.553362
Novel:eca-miR-15b	0.226145	8.72761	1.91819	0.166056	0.553362
bta-miR-450a	-1.11076	2.34556	1.91553	0.166351	0.553362
bta-miR-26b	-0.300964	5.84465	1.91535	0.16637	0.553362
bta-miR-15a	0.224639	8.73232	1.87975	0.170362	0.564187
Novel:2_21516	1.42755	2.01026	1.87241	0.1712	0.564516
bta-miR-2285aa	-0.72003	2.87993	1.85955	0.172676	0.566611
Novel:eca-miR-199a-3p	-0.509784	2.97656	1.85132	0.173629	0.566611
Novel:12_6857	0.721886	2.91642	1.84765	0.174057	0.566611
Novel:X_46567	0.339855	3.92697	1.80749	0.17881	0.575357
bta-miR-499	-0.357457	4.06689	1.80599	0.17899	0.575357
Novel:eca-miR-340-5p	0.21438	11.3333	1.80083	0.179612	0.575357
bta-miR-151-5p	0.198437	12.8011	1.79967	0.179752	0.575357
Novel:eca-miR-151-5p	0.197406	12.7861	1.77717	0.182497	0.58171
bta-miR-489	1.09083	1.92841	1.75552	0.185184	0.587826
bta-miR-6516	-1.096	1.92139	1.73796	0.187398	0.592394
bta-miR-219-5p	-2.01115	1.85019	1.70678	0.191404	0.602568
Novel:eca-miR-380	0.485087	3.34839	1.7007	0.192196	0.602582
Novel:chi-miR-33a-3p	-1.2173	1.86257	1.68512	0.194245	0.605286
Novel:23_27175	0.706998	2.52423	1.67878	0.195087	0.605286
bta-miR-2285af	-1.2011	1.98212	1.67229	0.195951	0.605286
Novel:24_28988	-0.938649	1.84188	1.66461	0.196982	0.605286
Novel:8_43774	-0.532234	2.92217	1.65982	0.197627	0.605286
bta-miR-190b	-0.216708	7.08008	1.6585	0.197806	0.605286
Novel:eca-miR-200a	-0.514203	4.26593	1.6446	0.199696	0.606304
Novel:1_173	0.946344	2.25207	1.64132	0.200145	0.606304
bta-miR-1185	1.38904	1.86403	1.63596	0.200881	0.606304
bta-miR-1388-3p	-0.79015	2.25566	1.63285	0.201309	0.606304
Novel:eca-miR-190a	-0.214668	7.07913	1.62613	0.202239	0.606718
Novel:X_46699	-1.0876	1.8833	1.60444	0.205275	0.607099
Novel:2_22068	0.678069	2.91809	1.60433	0.205291	0.607099
Novel:X_46691	-1.08775	1.8833	1.60193	0.20563	0.607099
bta-miR-28	0.245695	5.60347	1.60125	0.205726	0.607099
bta-miR-2284u	-1.35259	1.96412	1.59696	0.206334	0.607099
bta-miR-9-3p	-0.189948	6.66237	1.58354	0.208252	0.609093
bta-miR-505	0.860057	2.50098	1.57816	0.209026	0.609093
Novel:10_1814	-0.896412	2.19112	1.57557	0.209401	0.609093
Novel:4_37013	-0.400562	4.08752	1.56263	0.211281	0.610594
Novel:1_1231	0.264995	5.1644	1.55619	0.212224	0.610594
bta-miR-2342	1.01174	2.10437	1.5556	0.212311	0.610594
Novel:22_25664	0.753456	2.28713	1.52598	0.216717	0.620932
Novel:eca-miR-139-5p	-0.196025	5.78172	1.50645	0.219682	0.624796
bta-miR-874	-0.474553	3.23227	1.50118	0.220489	0.624796
bta-miR-139	-0.196017	5.78172	1.49966	0.220724	0.624796
bta-miR-92a	-0.228366	10.8636	1.49571	0.221333	0.624796
bta-miR-127	-0.516069	7.83974	1.48127	0.223576	0.628806
bta-miR-301a	0.193588	6.50944	1.46666	0.225874	0.632944
bta-miR-2464-5p	-1.01731	1.83184	1.44516	0.229306	0.640217
bta-miR-30f	-0.403788	4.42458	1.41858	0.233637	0.649531
bta-miR-2285u	-0.342684	3.61738	1.41259	0.234628	0.649531
bta-miR-223	-1.55047	2.48552	1.40447	0.235976	0.649531
bta-miR-485	-1.3152	3.04606	1.4041	0.236039	0.649531
bta-miR-330	-1.24224	2.22477	1.39891	0.236906	0.649581
bta-miR-2397-5p	-1.00831	2.1426	1.39151	0.23815	0.649803
bta-miR-20a	0.196397	9.03797	1.38834	0.238686	0.649803
bta-miR-411c-5p	0.366778	4.6922	1.36841	0.242086	0.656722
Novel:eca-miR-107b	-0.205448	7.45116	1.34948	0.245369	0.663277
bta-miR-381	0.602944	3.01153	1.32641	0.249445	0.671922
bta-miR-141	-0.453843	4.35172	1.30609	0.253104	0.676174
bta-miR-502a	0.27714	4.40071	1.30273	0.253716	0.676174
bta-miR-2284x	0.128208	13.1821	1.29938	0.254327	0.676174
Novel:eca-miR-9065	1.09456	2.22084	1.2981	0.25456	0.676174
bta-let-7g	-0.189338	9.41248	1.28984	0.256078	0.676324
Novel:27_31835	0.68588	2.18318	1.28818	0.256384	0.676324
Novel:2_20944	-0.526615	2.73234	1.27612	0.258622	0.679586
Novel:9_45312	0.793801	2.16299	1.27197	0.259398	0.679586
bta-miR-1777b	-1.14699	1.93465	1.24214	0.265058	0.685955
Novel:1_189	0.72231	2.39837	1.24105	0.265269	0.685955
Novel:28_33097	-0.228394	9.50803	1.23279	0.266865	0.685955
Novel:17_15006	-0.543363	2.45057	1.23243	0.266935	0.685955
Novel:8_44453	-0.543413	2.45057	1.23138	0.267139	0.685955
Novel:24_29671	-0.543431	2.45057	1.23102	0.267209	0.685955
Novel:13_7763	-1.06871	2.37708	1.22529	0.268324	0.686515
bta-miR-1307	-0.78685	2.52561	1.20887	0.271556	0.690529
bta-miR-2397-3p	0.677427	2.5551	1.20815	0.271698	0.690529
bta-miR-2400	0.915642	1.87254	1.19838	0.273646	0.693176
bta-miR-30b-5p	0.269737	9.4604	1.18792	0.27575	0.696083
Novel:5_38113	1.0759	1.92831	1.17958	0.277442	0.696083
Novel:12_7173	0.407231	3.16142	1.17634	0.278102	0.696083
Novel:X_47403	0.407482	3.16142	1.17472	0.278433	0.696083
bta-miR-2285m	-0.891894	2.08982	1.1649	0.280451	0.696596
Novel:eca-miR-129a-3p	-0.907632	2.00005	1.16486	0.28046	0.696596
Novel:12_6746	-0.460543	3.16527	1.1522	0.283088	0.698893
bta-miR-2885	-0.216055	5.85083	1.15161	0.283211	0.698893
Novel:12_6712	-0.43782	2.82335	1.13561	0.286582	0.704936
Novel:11_4601	0.655992	2.14158	1.11688	0.290591	0.708616
Novel:eca-miR-130b	0.211386	5.08179	1.11613	0.290753	0.708616
bta-miR-339b	-0.169807	6.01092	1.11565	0.290857	0.708616
bta-miR-2285l	1.23459	1.95915	1.0696	0.301037	0.731089
bta-miR-16a	0.181506	9.26732	1.06255	0.302634	0.731393
bta-let-7a-5p	-0.145791	12.9065	1.05607	0.304113	0.731393
bta-miR-30e-5p	0.2302	11.2906	1.05391	0.304608	0.731393
bta-miR-107	-0.227186	5.67397	1.05226	0.304986	0.731393
Novel:X_47453	0.717016	2.11246	1.03278	0.309508	0.739917
bta-miR-2284ac	0.471671	2.39587	1.00621	0.315813	0.752639
bta-miR-187	-0.482331	2.87523	0.991057	0.319484	0.759023
Novel:11_4596	-1.14858	1.99977	0.973184	0.323887	0.759539
bta-miR-214	-1.00844	2.07855	0.972071	0.324164	0.759539
bta-miR-130a	0.412825	3.05977	0.97141	0.324329	0.759539
bta-miR-199a-3p	-0.274219	4.57906	0.964225	0.326125	0.759539
bta-miR-137	-0.78702	2.3274	0.962121	0.326653	0.759539
bta-miR-2284n	-1.43218	1.89701	0.961752	0.326746	0.759539
bta-miR-29b	0.179126	5.8563	0.961385	0.326838	0.759539
Novel:3_34785	0.494645	3.13412	0.954502	0.328576	0.759539
bta-miR-2285ad	-0.692586	1.82228	0.954261	0.328637	0.759539
bta-miR-27b	-0.151785	12.7947	0.94654	0.330602	0.760149
bta-miR-147	-0.561638	2.66135	0.945418	0.330888	0.760149
Novel:2_20888	0.651232	2.02294	0.933926	0.333845	0.762512
bta-miR-145	-1.13368	2.09321	0.933673	0.33391	0.762512
bta-miR-1260b	-0.292769	5.06168	0.918163	0.337958	0.763047
Novel:21_22991	0.200477	5.64229	0.917992	0.338003	0.763047
Novel:14_10620	0.200487	5.64229	0.917823	0.338047	0.763047
bta-miR-210	-1.23955	2.07095	0.915959	0.338538	0.763047
bta-miR-433	-1.58228	2.15657	0.91371	0.339132	0.763047
bta-miR-1224	0.703908	2.08257	0.895466	0.344	0.771731
bta-miR-2285b	0.151273	6.29489	0.887151	0.34625	0.774277
Novel:6_40494	0.185475	5.54118	0.883813	0.347159	0.774277
bta-miR-29d-5p	0.430003	2.4363	0.876505	0.349161	0.774281
Novel:chi-miR-2284b	-0.355396	2.69784	0.867052	0.351773	0.774281
bta-miR-2284m	-0.355394	2.69784	0.867024	0.351781	0.774281
Novel:2_21430	-0.308741	3.36175	0.861896	0.353209	0.774281
bta-miR-2285ac	-0.276739	3.16079	0.852248	0.355917	0.774281
bta-miR-125b	0.0986083	14.0151	0.852107	0.355957	0.774281
bta-miR-205	-0.862601	2.03517	0.850484	0.356415	0.774281
Novel:eca-miR-205	-0.86263	2.03517	0.850397	0.35644	0.774281
Novel:chi-miR-3432-5p	-0.265712	3.42011	0.842857	0.358581	0.774281
bta-miR-2320-3p	0.169227	9.20779	0.842799	0.358597	0.774281
bta-miR-181c	0.256845	7.93863	0.841229	0.359046	0.774281
bta-let-7d	-0.202792	6.03184	0.840315	0.359307	0.774281
bta-miR-4286	-0.333121	3.41809	0.820416	0.365059	0.783118
Novel:X_46973	0.208744	4.48725	0.817402	0.365941	0.783118
Novel:10_3033	-0.595807	2.38914	0.815569	0.366479	0.783118
Novel:19_19682	-0.523687	2.30697	0.806427	0.369179	0.783373
bta-miR-2284p	-0.524287	2.30697	0.805627	0.369416	0.783373
bta-miR-105a	-0.445124	2.69841	0.80176	0.370568	0.783373
Novel:X_46687	0.70683	5.52831	0.801337	0.370694	0.783373
bta-miR-2336	0.180825	5.60172	0.793386	0.373078	0.786239
bta-miR-2439-5p	-0.914869	1.98448	0.787228	0.374939	0.787991
Novel:11_4738	0.362882	4.1402	0.778438	0.377619	0.791449
bta-miR-10a	-0.248677	10.827	0.766056	0.38144	0.792907
bta-miR-664b	0.214606	6.12208	0.760795	0.38308	0.792907
bta-miR-2285r	0.719444	2.36136	0.76029	0.383238	0.792907
bta-miR-199b	-0.610021	1.99339	0.757522	0.384105	0.792907
bta-miR-219-3p	-0.979447	2.35036	0.757484	0.384117	0.792907
Novel:X_47910	-0.645569	2.22174	0.75479	0.384964	0.792907
Novel:12_6173	-0.333612	6.55448	0.752866	0.38557	0.792907
Novel:19_18966	0.390278	3.27122	0.749046	0.386778	0.793259
bta-miR-106b	0.142606	8.84437	0.74104	0.389328	0.795905
Novel:29_33610	1.04172	1.99537	0.738476	0.390149	0.795905
bta-miR-2411-3p	-0.760266	2.08334	0.72656	0.394	0.796014
bta-miR-2388-3p	-0.762259	1.81286	0.724961	0.394522	0.796014
Novel:6_40405	0.610463	2.39598	0.721481	0.395659	0.796014
Novel:8_44043	-0.342017	2.37046	0.720895	0.395851	0.796014
bta-miR-487a	0.7354	1.98665	0.714843	0.397841	0.796014
bta-miR-217	0.254314	3.85373	0.713957	0.398133	0.796014
Novel:10_3815	0.193794	5.21989	0.708515	0.399937	0.796014
bta-miR-449b	-0.269347	4.12534	0.708507	0.39994	0.796014
bta-miR-379	0.541729	1.85694	0.70161	0.402243	0.796014
Novel:2_21626	-0.646351	2.14712	0.690794	0.405894	0.796014
bta-miR-1388-5p	0.142003	7.8212	0.690317	0.406057	0.796014
bta-miR-2284aa	-0.126815	7.75046	0.689628	0.406291	0.796014
bta-miR-655	-1.30162	2.00127	0.68818	0.406784	0.796014
bta-miR-2284ab	-0.410188	2.88354	0.683273	0.408462	0.796014
Novel:19_19498	-0.186443	4.25913	0.682618	0.408687	0.796014
Novel:eca-miR-200b	-0.211821	5.58134	0.680952	0.409259	0.796014
Novel:eca-miR-106b	-0.539454	1.98472	0.679675	0.409699	0.796014
bta-miR-20b	-0.539441	1.98472	0.679498	0.40976	0.796014
Novel:eca-miR-1388	0.140523	7.81868	0.675647	0.41109	0.796014
Novel:13_7481	0.616802	1.8445	0.67204	0.412341	0.796014
bta-miR-2465	-0.546664	2.05075	0.670247	0.412966	0.796014
Novel:29_33555	0.616341	1.8445	0.669876	0.413095	0.796014
Novel:13_8119	-0.623184	2.24043	0.65473	0.418427	0.800717
bta-miR-2346	0.5633	1.87873	0.652071	0.419373	0.800717
Novel:19_19496	0.563325	1.87873	0.651721	0.419498	0.800717
Novel:26_31214	-0.784585	1.89033	0.651092	0.419722	0.800717
bta-miR-490	-1.45257	1.91817	0.643863	0.422315	0.802261
bta-miR-185	-0.340889	3.90291	0.641129	0.423302	0.802261
Novel:10_3094	0.368379	2.6782	0.639136	0.424024	0.802261
bta-miR-296-3p	0.390371	2.69883	0.630397	0.42721	0.802261
bta-let-7a-3p	0.197424	5.30354	0.628135	0.42804	0.802261
bta-miR-652	-0.587035	2.15463	0.618364	0.431656	0.802261
bta-miR-30a-5p	0.185865	12.1187	0.617442	0.432	0.802261
bta-miR-2388-5p	0.571967	2.24906	0.616425	0.432379	0.802261
Novel:eca-miR-125b-5p	0.0994534	13.0256	0.616306	0.432423	0.802261
Novel:eca-miR-135b	0.245591	3.53224	0.615594	0.432689	0.802261
bta-miR-34b	0.0915656	12.7172	0.613821	0.433353	0.802261
Novel:X_46565	0.719767	1.96351	0.612192	0.433964	0.802261
bta-miR-2285j	-0.173983	5.12167	0.609602	0.434938	0.802261
Novel:eca-miR-324-3p	-0.456734	1.82528	0.608871	0.435213	0.802261
bta-miR-1246	0.267552	9.00509	0.605864	0.436349	0.802421
Novel:25_29832	-0.653277	2.002	0.601391	0.438048	0.803583
Novel:23_28383	-0.618123	1.84336	0.591955	0.441664	0.803583
Novel:23_28093	-0.617412	1.84336	0.591547	0.441821	0.803583
Novel:20_22617	-0.174882	4.24926	0.589687	0.44254	0.803583
bta-miR-2284y	-0.122945	7.60261	0.587823	0.443262	0.803583
bta-miR-2443	0.714526	1.96746	0.582295	0.445414	0.803583
bta-miR-2415-3p	0.634735	2.07443	0.582266	0.445426	0.803583
bta-miR-323	0.351998	2.78118	0.581408	0.445761	0.803583
bta-miR-142-5p	0.168219	7.15316	0.579686	0.446435	0.803583
Novel:X_46711	0.445215	2.16599	0.575015	0.448273	0.804997
bta-miR-155	-0.50589	2.4251	0.57082	0.449933	0.806087
Novel:5_39977	-0.28865	3.44682	0.564509	0.452449	0.808035
bta-miR-99a-3p	0.418748	2.27357	0.560116	0.454213	0.808035
Novel:23_27264	0.781038	1.99149	0.55915	0.454603	0.808035
bta-miR-409a	0.296895	5.10798	0.553532	0.456878	0.808035
Novel:26_31344	-0.174848	5.39904	0.552815	0.45717	0.808035
Novel:X_46705	-0.430937	2.57457	0.552352	0.457358	0.808035
Novel:chi-miR-2284a	0.340725	2.86154	0.549414	0.458557	0.808286
Novel:X_46693	0.568889	3.63559	0.534388	0.464768	0.814103
bta-miR-126-5p	-0.205709	6.1158	0.533981	0.464938	0.814103
Novel:X_46689	0.568918	3.63559	0.533713	0.46505	0.814103
Novel:12_7272	0.529354	2.15555	0.524441	0.468953	0.816207
Novel:eca-miR-194	-0.182623	3.88936	0.523668	0.469281	0.816207
bta-miR-2285p	0.950762	1.86442	0.523264	0.469453	0.816207
bta-miR-103	-0.135807	9.45282	0.520444	0.470652	0.816437
bta-miR-25	-0.0997226	12.4952	0.516899	0.472167	0.817213
bta-miR-200a	0.127084	7.97184	0.510203	0.475051	0.818038
Novel:4_36301	0.510258	2.34422	0.50858	0.475754	0.818038
bta-miR-135a	0.220473	4.24097	0.507637	0.476164	0.818038
Novel:eca-miR-9142	0.660212	1.98569	0.505895	0.476921	0.818038
bta-miR-17-5p	0.118496	7.58308	0.497585	0.480563	0.820621
Novel:5_37736	-0.416129	4.34506	0.493585	0.482333	0.820621
Novel:18_18213	0.38897	2.26801	0.492902	0.482636	0.820621
Novel:23_27592	0.389196	2.26801	0.492716	0.482718	0.820621
bta-miR-1298	-1.07442	1.90321	0.486569	0.485462	0.823455
Novel:19_19897	-0.318968	3.22208	0.481451	0.487766	0.824866
bta-miR-2320-5p	0.780712	1.88118	0.479669	0.488572	0.824866
Novel:1_1018	-0.531682	2.3232	0.477562	0.489529	0.824866
bta-miR-199c	0.524709	1.90733	0.47002	0.492978	0.828853
Novel:25_30822	-0.575854	2.23466	0.455925	0.499535	0.837286
Novel:16_14521	-0.508486	2.11052	0.454549	0.500183	0.837286
bta-miR-425-5p	-0.0816818	12.042	0.449484	0.50258	0.839462
bta-miR-497	0.195482	4.51147	0.443402	0.505485	0.842475
bta-miR-100	-0.12295	19.0945	0.439187	0.507515	0.84328
bta-miR-363	-0.138898	4.96024	0.436791	0.508675	0.84328
bta-miR-6536	-0.512324	2.44888	0.435557	0.509275	0.84328
bta-miR-503-3p	-0.69282	1.89307	0.425108	0.514399	0.848078
Novel:21_23339	0.611718	2.26823	0.421091	0.516393	0.848078
Novel:10_3476	-0.437705	2.31717	0.420746	0.516565	0.848078
bta-miR-365-3p	-0.886174	1.86497	0.415194	0.519345	0.848078
bta-miR-218	-0.241125	3.24644	0.414045	0.519923	0.848078
bta-miR-17-3p	-0.088247	6.87932	0.410414	0.521759	0.848078
bta-miR-6529a	-0.136867	10.7117	0.40712	0.523435	0.848078
bta-miR-3432b	0.483547	1.82538	0.406659	0.52367	0.848078
Novel:X_46709	0.655178	2.04717	0.406042	0.523985	0.848078
bta-miR-105b	0.131558	4.37364	0.405259	0.524386	0.848078
Novel:eca-miR-105	0.13154	4.37364	0.404989	0.524524	0.848078
bta-miR-7863	0.740171	1.96056	0.402456	0.525824	0.848078
bta-miR-151-3p	-0.104198	11.0959	0.400296	0.526936	0.848078
Novel:10_2011	-0.208656	3.7506	0.398832	0.527693	0.848078
Novel:eca-miR-369-3p	0.243007	3.14939	0.394007	0.530201	0.850322
Novel:21_25279	-0.343112	2.56965	0.387337	0.533703	0.854011
bta-miR-582	-0.555005	2.0431	0.384686	0.535106	0.854011
Novel:chi-miR-582-5p	-0.403968	1.80974	0.383285	0.53585	0.854011
bta-miR-18a	0.0928694	6.4093	0.375529	0.540006	0.857415
Novel:14_10444	-0.581777	1.89318	0.375118	0.540228	0.857415
bta-miR-34c	0.0485171	14.5675	0.369281	0.543397	0.8591
bta-miR-574	-0.471925	2.00957	0.367117	0.54458	0.8591
Novel:X_46928	0.309323	2.61992	0.362967	0.546863	0.8591
bta-miR-2436-3p	0.420092	1.82931	0.359977	0.548519	0.8591
Novel:eca-miR-146b-5p	-0.106631	10.7117	0.358657	0.549253	0.8591
Novel:24_29654	-0.235863	3.52895	0.358377	0.549409	0.8591
bta-miR-2284v	-0.237683	3.25725	0.357749	0.549759	0.8591
bta-miR-376e	0.466625	2.08482	0.356828	0.550273	0.8591
Novel:1_902	0.550366	1.99265	0.349999	0.554114	0.860486
bta-miR-146b	-0.105494	10.7163	0.349586	0.554348	0.860486
Novel:26_31205	-0.211284	2.89219	0.348365	0.55504	0.860486
Novel:29_33613	-0.211186	2.89219	0.347213	0.555695	0.860486
Novel:X_46695	-0.563065	4.10248	0.341209	0.559132	0.860486
bta-miR-21-3p	-0.407403	1.85891	0.340149	0.559743	0.860486
bta-miR-346	-0.654598	1.8912	0.336906	0.561621	0.860486
bta-miR-551b	-0.442736	1.84238	0.335611	0.562374	0.860486
Novel:oar-miR-432	-0.722222	2.1062	0.334515	0.563013	0.860486
bta-miR-30c	0.0992473	9.04336	0.334474	0.563037	0.860486
Novel:19_19602	-0.0905885	5.73669	0.333622	0.563534	0.860486
bta-miR-6119-3p	0.370792	2.38267	0.324198	0.569096	0.867247
Novel:X_46892	0.45465	2.05649	0.313507	0.575536	0.874956
bta-miR-2284b	0.163833	3.35162	0.308529	0.578584	0.874956
bta-miR-190a	0.328117	2.73894	0.308031	0.578891	0.874956
bta-miR-2299-5p	0.188689	3.72698	0.307421	0.579267	0.874956
bta-miR-2284w	0.526413	2.04355	0.305913	0.580199	0.874956
Novel:oar-miR-136	-0.249526	2.90755	0.302658	0.582221	0.874956
bta-miR-136	-0.249526	2.90755	0.302566	0.582278	0.874956
Novel:eca-miR-31	-0.259083	3.34885	0.300923	0.583304	0.874956
Novel:15_13047	-0.0708369	6.92384	0.296687	0.585967	0.87615
bta-miR-423-5p	0.135433	8.89708	0.296016	0.586391	0.87615
bta-miR-216a	-0.246905	2.90986	0.287289	0.591963	0.877087
Novel:9_45563	0.319032	2.93282	0.280916	0.596102	0.877087
Novel:23_28192	-0.400611	2.52159	0.279063	0.597316	0.877087
Novel:eca-miR-23a	-0.0917832	6.35228	0.278978	0.597372	0.877087
bta-miR-454	-0.415948	2.33406	0.274836	0.600106	0.877087
Novel:eca-miR-488	-0.27694	2.47294	0.273361	0.601086	0.877087
Novel:16_14530	-0.220579	3.55687	0.272365	0.60175	0.877087
Novel:29_33852	0.0829089	12.1097	0.272143	0.601898	0.877087
Novel:eca-miR-186	-0.0615094	13.5293	0.27212	0.601913	0.877087
bta-miR-186	-0.0613618	13.53	0.270343	0.603102	0.877087
bta-miR-124b	0.170606	3.31951	0.269239	0.603843	0.877087
bta-miR-665	-0.519013	2.30555	0.266113	0.605951	0.877087
bta-miR-2483-5p	0.100318	7.94977	0.265968	0.606049	0.877087
Novel:eca-miR-184	0.139262	6.04781	0.259938	0.610162	0.877087
Novel:eca-miR-367	-0.149416	3.66196	0.259927	0.61017	0.877087
Novel:15_12956	0.0950866	5.21201	0.259817	0.610246	0.877087
Novel:eca-miR-100	-0.0977469	10.5217	0.25906	0.610767	0.877087
bta-miR-2285o	0.370559	2.48893	0.258576	0.6111	0.877087
bta-miR-96	-0.181052	3.01198	0.257757	0.611665	0.877087
Novel:eca-miR-96	-0.18106	3.01198	0.257756	0.611666	0.877087
bta-miR-32	0.0961735	8.45782	0.256271	0.612694	0.877087
bta-miR-2285k	-0.138669	4.50289	0.254839	0.613688	0.877087
bta-miR-29d-3p	-0.262547	2.50628	0.254151	0.614167	0.877087
bta-miR-6531	-0.464107	2.03553	0.252183	0.615542	0.877087
Novel:10_2520	-0.466782	1.84725	0.251985	0.615681	0.877087
Novel:5_39201	0.374803	2.37209	0.249463	0.617453	0.877963
Novel:2_21608	-0.0721965	6.44355	0.247853	0.618591	0.877963
Novel:5_37935	-0.0722475	6.44355	0.245462	0.620289	0.878181
Novel:16_14532	-0.196429	3.69101	0.243904	0.621401	0.878181
bta-miR-3660	0.175754	3.74533	0.241954	0.622799	0.878181
bta-miR-2411-5p	-0.179529	3.45279	0.240507	0.62384	0.878181
bta-miR-2284z	-0.0817672	9.87593	0.239615	0.624484	0.878181
bta-miR-369-3p	0.152656	3.86867	0.236676	0.626617	0.878223
bta-miR-99a-5p	-0.0932253	10.6659	0.235597	0.627404	0.878223
bta-miR-138	-0.556805	2.30519	0.234351	0.628316	0.878223
bta-miR-2284r	0.281826	2.07545	0.233275	0.629106	0.878223
Novel:12_6982	0.282958	2.45354	0.225615	0.634795	0.881417
Novel:chi-miR-2284d	-0.0642822	6.84231	0.223386	0.636472	0.881417
bta-miR-3431	0.149121	4.21383	0.222538	0.637113	0.881417
bta-miR-212	-0.0898487	7.82659	0.220748	0.638471	0.881417
bta-miR-487b	0.273903	2.80912	0.220329	0.638789	0.881417
bta-miR-152	-0.0813121	5.94275	0.219922	0.639099	0.881417
Novel:17_15549	0.159633	3.88547	0.217253	0.641141	0.881417
Novel:1_1158	-0.360935	2.35246	0.214396	0.643343	0.881417
bta-miR-124a	0.150114	4.05412	0.213647	0.643924	0.881417
bta-miR-130b	-0.0714532	6.87876	0.212259	0.645003	0.881417
bta-miR-2284k	0.177866	2.63559	0.212258	0.645003	0.881417
bta-miR-2285q	0.0602772	6.66997	0.211825	0.645341	0.881417
Novel:eca-miR-767-5p	-0.0846565	4.95824	0.209554	0.647117	0.881417
bta-miR-767	-0.0843366	4.95824	0.206447	0.649567	0.881417
Novel:eca-miR-7	-0.168548	6.19062	0.205681	0.650174	0.881417
bta-miR-935	-0.205863	2.79661	0.204538	0.651082	0.881417
bta-miR-545-3p	0.360252	1.85366	0.203087	0.652241	0.881417
bta-miR-34a	-0.281874	2.71701	0.202933	0.652364	0.881417
Novel:8_43284	-0.504154	1.84269	0.201783	0.653286	0.881417
Novel:2_21614	0.108759	6.32274	0.19883	0.655667	0.883072
bta-miR-6123	-0.0736452	6.24733	0.195427	0.658437	0.884066
Novel:eca-miR-3613	-0.273137	2.11836	0.195087	0.658716	0.884066
Novel:15_12221	0.1034	4.70015	0.191388	0.661764	0.886601
bta-miR-500	-0.332807	2.06484	0.18933	0.663475	0.887144
bta-miR-122	-0.179889	5.40355	0.188117	0.664488	0.887144
Novel:11_4769	-0.115637	3.98434	0.186231	0.666072	0.887361
Novel:X_47800	0.07936	7.632	0.184358	0.667655	0.887361
Novel:chi-miR-130b-5p	0.213821	2.71707	0.183796	0.668131	0.887361
bta-miR-296-5p	0.0666062	6.44364	0.176188	0.67467	0.894493
bta-miR-758	-0.495699	1.83198	0.174028	0.676556	0.895442
bta-miR-660	0.07529	8.69803	0.171911	0.678419	0.896356
Novel:1_1398	-0.404189	1.97075	0.170274	0.679869	0.896724
bta-miR-93	0.0628421	11.3005	0.166552	0.683194	0.899559
bta-miR-2419-5p	-0.119116	7.71556	0.159003	0.690076	0.902159
bta-miR-592	-0.297614	2.00985	0.158054	0.690955	0.902159
Novel:12_6879	-0.197046	2.31075	0.157332	0.691625	0.902159
Novel:21_23911	-0.367519	2.36807	0.156631	0.692277	0.902159
Novel:oar-miR-3958-3p	0.141009	3.19113	0.155329	0.693494	0.902159
Novel:7_43196	-0.381532	2.39451	0.154728	0.694057	0.902159
bta-miR-2431-3p	-0.214258	2.48871	0.152698	0.69597	0.902159
bta-miR-31	-0.186553	3.36396	0.152301	0.696346	0.902159
Novel:eca-miR-224	0.201063	2.84683	0.150166	0.698376	0.902159
bta-miR-224	0.200866	2.84683	0.150002	0.698533	0.902159
bta-miR-1251	0.316729	1.81071	0.149974	0.698561	0.902159
bta-miR-2285g	-0.15908	3.04783	0.148044	0.700412	0.902159
bta-miR-29e	0.222144	1.84523	0.14743	0.701004	0.902159
bta-miR-7	-0.144553	7.83762	0.145905	0.70248	0.902159
bta-miR-331-3p	0.245373	2.61074	0.144492	0.703855	0.902159
bta-miR-2483-3p	0.0561064	6.93914	0.140186	0.708096	0.902159
Novel:15_13672	0.143318	2.63907	0.139879	0.708402	0.902159
Novel:8_44452	0.187986	2.94607	0.139397	0.708882	0.902159
bta-miR-2425-5p	-0.309232	2.2364	0.136978	0.711304	0.902159
Novel:19_18999	0.0764902	4.64911	0.136964	0.711318	0.902159
Novel:21_24129	0.246472	2.54503	0.136662	0.711622	0.902159
bta-miR-194	-0.0962195	4.81267	0.136073	0.712217	0.902159
bta-miR-7861	-0.217524	2.75489	0.135997	0.712293	0.902159
bta-miR-95	0.107602	4.46171	0.133646	0.714681	0.9027
bta-miR-150	-0.0672543	7.28297	0.132034	0.716333	0.9027
Novel:eca-miR-3548	-0.137711	3.56532	0.13151	0.716872	0.9027
Novel:17_14978	0.206674	2.46829	0.130958	0.71744	0.9027
Novel:chi-miR-455-5p	-0.173353	2.56346	0.124063	0.724669	0.906311
bta-miR-455-5p	-0.173327	2.56346	0.12376	0.724992	0.906311
bta-miR-2319b	0.393385	1.87973	0.123436	0.725337	0.906311
Novel:1_1290	0.162507	3.12703	0.123129	0.725665	0.906311
bta-miR-3432a	0.0665868	6.11971	0.121189	0.727749	0.906311
bta-miR-1271	-0.0742962	8.21814	0.120078	0.72895	0.906311
bta-miR-1	0.218279	4.23346	0.119215	0.729887	0.906311
Novel:10_2151	-0.0663475	8.10761	0.1189	0.730231	0.906311
bta-miR-340	0.118377	3.20904	0.118221	0.730972	0.906311
bta-miR-449a	-0.0545202	11.3115	0.116674	0.73267	0.906946
Novel:eca-miR-329a	0.204112	2.1788	0.113172	0.736562	0.908368
bta-miR-362-3p	-0.152829	2.34776	0.11242	0.737405	0.908368
bta-miR-2367-5p	0.3118	1.93005	0.110689	0.739362	0.908368
bta-miR-33b	-0.29545	1.82401	0.109106	0.741164	0.908368
Novel:10_2583	0.0572969	8.16775	0.107901	0.742547	0.908368
bta-miR-7859	0.0573051	8.16775	0.107771	0.742696	0.908368
bta-miR-2311	-0.344768	1.83125	0.107284	0.743257	0.908368
bta-miR-2285c	-0.10735	3.2512	0.107232	0.743318	0.908368
bta-miR-132	0.0599539	8.33326	0.102788	0.748509	0.908455
Novel:9_45478	-0.218538	2.00538	0.101491	0.750047	0.908455
bta-miR-656	-0.195801	2.05853	0.101324	0.750247	0.908455
bta-miR-129	-0.328399	1.83115	0.100541	0.751182	0.908455
bta-miR-129-5p	-0.328399	1.83115	0.100541	0.751182	0.908455
Novel:eca-miR-1839	0.0643439	6.35803	0.100369	0.751387	0.908455
Novel:eca-miR-9018	-0.419572	1.93999	0.100107	0.751702	0.908455
bta-miR-2323	0.152205	2.72843	0.0986949	0.753401	0.909073
Novel:22_26032	-0.15985	2.85232	0.0973732	0.755005	0.909573
bta-miR-129-3p	-0.0884124	4.14261	0.0932675	0.760064	0.911603
bta-miR-193a-5p	0.228727	1.88226	0.0928102	0.760634	0.911603
Novel:eca-miR-376a	0.202788	1.80904	0.0903901	0.763682	0.911603
bta-miR-342	0.0509079	10.8483	0.0902318	0.763883	0.911603
Novel:1_1366	-0.324295	1.82273	0.0901888	0.763937	0.911603
Novel:18_18771	-0.408545	2.01552	0.0866054	0.768538	0.911603
Novel:3_35045	-0.0774165	5.0596	0.0859707	0.769363	0.911603
Novel:eca-miR-592	-0.271214	1.94645	0.08571	0.769704	0.911603
Novel:3_35696	-0.159296	2.20347	0.085691	0.769728	0.911603
Novel:1_1230	-0.159224	2.20347	0.0856632	0.769765	0.911603
Novel:13_8486	-0.159157	2.20347	0.0856376	0.769798	0.911603
Novel:26_31571	0.255138	2.0341	0.0820295	0.774566	0.914315
bta-miR-2284l	-0.112004	2.64653	0.0806066	0.776477	0.914315
bta-miR-10b	0.0522594	12.4001	0.080413	0.776739	0.914315
Novel:14_9197	0.138514	2.34403	0.0792801	0.778275	0.914315
Novel:2_21810	-0.102028	2.60346	0.0786211	0.779175	0.914315
Novel:13_7895	-0.101877	2.60346	0.0785591	0.77926	0.914315
bta-miR-1843	-0.237972	1.95479	0.0761402	0.782598	0.915497
Novel:15_12885	0.119977	3.24426	0.0760952	0.78266	0.915497
bta-miR-2435	-0.0456657	8.94045	0.0749875	0.784209	0.915908
bta-miR-326	-0.461953	1.9196	0.0731094	0.786862	0.916328
bta-miR-184	0.0648379	7.41713	0.0730378	0.786964	0.916328
Novel:1_1362	0.0474736	6.03625	0.0716144	0.789001	0.917303
Novel:eca-miR-1	0.158225	3.46547	0.0694713	0.792108	0.918307
Novel:4_37274	-0.074353	4.495	0.069364	0.792265	0.918307
Novel:7_41592	-0.195123	2.33681	0.0646908	0.79923	0.92412
bta-miR-370	0.277456	1.98403	0.0622674	0.802947	0.92412
bta-miR-216b	0.0463557	5.61843	0.0617897	0.803689	0.92412
bta-miR-2284f	0.136945	2.24315	0.0607877	0.805255	0.92412
bta-miR-429	-0.0597087	5.77351	0.0599902	0.806511	0.92412
bta-miR-2412	-0.27424	1.86069	0.0599413	0.806589	0.92412
Novel:20_22632	-0.0464548	4.645	0.0598264	0.806771	0.92412
Novel:eca-miR-9027	-0.213946	2.25419	0.0594514	0.807365	0.92412
Novel:eca-miR-216b	0.0458055	5.60546	0.0589569	0.808152	0.92412
bta-miR-654	0.18665	2.01533	0.055325	0.814044	0.929468
Novel:5_37711	0.137038	2.02041	0.0541199	0.816043	0.930363
bta-miR-6534	-0.0991507	3.01285	0.0511342	0.821101	0.934736
Novel:eca-miR-132	0.0415236	6.9573	0.0469879	0.82839	0.941632
Novel:eca-miR-9141	0.256227	1.95972	0.0453774	0.831312	0.943551
bta-miR-106a	0.128743	2.37211	0.0435149	0.834759	0.94606
Novel:eca-miR-22	-0.045257	12.9842	0.0417212	0.838152	0.947747
bta-miR-2450c	-0.205817	1.79402	0.0414223	0.838725	0.947747
bta-miR-22-3p	-0.0445898	13.0023	0.0404767	0.840551	0.94841
bta-miR-1277	0.145974	1.97056	0.0395543	0.842354	0.94893
bta-miR-424-3p	0.13143	2.30372	0.0389775	0.843493	0.94893
bta-miR-27a-3p	-0.0408333	10.1598	0.0372918	0.846872	0.951332
bta-miR-192	0.0282535	12.645	0.0357568	0.850019	0.951882
bta-miR-371	-0.226074	2.19886	0.0354523	0.850651	0.951882
Novel:11_4511	-0.114474	2.72709	0.0352395	0.851095	0.951882
bta-miR-1839	0.0362295	6.43748	0.033466	0.854847	0.953615
Novel:1_1332	0.0328798	5.09037	0.0332315	0.855351	0.953615
Novel:21_24098	-0.0491774	3.62775	0.0306975	0.860917	0.953615
Novel:20_22321	-0.104164	2.59931	0.0305586	0.861229	0.953615
Novel:X_47449	0.0670583	2.83132	0.0303069	0.861796	0.953615
Novel:18_18260	0.102136	1.95171	0.0300024	0.862485	0.953615
Novel:X_47428	0.0947987	2.4531	0.0290213	0.86473	0.953615
Novel:8_43342	-0.139677	2.15503	0.0287365	0.865389	0.953615
Novel:X_47212	0.0356996	10.1661	0.0278484	0.867466	0.953615
Novel:2_20599	-0.199636	1.87426	0.0276912	0.867837	0.953615
Novel:eca-miR-148a	0.0292351	10.7312	0.0272035	0.868995	0.953615
bta-miR-26a	-0.0243142	10.8158	0.0271172	0.869201	0.953615
Novel:9_46149	-0.11357	1.82827	0.027058	0.869343	0.953615
bta-miR-148b	0.0269599	10.9571	0.0267445	0.870095	0.953615
bta-miR-6120-3p	0.0254291	6.47836	0.0255378	0.873034	0.954716
bta-miR-2308	-0.0699987	2.7064	0.0253103	0.873596	0.954716
Novel:28_33071	0.035517	4.87659	0.0229765	0.879518	0.959241
Novel:21_23944	-0.0392738	4.47299	0.0223511	0.881157	0.959241
bta-miR-374a	0.0493262	4.52986	0.0222217	0.881499	0.959241
Novel:eca-miR-26a	-0.0221978	9.81107	0.0206262	0.885802	0.962555
Novel:1_1255	-0.0260093	5.39416	0.0192844	0.889554	0.963244
bta-miR-411c-3p	-0.0803558	1.7923	0.0189796	0.890425	0.963244
bta-miR-23b-3p	-0.0223987	6.96028	0.018654	0.891363	0.963244
bta-miR-2284s	-0.0286403	4.29285	0.0180094	0.893245	0.963244
Novel:eca-miR-376c	0.0710968	1.83846	0.0174572	0.894885	0.963244
bta-miR-2468	0.0988934	2.08028	0.016979	0.896326	0.963244
bta-miR-2285f	0.0192819	7.35281	0.01697	0.896354	0.963244
bta-miR-200c	-0.0558203	3.09225	0.0166533	0.89732	0.963244
bta-miR-545-5p	0.0704886	2.69229	0.0165073	0.897768	0.963244
Novel:eca-miR-34a	-0.0199449	10.9283	0.015462	0.901041	0.965401
bta-miR-628	-0.073423	2.15517	0.0146906	0.903529	0.966638
Novel:11_5218	-0.0351041	3.40876	0.0143274	0.904723	0.966638
Novel:X_47085	-0.0718546	2.75724	0.0135034	0.907491	0.968243
Novel:16_14361	-0.0238479	4.53824	0.012871	0.909673	0.968311
bta-miR-2446	0.0769566	2.34829	0.012724	0.910188	0.968311
Novel:oar-miR-411b-3p	-0.155797	1.84574	0.0118943	0.913154	0.968311
bta-miR-24	-0.0377037	3.42447	0.0117232	0.913779	0.968311
bta-miR-2387	-0.0352008	1.79213	0.0116948	0.913883	0.968311
bta-miR-3956	0.0672165	2.34071	0.0106839	0.917675	0.970898
Novel:10_4204	0.0364742	2.51954	0.0095396	0.922194	0.970898
bta-miR-2285e	0.0246769	5.28027	0.00929844	0.92318	0.970898
Novel:5_38545	-0.0340428	3.02937	0.00916329	0.923739	0.970898
Novel:1_1577	0.0395892	1.95929	0.00905072	0.924207	0.970898
Novel:22_25819	-0.0387675	3.53439	0.00899989	0.92442	0.970898
bta-miR-3613a	-0.0486275	1.89473	0.00881237	0.925209	0.970898
Novel:7_42203	0.0626815	2.02974	0.00836637	0.927121	0.971572
bta-miR-542-5p	-0.00658549	1.79175	0.00769614	0.930093	0.973353
Novel:chi-miR-363-5p	-0.0595337	2.43049	0.00735175	0.931671	0.973673
Novel:22_25730	0.0487527	2.57606	0.00690315	0.933784	0.974549
Novel:12_6967	0.0330684	3.4012	0.00615839	0.93745	0.974955
Novel:24_29202	-0.0468991	2.04797	0.00611458	0.937672	0.974955
bta-miR-488	0.0964907	2.01571	0.00605118	0.937996	0.974955
bta-miR-885	-0.0421599	2.95979	0.00556155	0.940552	0.975375
Novel:X_46716	0.0524536	1.98367	0.00541944	0.941315	0.975375
Novel:16_14304	-0.015273	5.15215	0.00525235	0.942225	0.975375
bta-miR-22-5p	-0.0404542	2.10001	0.00480647	0.944728	0.976644
bta-miR-200b	-0.0128904	9.6619	0.00443411	0.946909	0.977578
Novel:26_31578	0.0560258	1.94957	0.00363242	0.951941	0.981449
bta-miR-33a	0.0767332	2.01441	0.00265392	0.958914	0.987307
bta-miR-2285i	-0.0408778	2.41396	0.00247701	0.960306	0.987411
Novel:20_22358	-0.0162176	3.81013	0.00221137	0.962493	0.987566
Novel:23_27646	0.025194	2.4276	0.00210598	0.963397	0.987566
Novel:eca-miR-1302e	-0.0539433	2.15514	0.00194905	0.964786	0.987566
bta-miR-211	-0.00759515	6.35875	0.00185781	0.96562	0.987566
bta-miR-375	0.00394484	13.4492	0.00165176	0.967581	0.988251
bta-miR-760-3p	-0.0413812	1.98601	0.00131695	0.971051	0.989502
bta-miR-2409	-0.0208939	1.86453	0.00128597	0.971394	0.989502
Novel:18_18209	-0.0186653	2.36571	0.00100973	0.974651	0.9915
bta-miR-301b	-0.0145446	2.79226	0.000738298	0.978323	0.993914
Novel:24_29025	-0.0547128	1.9212	0.000552026	0.981255	0.995571
bta-miR-6524	-0.00321409	7.0367	0.000379637	0.984455	0.996888
Novel:X_47291	0.0025347	9.32696	0.000191979	0.988945	0.996888
bta-miR-2363	0.0537256	2.03579	0.000176197	0.989409	0.996888
Novel:19_19562	0.0105474	2.64932	0.000135892	0.990699	0.996888
bta-miR-452	-0.00745828	2.46155	0.000110981	0.991595	0.996888
bta-miR-324	-0.00133121	2.38255	9.79625e-05	0.992103	0.996888
Novel:chi-miR-140-3p	-0.0153207	2.32676	7.14103e-05	0.993258	0.996888
bta-miR-6119-5p	0.00146649	9.32847	6.39628e-05	0.993619	0.996888
bta-miR-873	0.00264182	3.92153	5.13711e-05	0.994281	0.996888
bta-miR-1584-5p	-0.00717209	2.3427	1.18984e-05	0.997248	0.997676
bta-miR-335	-0.000493631	11.0565	8.48098e-06	0.997676	0.997676

## Sheet: Summer vs Winter
	logFC	logCPM	LR	PValue	FDR
bta-miR-6533	-2.55509	1.93971	15.8955	6.69374e-05	0.0512071
Novel:12_6173	-1.30248	6.55448	13.574	0.000229338	0.0877216
Novel:1_1018	2.20867	2.3232	9.29615	0.00229636	0.466542
bta-miR-421	1.24758	3.33357	9.18547	0.00243944	0.466542
Novel:26_31214	-2.10621	1.89033	8.4129	0.00372567	0.493381
Novel:19_19897	1.26043	3.22208	8.26061	0.00405146	0.493381
bta-miR-655	3.16005	2.00127	8.0643	0.0045146	0.493381
Novel:5_38113	2.20132	1.92831	7.49276	0.00619477	0.520392
bta-miR-106a	-1.56498	2.37211	7.40832	0.00649228	0.520392
bta-miR-449b	0.821963	4.12534	7.32439	0.00680252	0.520392
bta-miR-370	-2.56724	1.98403	6.8952	0.00864273	0.601062
bta-miR-365-3p	-2.12895	1.86497	6.14377	0.0131876	0.741493
bta-miR-2464-5p	-1.83478	1.83184	6.03825	0.0139991	0.741493
bta-miR-2284t-3p	-1.70262	1.85647	6.00785	0.0142424	0.741493
bta-miR-129	-1.78042	1.83115	5.85645	0.0155201	0.741493
bta-miR-129-5p	-1.78042	1.83115	5.85645	0.0155201	0.741493
bta-miR-369-3p	0.719425	3.86867	5.73558	0.0166246	0.741493
bta-miR-2285m	1.92556	2.08982	5.65085	0.0174469	0.741493
Novel:23_28093	1.47811	1.84336	5.46216	0.0194327	0.74608
Novel:23_28383	1.47824	1.84336	5.45563	0.0195054	0.74608
Novel:26_31571	1.91327	2.0341	5.2505	0.0219405	0.777721
bta-miR-218	-0.80371	3.24644	5.2171	0.0223658	0.777721
Novel:12_6129	-2.32148	2.14829	5.07209	0.024314	0.782308
bta-miR-2397-5p	1.89832	2.1426	5.05585	0.024543	0.782308
bta-miR-877	-1.63389	1.81387	4.91886	0.0265651	0.812892
bta-miR-381	1.09031	3.01153	4.54007	0.0331103	0.915902
bta-miR-2412	-1.66464	1.86069	4.46941	0.0345068	0.915902
Novel:eca-miR-3548	0.773189	3.56532	4.37221	0.0365296	0.915902
bta-miR-205	-1.75117	2.03517	4.29602	0.0382018	0.915902
Novel:eca-miR-205	-1.75117	2.03517	4.29548	0.0382137	0.915902
Novel:eca-miR-329a	1.23326	2.1788	4.29191	0.0382942	0.915902
Novel:26_31578	1.73108	1.94957	4.26177	0.0389793	0.915902
bta-miR-2904	-0.661284	7.10058	4.15414	0.0415328	0.915902
Novel:chi-miR-2284a	0.92877	2.86154	4.15407	0.0415346	0.915902
bta-miR-425-3p	0.937356	3.03492	4.13908	0.041904	0.915902
Novel:eca-miR-9150	-0.780448	3.09166	4.02414	0.0448534	0.940041
bta-miR-1843	1.66006	1.95479	4.00127	0.0454661	0.940041
bta-miR-363	0.40419	4.96024	3.85438	0.0496162	0.992755
Novel:5_38107	-1.37875	2.42697	3.79308	0.0514648	0.992755
bta-miR-2355-3p	1.35016	1.82788	3.74551	0.0529496	0.992755
Novel:10_3033	1.23697	2.38914	3.60522	0.0575985	0.992755
bta-miR-2446	1.16013	2.34829	3.59731	0.0578731	0.992755
bta-miR-191	0.165239	15.2725	3.55592	0.0593333	0.992755
bta-miR-30d	0.184408	14.6672	3.47683	0.062234	0.992755
Novel:eca-miR-30c	0.184227	14.667	3.46079	0.0628404	0.992755
Novel:1_1290	-0.817378	3.12703	3.4255	0.0641969	0.992755
Novel:11_4769	0.488411	3.98434	3.42044	0.0643938	0.992755
bta-miR-2388-3p	1.36146	1.81286	3.38095	0.0659541	0.992755
Novel:X_46683	-2.35404	2.37081	3.37511	0.0661883	0.992755
bta-miR-196b	1.60387	1.87395	3.31423	0.0686826	0.992755
Novel:5_39201	-1.28768	2.37209	3.28721	0.0698217	0.992755
bta-miR-33b	1.14418	1.82401	3.27907	0.0701686	0.992755
Novel:eca-miR-450b-5p	0.46579	4.20656	3.2429	0.0717337	0.992755
bta-miR-450b	0.465496	4.20656	3.22746	0.0724128	0.992755
Novel:5_37736	-1.04076	4.34506	3.21704	0.0728751	0.992755
bta-miR-2319a	0.643936	3.26052	3.21636	0.0729058	0.992755
bta-miR-876	1.25593	1.81139	3.14619	0.0761046	0.992755
bta-miR-2439-5p	-1.69515	1.98448	3.11738	0.0774614	0.992755
bta-miR-2285t	1.17735	1.8112	3.07145	0.0796785	0.992755
Novel:eca-miR-592	-1.30937	1.94645	3.0181	0.0823399	0.992755
bta-miR-2285ab	0.712668	3.0776	2.96773	0.0849408	0.992755
bta-miR-499	0.468233	4.06689	2.9211	0.0874284	0.992755
bta-miR-3064	1.11455	1.83758	2.87923	0.0897288	0.992755
Novel:chi-miR-582-5p	1.0604	1.80974	2.86201	0.0906941	0.992755
bta-miR-107	0.373429	5.67397	2.85556	0.0910583	0.992755
bta-miR-153	0.541545	5.64432	2.84611	0.0915955	0.992755
bta-miR-2323	0.904407	2.72843	2.843	0.0917729	0.992755
bta-miR-24	-0.580283	3.42447	2.82097	0.0930403	0.992755
bta-miR-223	-2.13714	2.48552	2.7975	0.0944115	0.992755
Novel:eca-miR-376a	1.02784	1.80904	2.78883	0.0949234	0.992755
Novel:16_13741	1.70618	2.58749	2.76514	0.0963382	0.992755
Novel:eca-miR-221	-1.18978	2.77574	2.74044	0.0978377	0.992755
Novel:11_4596	-1.7598	1.99977	2.6277	0.105014	0.992755
Novel:eca-miR-106b	1.09585	1.98472	2.60151	0.106762	0.992755
bta-miR-20b	1.09587	1.98472	2.60117	0.106785	0.992755
Novel:20_22321	-0.988384	2.59931	2.52256	0.112228	0.992755
Novel:eca-miR-19a	0.26595	7.07505	2.52066	0.112363	0.992755
Novel:chi-miR-2284b	0.624971	2.69784	2.51819	0.11254	0.992755
bta-miR-2284m	0.62499	2.69784	2.51795	0.112557	0.992755
bta-miR-132	0.302156	8.33326	2.49721	0.114048	0.992755
bta-miR-16b	0.226704	13.1319	2.47826	0.11543	0.992755
bta-miR-145	1.81982	2.09321	2.46732	0.116236	0.992755
bta-miR-155	1.05219	2.4251	2.42763	0.119213	0.992755
bta-miR-3613a	-1.423	1.89473	2.38928	0.12217	0.992755
Novel:eca-miR-153	0.478115	4.73055	2.32419	0.127377	0.992755
bta-miR-2284d	-1.52991	1.91438	2.32143	0.127603	0.992755
Novel:chi-miR-455-5p	-0.732273	2.56346	2.31734	0.127938	0.992755
bta-miR-455-5p	-0.732487	2.56346	2.31253	0.128335	0.992755
bta-miR-449c	0.698744	3.31871	2.31009	0.128537	0.992755
bta-miR-21-5p	0.174418	13.0469	2.30829	0.128686	0.992755
Novel:eca-miR-132	0.293441	6.9573	2.30563	0.128906	0.992755
bta-miR-105b	-0.313651	4.37364	2.30485	0.128971	0.992755
Novel:eca-miR-105	-0.313683	4.37364	2.30411	0.129032	0.992755
Novel:eca-miR-21	0.174258	13.0457	2.30382	0.129056	0.992755
Novel:16_14925	-0.469434	3.93099	2.26982	0.131916	0.992755
bta-miR-448	-2.13973	1.85077	2.26123	0.132648	0.992755
bta-miR-2419-5p	0.442571	7.71556	2.24339	0.134186	0.992755
Novel:X_47085	-0.801275	2.75724	2.22248	0.136015	0.992755
Novel:10_2520	-1.29448	1.84725	2.20657	0.137424	0.992755
Novel:8_43342	1.21117	2.15503	2.12136	0.145257	0.992755
Novel:1_1362	0.256112	6.03625	2.10258	0.147051	0.992755
Novel:4_36709	-0.942817	2.31187	2.07043	0.15018	0.992755
Novel:18_18209	-0.747551	2.36571	2.05718	0.151491	0.992755
bta-miR-411c-3p	0.808903	1.7923	2.05005	0.152201	0.992755
bta-miR-2387	0.796669	1.79213	2.03212	0.154006	0.992755
bta-miR-6120-3p	0.224853	6.47836	2.00548	0.156732	0.992755
bta-miR-542-5p	0.770791	1.79175	1.99324	0.158002	0.992755
bta-miR-30b-5p	0.357376	9.4604	1.99072	0.158266	0.992755
bta-miR-660	0.264619	8.69803	1.96463	0.161019	0.992755
Novel:10_3100	1.78591	2.1466	1.94865	0.162733	0.992755
bta-miR-25	0.193773	12.4952	1.93767	0.163922	0.992755
bta-miR-2284f	0.768025	2.24315	1.93454	0.164263	0.992755
bta-miR-2425-5p	1.16412	2.2364	1.89443	0.168703	0.992755
Novel:2_21614	0.330322	6.32274	1.86471	0.172082	0.992755
bta-miR-320a	-0.283996	6.6028	1.83624	0.175393	0.992755
bta-miR-2285o	0.974793	2.48893	1.83244	0.17584	0.992755
bta-miR-2285af	-1.15433	1.98212	1.80472	0.179143	0.992755
Novel:eca-miR-9027	-1.11217	2.25419	1.76277	0.184279	0.992755
bta-miR-193a-5p	-1.3063	1.88226	1.75171	0.185662	0.992755
bta-miR-2436-3p	-1.14011	1.82931	1.74613	0.186364	0.992755
bta-miR-1584-5p	-0.82982	2.3427	1.74328	0.186723	0.992755
bta-miR-2409	-1.35722	1.86453	1.73151	0.188219	0.992755
bta-miR-374a	0.437775	4.52986	1.73009	0.1884	0.992755
bta-miR-2319b	1.10551	1.87973	1.71977	0.189723	0.992755
Novel:16_14532	-0.517948	3.69101	1.71339	0.190546	0.992755
Novel:8_43810	1.22007	2.10614	1.69966	0.192332	0.992755
Novel:24_28988	-0.902286	1.84188	1.68268	0.194568	0.992755
bta-miR-2415-3p	1.04595	2.07443	1.67683	0.195346	0.992755
Novel:eca-miR-107b	0.23606	7.45116	1.67309	0.195845	0.992755
bta-miR-483	-1.36973	2.06568	1.66539	0.196878	0.992755
bta-miR-2285g	-0.513525	3.04783	1.65539	0.198226	0.992755
Novel:eca-miR-199a-3p	0.484282	2.97656	1.63268	0.201333	0.992755
bta-miR-133a	0.92253	2.8865	1.61568	0.203695	0.992755
bta-miR-2285u	0.384313	3.61738	1.60946	0.204567	0.992755
Novel:X_46716	1.08702	1.98367	1.60917	0.204609	0.992755
Novel:19_19679	0.589494	3.36715	1.60566	0.205103	0.992755
bta-miR-1839	0.24918	6.43748	1.59551	0.206541	0.992755
Novel:21_23062	0.361613	4.7248	1.5844	0.208129	0.992755
bta-miR-105a	0.642955	2.69841	1.57015	0.210186	0.992755
bta-miR-2285p	-1.39772	1.86442	1.56691	0.210657	0.992755
bta-miR-1249	-0.369071	4.01807	1.55214	0.212819	0.992755
Novel:21_23911	1.1151	2.36807	1.54484	0.213899	0.992755
bta-miR-296-3p	-0.598833	2.69883	1.54464	0.213928	0.992755
bta-miR-19b	0.236486	9.42411	1.54262	0.214228	0.992755
Novel:X_47428	-0.780272	2.4531	1.53314	0.215641	0.992755
Novel:chi-miR-30b-3p	1.16597	2.24253	1.51579	0.218258	0.992755
bta-miR-222	-0.778912	3.11517	1.51231	0.218786	0.992755
bta-miR-324	0.599806	2.38255	1.50562	0.219809	0.992755
Novel:4_37013	-0.397183	4.08752	1.50251	0.220285	0.992755
bta-miR-2284u	-1.30227	1.96412	1.49545	0.221373	0.992755
Novel:10_1814	0.924904	2.19112	1.48374	0.22319	0.992755
bta-miR-362-5p	0.744039	2.17885	1.48171	0.223507	0.992755
bta-miR-423-5p	-0.306681	8.89708	1.47227	0.224987	0.992755
Novel:eca-miR-9133	0.895431	2.14402	1.45494	0.227737	0.992755
bta-miR-301b	-0.570711	2.79226	1.44609	0.229156	0.992755
bta-miR-2285k	0.330055	4.50289	1.44105	0.22997	0.992755
Novel:15_13672	0.459051	2.63907	1.42185	0.233099	0.992755
bta-miR-2284o	0.516786	2.31284	1.41385	0.234418	0.992755
bta-miR-2285x	0.785545	2.70589	1.40841	0.235321	0.992755
bta-miR-490	-1.93717	1.91817	1.39815	0.237034	0.992755
bta-miR-331-3p	-0.75484	2.61074	1.39537	0.2375	0.992755
bta-miR-2284b	0.349916	3.35162	1.38947	0.238494	0.992755
bta-miR-30c	0.216079	9.04336	1.38862	0.238639	0.992755
bta-miR-30a-5p	0.277163	12.1187	1.38606	0.239072	0.992755
bta-miR-150	-0.220187	7.28297	1.37513	0.240932	0.992755
Novel:24_29671	0.604807	2.45057	1.35596	0.244239	0.992755
Novel:8_44453	0.604685	2.45057	1.3559	0.24425	0.992755
Novel:17_15006	0.604384	2.45057	1.35574	0.244277	0.992755
bta-miR-219-5p	1.95547	1.85019	1.34938	0.245387	0.992755
bta-miR-495	0.627563	3.77363	1.34851	0.24554	0.992755
bta-miR-2431-3p	0.673174	2.48871	1.33547	0.247835	0.992755
Novel:X_47689	-0.645032	3.29097	1.33411	0.248076	0.992755
bta-miR-935	-0.525984	2.79661	1.33377	0.248136	0.992755
bta-miR-1185	-1.25229	1.86403	1.33278	0.248312	0.992755
Novel:oar-miR-432	1.36544	2.1062	1.32877	0.249024	0.992755
bta-miR-382	1.74279	1.88113	1.32289	0.250074	0.992755
Novel:21_25279	0.642073	2.56965	1.31557	0.251388	0.992755
bta-miR-653	-0.644085	2.91845	1.30481	0.253336	0.992755
Novel:4_37274	-0.325308	4.495	1.30472	0.253353	0.992755
bta-miR-452	0.572575	2.46155	1.29693	0.254775	0.992755
Novel:6_40606	0.916529	2.14238	1.29664	0.254828	0.992755
bta-miR-214	1.21454	2.07855	1.29031	0.255991	0.992755
bta-miR-26b	-0.249054	5.84465	1.28678	0.256642	0.992755
bta-miR-410	0.335148	5.84913	1.28403	0.257151	0.992755
bta-miR-543	0.367492	3.85849	1.27421	0.258978	0.992755
Novel:eca-miR-543	0.372331	3.68929	1.27164	0.259459	0.992755
Novel:3_35447	0.296068	3.97687	1.26366	0.260959	0.992755
Novel:4_36841	-0.510923	9.43051	1.25957	0.261733	0.992755
Novel:eca-miR-767-5p	0.208436	4.95824	1.25408	0.262774	0.992755
Novel:9_45312	0.759157	2.16299	1.2526	0.263056	0.992755
bta-miR-767	0.208144	4.95824	1.2407	0.265336	0.992755
bta-miR-1307	-0.802727	2.52561	1.23534	0.26637	0.992755
bta-miR-362-3p	0.518229	2.34776	1.23103	0.267207	0.992755
Novel:25_29832	-0.906897	2.002	1.22984	0.267439	0.992755
bta-miR-654	1.13959	2.01533	1.22353	0.268668	0.992755
bta-miR-532	0.244945	6.43588	1.21605	0.270137	0.992755
Novel:X_47453	0.745083	2.11246	1.21352	0.270635	0.992755
bta-miR-592	-0.717251	2.00985	1.19868	0.273585	0.992755
Novel:5_39144	0.610103	2.81263	1.19787	0.273748	0.992755
bta-miR-2284l	0.459792	2.64653	1.19357	0.27461	0.992755
Novel:16_14521	-0.819886	2.11052	1.19214	0.274898	0.992755
Novel:17_15803	-0.429594	3.75394	1.19141	0.275045	0.992755
Novel:11_4962	-0.581875	3.41383	1.17255	0.278877	0.992755
bta-miR-758	-0.828462	1.83198	1.1638	0.280679	0.992755
Novel:24_29025	0.871049	1.9212	1.1578	0.281922	0.992755
bta-miR-16a	0.203492	9.26732	1.15266	0.282993	0.992755
Novel:eca-miR-1839	0.2174	6.35803	1.14796	0.283978	0.992755
Novel:21_23339	-0.962415	2.26823	1.14639	0.284306	0.992755
bta-miR-96	0.38559	3.01198	1.14393	0.284823	0.992755
Novel:eca-miR-96	0.385618	3.01198	1.14389	0.284831	0.992755
bta-miR-93	0.173755	11.3005	1.13961	0.285734	0.992755
Novel:X_47910	0.871878	2.22174	1.1334	0.287051	0.992755
Novel:19_18865	-0.698322	3.20535	1.13088	0.287587	0.992755
bta-miR-2397-3p	0.641938	2.5551	1.12804	0.288194	0.992755
Novel:eca-miR-9142	1.05209	1.98569	1.11485	0.29103	0.992755
bta-miR-27b	0.164353	12.7947	1.11378	0.291261	0.992755
bta-miR-656	0.636306	2.05853	1.10957	0.292176	0.992755
bta-miR-2285q	-0.13914	6.66997	1.10689	0.29276	0.992755
Novel:22_26032	-0.533959	2.85232	1.09791	0.294726	0.992755
Novel:22_25819	0.413041	3.53439	1.0943	0.29552	0.992755
bta-miR-10a	-0.300843	10.827	1.09368	0.295658	0.992755
Novel:eca-miR-9141	-1.07135	1.95972	1.08799	0.296917	0.992755
Novel:27_31835	-0.626403	2.18318	1.0846	0.29767	0.992755
Novel:23_27264	0.980226	1.99149	1.07008	0.300927	0.992755
Novel:oar-miR-3958-3p	0.369309	3.19113	1.07001	0.300944	0.992755
Novel:7_41592	0.891076	2.33681	1.06035	0.303136	0.992755
Novel:13_8486	0.551459	2.20347	1.05845	0.303568	0.992755
Novel:1_1230	0.551486	2.20347	1.05799	0.303673	0.992755
Novel:3_35696	0.551518	2.20347	1.05746	0.303796	0.992755
bta-miR-2367-5p	-0.815632	1.93005	1.05683	0.30394	0.992755
Novel:18_17992	0.779884	2.14244	1.04285	0.30716	0.992755
bta-miR-7861	-0.597668	2.75489	1.02007	0.312502	0.992755
Novel:eca-miR-135b	0.32027	3.53224	1.01587	0.313501	0.992755
Novel:eca-miR-367	0.291922	3.66196	0.993803	0.318815	0.992755
bta-miR-135a	0.311452	4.24097	0.991091	0.319476	0.992755
Novel:26_31344	0.234565	5.39904	0.982405	0.321606	0.992755
bta-miR-873	0.396835	3.92153	0.980417	0.322096	0.992755
bta-miR-2388-5p	-0.711336	2.24906	0.975583	0.323292	0.992755
Novel:X_46973	-0.224944	4.48725	0.957373	0.32785	0.992755
bta-miR-1468	0.382672	4.23846	0.950861	0.3295	0.992755
Novel:eca-miR-1468	0.382708	4.23846	0.950482	0.329597	0.992755
bta-miR-29d-3p	0.518851	2.50628	0.940452	0.332162	0.992755
bta-miR-138	-1.03772	2.30519	0.934922	0.333587	0.992755
Novel:7_42021	0.191433	5.35007	0.929431	0.335011	0.992755
bta-miR-2400	0.763714	1.87254	0.926253	0.335839	0.992755
bta-miR-744	0.940163	2.5681	0.925286	0.336091	0.992755
Novel:eca-miR-7	-0.35542	6.19062	0.922804	0.33674	0.992755
Novel:eca-miR-369-3p	0.373146	3.14939	0.921465	0.337091	0.992755
Novel:X_46709	-0.930125	2.04717	0.919737	0.337544	0.992755
Novel:5_39977	-0.365812	3.44682	0.913586	0.339165	0.992755
bta-miR-99b	0.204364	11.9951	0.906297	0.341099	0.992755
bta-miR-34c	0.0711097	14.5675	0.893825	0.344443	0.992755
Novel:23_27175	0.525656	2.52423	0.893552	0.344516	0.992755
bta-miR-1224	-0.662882	2.08257	0.887684	0.346106	0.992755
Novel:3_34519	0.143548	7.73054	0.886859	0.34633	0.992755
Novel:8_44043	-0.379904	2.37046	0.885784	0.346622	0.992755
bta-miR-29c	0.177021	7.68374	0.882805	0.347435	0.992755
bta-miR-380-3p	0.351244	3.43081	0.869747	0.351025	0.992755
Novel:X_47449	0.378168	2.83132	0.863386	0.352793	0.992755
bta-miR-3956	0.597782	2.34071	0.860661	0.353554	0.992755
bta-miR-7857	-0.221485	4.33772	0.852804	0.35576	0.992755
Novel:eca-miR-133a	0.668121	2.29526	0.849016	0.356831	0.992755
Novel:23_26677	1.07789	2.05951	0.84436	0.358153	0.992755
Novel:13_7481	-0.880828	1.8445	0.843549	0.358384	0.992755
Novel:29_33555	-0.881498	1.8445	0.843346	0.358442	0.992755
Novel:29_33610	-1.09251	1.99537	0.836326	0.36045	0.992755
bta-miR-2336	0.187624	5.60172	0.83466	0.360928	0.992755
bta-miR-148a	0.1123	14.0502	0.832149	0.361652	0.992755
Novel:21_25145	-0.396388	9.2459	0.828916	0.362586	0.992755
Novel:27_32054	0.702898	2.13627	0.819459	0.365338	0.992755
bta-miR-342	0.162589	10.8483	0.819364	0.365366	0.992755
bta-miR-2285h	-0.383748	2.94659	0.811656	0.367631	0.992755
Novel:eca-miR-380	0.35068	3.34839	0.808102	0.368682	0.992755
Novel:1_1255	0.167824	5.39416	0.793611	0.37301	0.992755
Novel:2_21626	0.691802	2.14712	0.793385	0.373079	0.992755
bta-miR-7	-0.335935	7.83762	0.787696	0.374798	0.992755
bta-miR-33a	-1.03471	2.01441	0.779355	0.377339	0.992755
bta-miR-2285v	-0.20025	4.53913	0.779346	0.377341	0.992755
Novel:7_42203	0.784864	2.02974	0.755487	0.384745	0.992755
bta-let-7a-3p	0.217375	5.30354	0.748908	0.386822	0.992755
bta-miR-30e-5p	0.198747	11.2906	0.74779	0.387177	0.992755
bta-miR-2285n	0.480341	5.01565	0.741364	0.389224	0.992755
Novel:11_4601	-0.537882	2.14158	0.736181	0.390887	0.992755
Novel:X_46699	0.832409	1.8833	0.726086	0.394155	0.992755
Novel:X_46691	0.833143	1.8833	0.725576	0.394321	0.992755
bta-miR-2285ac	-0.261729	3.16079	0.724944	0.394527	0.992755
Novel:12_6712	0.357026	2.82335	0.714522	0.397947	0.992755
bta-miR-2285y	0.821713	1.90407	0.706425	0.400633	0.992755
bta-miR-186	0.0960673	13.53	0.697303	0.403692	0.992755
Novel:eca-miR-186	0.0959798	13.5293	0.697072	0.403769	0.992755
bta-miR-2284c	-0.688435	2.11085	0.692811	0.40521	0.992755
Novel:19_19562	0.447117	2.64932	0.68683	0.407245	0.992755
bta-miR-328	-0.330431	4.45987	0.685736	0.407618	0.992755
Novel:eca-miR-487a	0.600814	1.93417	0.681285	0.409145	0.992755
bta-miR-6119-3p	-0.548121	2.38267	0.679244	0.409847	0.992755
bta-miR-2284ac	0.383485	2.39587	0.678794	0.410002	0.992755
Novel:chi-miR-130b-5p	-0.3935	2.71707	0.677256	0.410533	0.992755
bta-miR-375	-0.0778219	13.4492	0.673355	0.411884	0.992755
Novel:20_22617	-0.187826	4.24926	0.66822	0.413673	0.992755
Novel:12_6746	-0.351405	3.16527	0.666689	0.414208	0.992755
bta-miR-345-3p	-1.09257	2.03272	0.665628	0.41458	0.992755
Novel:19_18999	0.170501	4.64911	0.664558	0.414955	0.992755
Novel:2_20944	0.397863	2.73234	0.6615	0.416031	0.992755
Novel:22_25730	-0.546533	2.57606	0.660675	0.416322	0.992755
bta-miR-323	-0.372678	2.78118	0.651241	0.419669	0.992755
bta-miR-6520	-0.290091	3.37627	0.645752	0.421636	0.992755
Novel:15_12885	0.348826	3.24426	0.644543	0.42207	0.992755
Novel:13_7763	0.772736	2.37708	0.644401	0.422122	0.992755
bta-miR-3431	0.256033	4.21383	0.636896	0.424837	0.992755
Novel:9_45478	-0.544323	2.00538	0.630248	0.427264	0.992755
bta-let-7e	0.268415	7.16949	0.628432	0.427931	0.992755
bta-miR-545-5p	-0.408337	2.69229	0.626732	0.428556	0.992755
Novel:X_46725	0.437395	5.49668	0.621522	0.430482	0.992755
bta-miR-29a	0.144815	10.467	0.619748	0.431141	0.992755
bta-miR-2468	-0.462246	2.08028	0.611033	0.434399	0.992755
Novel:25_30893	-0.518642	2.37502	0.6095	0.434976	0.992755
bta-miR-3432a	-0.149004	6.11971	0.608636	0.435302	0.992755
bta-miR-664b	0.192849	6.12208	0.606856	0.435974	0.992755
Novel:1_173	-0.55603	2.25207	0.595983	0.440115	0.992755
Novel:7_43100	-0.225067	9.73526	0.593502	0.441068	0.992755
Novel:26_31205	0.278575	2.89219	0.593046	0.441244	0.992755
Novel:29_33613	0.278395	2.89219	0.590913	0.442066	0.992755
bta-miR-451	-0.743487	2.77212	0.587834	0.443258	0.992755
Novel:eca-miR-340-5p	0.131447	11.3333	0.587744	0.443293	0.992755
bta-miR-411a	0.135072	6.01167	0.586183	0.443899	0.992755
bta-miR-376b	0.457089	2.05809	0.585679	0.444095	0.992755
Novel:23_28192	-0.580728	2.52159	0.580296	0.446196	0.992755
bta-miR-497	0.225423	4.51147	0.579672	0.446441	0.992755
Novel:oar-miR-411a-5p	0.134162	6.01113	0.579074	0.446675	0.992755
Novel:6_40405	-0.52667	2.39598	0.578052	0.447077	0.992755
bta-miR-202	-0.364845	2.95616	0.577759	0.447192	0.992755
bta-miR-130a	0.314884	3.05977	0.570515	0.450054	0.992755
bta-miR-2367-3p	0.235285	3.93907	0.569597	0.450419	0.992755
Novel:11_5218	-0.213397	3.40876	0.566818	0.451526	0.992755
bta-miR-2285ad	0.602197	1.82228	0.564741	0.452356	0.992755
bta-miR-182	0.138709	11.3291	0.564327	0.452522	0.992755
Novel:chi-miR-363-5p	0.584581	2.43049	0.563219	0.452966	0.992755
bta-miR-181b	0.623349	3.45315	0.56156	0.453632	0.992755
bta-miR-424-3p	-0.550709	2.30372	0.558627	0.454814	0.992755
Novel:3_35045	0.197782	5.0596	0.553757	0.456787	0.992755
bta-miR-545-3p	-0.518885	1.85366	0.54847	0.458944	0.992755
Novel:22_25664	-0.480258	2.28713	0.544035	0.460765	0.992755
Novel:11_4738	0.30547	4.1402	0.539239	0.462748	0.992755
bta-miR-2885	-0.150135	5.85083	0.537375	0.463523	0.992755
Novel:22_25743	-0.460302	2.493	0.531353	0.466039	0.992755
bta-miR-424-5p	0.740243	1.95349	0.525106	0.468672	0.992755
Novel:eca-let-7a	0.220811	6.15189	0.51823	0.471598	0.992755
bta-miR-19a	0.133384	8.36842	0.517019	0.472116	0.992755
bta-miR-181d	-0.292032	3.25078	0.510888	0.474755	0.992755
Novel:21_24098	0.202319	3.62775	0.508244	0.4759	0.992755
bta-miR-140	0.136039	8.88423	0.508228	0.475907	0.992755
bta-miR-1251	-0.508376	1.81071	0.499414	0.479758	0.992755
bta-miR-2483-3p	-0.108958	6.93914	0.499202	0.479851	0.992755
Novel:1_1398	-0.630206	1.97075	0.498913	0.479978	0.992755
bta-miR-330	0.770936	2.22477	0.495968	0.481277	0.992755
bta-miR-383	-0.465517	2.34885	0.495043	0.481686	0.992755
Novel:18_18260	0.427791	1.95171	0.493258	0.482478	0.992755
bta-miR-449a	0.118167	11.3115	0.489953	0.483948	0.992755
bta-miR-101	0.12523	11.9622	0.471557	0.492272	0.992755
bta-miR-1291	-0.483897	2.39409	0.467001	0.49437	0.992755
Novel:18_18285	0.767656	1.94409	0.463196	0.496134	0.992755
bta-miR-502b	-0.21224	3.71357	0.450968	0.501875	0.992755
bta-miR-181a	0.367644	6.96125	0.450313	0.502186	0.992755
Novel:10_3094	0.306077	2.6782	0.449214	0.502708	0.992755
bta-miR-100	0.143585	19.0945	0.445251	0.504599	0.992755
bta-miR-17-3p	-0.0943354	6.87932	0.445196	0.504625	0.992755
Novel:eca-miR-34a	0.113628	10.9283	0.436885	0.50863	0.992755
Novel:oar-miR-411b-3p	-0.593081	1.84574	0.428956	0.512502	0.992755
Novel:1_635	0.483813	1.95218	0.422016	0.515933	0.992755
Novel:eca-miR-181a	0.349848	5.9306	0.414752	0.519567	0.992755
bta-miR-885	0.372498	2.95979	0.414046	0.519923	0.992755
bta-miR-151-3p	0.112432	11.0959	0.411219	0.521351	0.992755
bta-miR-9-5p	-0.160179	8.38675	0.408219	0.522875	0.992755
bta-miR-2284s	-0.139783	4.29285	0.405528	0.524248	0.992755
bta-miR-147	0.366538	2.66135	0.404908	0.524565	0.992755
bta-miR-200c	-0.272481	3.09225	0.397401	0.528434	0.992755
bta-miR-183	0.139642	8.31883	0.396974	0.528656	0.992755
bta-miR-431	-0.246675	4.46903	0.396585	0.528858	0.992755
Novel:9_46149	0.479052	1.82827	0.394926	0.529721	0.992755
bta-miR-2465	0.455559	2.05075	0.392595	0.530938	0.992755
bta-miR-2285l	-0.630023	1.95915	0.390853	0.531851	0.992755
bta-miR-99a-3p	-0.335756	2.27357	0.390415	0.532081	0.992755
Novel:15_13047	-0.0834013	6.92384	0.390387	0.532096	0.992755
bta-miR-2285r	-0.518065	2.36136	0.384416	0.535249	0.992755
bta-miR-425-5p	0.0804293	12.042	0.382794	0.536112	0.992755
bta-miR-199a-3p	0.174431	4.57906	0.380502	0.537335	0.992755
bta-miR-199b	-0.459631	1.99339	0.374743	0.54043	0.992755
bta-miR-628	0.389633	2.15517	0.371028	0.542445	0.992755
bta-miR-769	0.18403	3.93473	0.369791	0.543118	0.992755
Novel:6_40494	0.121391	5.54118	0.368212	0.543981	0.992755
bta-miR-2285c	0.198342	3.2512	0.365987	0.5452	0.992755
bta-miR-2285j	-0.136305	5.12167	0.363249	0.546707	0.992755
Novel:12_6967	0.242564	3.4012	0.362668	0.547028	0.992755
bta-miR-658	0.470188	1.82971	0.357938	0.549654	0.992755
Novel:8_44915	-0.268185	2.98675	0.357659	0.549809	0.992755
Novel:20_22632	0.115499	4.645	0.357187	0.550073	0.992755
bta-miR-221	-0.517452	2.92727	0.352247	0.552844	0.992755
bta-miR-423-3p	-0.143679	6.50325	0.351327	0.553363	0.992755
bta-miR-22-5p	-0.362713	2.10001	0.350105	0.554053	0.992755
Novel:eca-miR-129a-3p	-0.486055	2.00005	0.347302	0.555644	0.992755
Novel:eca-miR-184	-0.161029	6.04781	0.346993	0.55582	0.992755
bta-miR-2299-5p	0.20189	3.72698	0.337491	0.561281	0.992755
bta-miR-193b	0.681358	1.88259	0.33376	0.563453	0.992755
bta-miR-32	0.114881	8.45782	0.333618	0.563537	0.992755
Novel:1_189	0.369059	2.39837	0.327282	0.567264	0.992755
bta-miR-154b	0.379519	1.91761	0.324598	0.568858	0.992755
Novel:eca-miR-200b	0.147939	5.58134	0.324193	0.569099	0.992755
bta-miR-28	-0.112143	5.60347	0.321233	0.570867	0.992755
bta-miR-7863	-0.615517	1.96056	0.317936	0.572851	0.992755
bta-miR-24-3p	0.117896	6.37414	0.315737	0.574181	0.992755
bta-miR-122	-0.233305	5.40355	0.315593	0.574268	0.992755
Novel:eca-miR-101	0.11392	10.6341	0.314642	0.574846	0.992755
Novel:X_47800	0.106261	7.632	0.310929	0.57711	0.992755
bta-miR-2403	0.462714	1.97642	0.296504	0.586083	0.992755
bta-miR-484	-0.15197	5.18205	0.292198	0.588815	0.992755
bta-miR-9-3p	0.0832357	6.66237	0.290042	0.590194	0.992755
bta-miR-15a	0.0958379	8.73232	0.286	0.592795	0.992755
bta-miR-6531	0.43809	2.03553	0.285779	0.592938	0.992755
bta-miR-1260b	-0.164906	5.06168	0.285398	0.593185	0.992755
bta-miR-2285i	0.331127	2.41396	0.28476	0.593598	0.992755
Novel:17_15549	-0.183972	3.88547	0.281796	0.595526	0.992755
Novel:X_46928	-0.268323	2.61992	0.281237	0.595892	0.992755
Novel:21_23944	0.142622	4.47299	0.279928	0.596748	0.992755
bta-miR-1296	-0.541423	1.84795	0.278146	0.597919	0.992755
Novel:25_30822	-0.456831	2.23466	0.276708	0.598867	0.992755
Novel:28_32341	0.331997	2.22176	0.27387	0.600747	0.992755
bta-miR-92a	-0.103353	10.8636	0.27058	0.602943	0.992755
bta-miR-23b-3p	-0.0910619	6.96028	0.270235	0.603174	0.992755
Novel:eca-miR-15b	0.0928383	8.72761	0.269851	0.603431	0.992755
bta-miR-195	0.103473	8.29645	0.26822	0.604528	0.992755
Novel:12_7272	0.371017	2.15555	0.265966	0.60605	0.992755
bta-miR-29d-5p	-0.232915	2.4363	0.263494	0.60773	0.992755
bta-miR-299	0.342801	2.08699	0.261975	0.608767	0.992755
Novel:eca-miR-139-5p	-0.0838149	5.78172	0.261388	0.609168	0.992755
bta-miR-27a-3p	0.112869	10.1598	0.260938	0.609477	0.992755
bta-miR-139	-0.0836742	5.78172	0.259389	0.61054	0.992755
Novel:chi-miR-2284d	0.0704959	6.84231	0.257306	0.611977	0.992755
Novel:10_1727	-0.427012	2.16914	0.257062	0.612146	0.992755
bta-miR-103	0.102102	9.45282	0.257035	0.612165	0.992755
bta-miR-500	-0.380904	2.06484	0.253438	0.614665	0.992755
bta-miR-216b	0.0947316	5.61843	0.253278	0.614777	0.992755
bta-miR-1343-3p	-0.339089	3.7875	0.252807	0.615106	0.992755
Novel:28_33071	-0.117389	4.87659	0.252293	0.615465	0.992755
bta-miR-219-3p	0.577712	2.35036	0.250935	0.616417	0.992755
bta-miR-1388-5p	0.0894077	7.8212	0.249688	0.617295	0.992755
Novel:19_19498	-0.11449	4.25913	0.247168	0.619076	0.992755
bta-miR-29b	0.0922455	5.8563	0.245735	0.620094	0.992755
bta-miR-187	-0.235409	2.87523	0.243931	0.621381	0.992755
bta-miR-29e	-0.609909	1.84523	0.243203	0.621902	0.992755
bta-miR-2320-3p	-0.0968296	9.20779	0.239537	0.624541	0.992755
Novel:11_4511	-0.292952	2.72709	0.238695	0.62515	0.992755
Novel:25_30362	0.189256	3.40588	0.238277	0.625453	0.992755
bta-miR-2284z	-0.0876581	9.87593	0.230921	0.630842	0.992755
bta-miR-15b	0.075193	11.8214	0.228529	0.632616	0.992755
bta-miR-551b	-0.31535	1.84238	0.228454	0.632672	0.992755
Novel:eca-miR-1388	0.0851895	7.81868	0.226633	0.634031	0.992755
Novel:14_10444	-0.415082	1.89318	0.215735	0.642309	0.992755
Novel:eca-miR-216b	0.087645	5.60546	0.211921	0.645266	0.992755
Novel:20_22358	-0.154189	3.81013	0.21129	0.645759	0.992755
bta-miR-489	0.346087	1.92841	0.210602	0.646296	0.992755
bta-miR-181c	0.129082	7.93863	0.205794	0.650084	0.992755
Novel:eca-miR-374a	0.214212	2.52564	0.204532	0.651088	0.992755
bta-miR-129-3p	-0.131916	4.14261	0.204321	0.651255	0.992755
bta-let-7b	0.112524	6.15804	0.202819	0.652455	0.992755
bta-miR-374b	0.213571	2.52564	0.202083	0.653045	0.992755
Novel:eca-miR-9065	0.427919	2.22084	0.199693	0.654969	0.992755
bta-miR-4286	-0.167176	3.41809	0.199157	0.655402	0.992755
bta-miR-2320-5p	-0.471028	1.88118	0.19744	0.656795	0.992755
Novel:5_38545	0.16883	3.02937	0.197371	0.656852	0.992755
bta-miR-215	0.125235	5.90723	0.19406	0.659559	0.992755
bta-miR-433	-0.733105	2.15657	0.192554	0.660799	0.992755
bta-miR-487b	0.259622	2.80912	0.189387	0.663427	0.992755
bta-miR-1842	0.337096	2.02044	0.188009	0.664579	0.992755
bta-miR-18b	-0.128495	3.12936	0.186776	0.665613	0.992755
Novel:eca-miR-18a	-0.128495	3.12936	0.186776	0.665613	0.992755
bta-miR-6123	0.0731069	6.24733	0.186681	0.665693	0.992755
Novel:X_47403	0.164468	3.16142	0.185313	0.666847	0.992755
Novel:5_39552	-0.243002	2.31943	0.185236	0.666912	0.992755
Novel:12_7173	0.163998	3.16142	0.185063	0.667058	0.992755
Novel:5_37711	0.38647	2.02041	0.183487	0.668393	0.992755
bta-miR-199c	-0.263173	1.90733	0.18248	0.669251	0.992755
bta-miR-30f	-0.14755	4.42458	0.18234	0.66937	0.992755
bta-miR-2284aa	-0.0688172	7.75046	0.180209	0.671194	0.992755
Novel:1_1231	0.0909017	5.1644	0.176127	0.674723	0.992755
Novel:oar-miR-136	0.191229	2.90755	0.175256	0.675482	0.992755
bta-miR-136	0.191215	2.90755	0.17516	0.675566	0.992755
bta-miR-2411-3p	-0.412305	2.08334	0.175015	0.675692	0.992755
Novel:eca-miR-130b	0.0854745	5.08179	0.174899	0.675794	0.992755
bta-miR-874	-0.162684	3.23227	0.1723	0.678076	0.992755
bta-miR-346	0.530551	1.8912	0.172034	0.67831	0.992755
Novel:oar-miR-379-3p	-0.270413	2.06997	0.16981	0.680281	0.992755
bta-miR-216a	-0.188828	2.90986	0.168826	0.681158	0.992755
bta-miR-7865	-0.117043	4.52697	0.168542	0.681411	0.992755
Novel:eca-miR-211	0.0617649	13.5396	0.168235	0.681685	0.992755
bta-miR-2284k	-0.151994	2.63559	0.167921	0.681967	0.992755
bta-miR-204	0.0613684	13.5407	0.165864	0.683814	0.992755
Novel:X_47291	-0.079284	9.32696	0.164331	0.6852	0.992755
bta-miR-6119-5p	-0.079345	9.32847	0.163904	0.685587	0.992755
Novel:1_1158	0.307644	2.35246	0.161671	0.687623	0.992755
bta-miR-378c	-0.117478	4.27827	0.161411	0.687861	0.992755
bta-miR-2363	0.385668	2.03579	0.158779	0.690283	0.992755
bta-miR-2284p	-0.235003	2.30697	0.152273	0.696372	0.992755
Novel:19_19682	-0.23445	2.30697	0.152113	0.696524	0.992755
bta-miR-429	0.0954283	5.77351	0.151115	0.697472	0.992755
Novel:2_21810	0.141047	2.60346	0.147011	0.701408	0.992755
Novel:13_7895	0.140876	2.60346	0.146964	0.701454	0.992755
Novel:15_12221	-0.0914658	4.70015	0.146696	0.701713	0.992755
bta-miR-217	0.116218	3.85373	0.145882	0.702502	0.992755
bta-miR-6534	-0.17332	3.01285	0.145178	0.703187	0.992755
Novel:X_46705	-0.220462	2.57457	0.145149	0.703215	0.992755
bta-let-7g	0.0691594	9.41248	0.14131	0.706982	0.992755
Novel:10_3476	-0.264373	2.31717	0.140688	0.707598	0.992755
Novel:8_44452	-0.177047	2.94607	0.138068	0.710209	0.992755
Novel:2_21516	-0.402932	2.01026	0.135251	0.713048	0.992755
bta-miR-2284x	0.0412559	13.1821	0.132513	0.715841	0.992755
bta-miR-210	-0.461979	2.07095	0.131272	0.717117	0.992755
Novel:X_46892	0.280187	2.05649	0.129989	0.718443	0.992755
bta-miR-1306	-0.0621879	5.99756	0.128795	0.719684	0.992755
Novel:chi-miR-1306-5p	-0.0621107	5.99756	0.128264	0.720239	0.992755
bta-miR-31	-0.17729	3.36396	0.127712	0.720816	0.992755
bta-miR-2435	0.0641917	8.94045	0.126746	0.72183	0.992755
Novel:16_14304	-0.0768696	5.15215	0.126046	0.722567	0.992755
bta-miR-128	0.0569524	11.3133	0.123684	0.725073	0.992755
bta-miR-2285e	0.0894504	5.28027	0.121243	0.72769	0.992755
bta-miR-34a	-0.218462	2.71701	0.118463	0.730708	0.992755
bta-miR-26a	0.0553023	10.8158	0.116123	0.733278	0.992755
bta-miR-185	-0.147077	3.90291	0.115274	0.734218	0.992755
Novel:X_46695	0.327827	4.10248	0.114613	0.734952	0.992755
Novel:14_9445	0.147373	3.68425	0.113377	0.736332	0.992755
Novel:X_46685	-0.101428	8.37165	0.112726	0.737061	0.992755
Novel:X_46719	-0.101425	8.37165	0.112653	0.737144	0.992755
Novel:X_46721	-0.101421	8.37165	0.112565	0.737242	0.992755
Novel:X_46723	-0.101416	8.37165	0.112455	0.737366	0.992755
Novel:X_46727	-0.101411	8.37165	0.112344	0.737491	0.992755
bta-miR-21-3p	0.250331	1.85891	0.111486	0.738459	0.992755
bta-miR-98	-0.153227	3.77617	0.110894	0.739128	0.992755
Novel:1_1366	-0.349629	1.82273	0.109918	0.740237	0.992755
Novel:X_46567	0.0849561	3.92697	0.109122	0.741146	0.992755
bta-miR-192	0.0496454	12.645	0.109003	0.741282	0.992755
Novel:23_27500	0.304769	1.83688	0.106044	0.744694	0.992755
Novel:eca-miR-142-5p	0.0933032	5.10471	0.104977	0.745937	0.992755
bta-miR-574	-0.281107	2.00957	0.104288	0.746744	0.992755
bta-miR-2483-5p	0.064968	7.94977	0.104286	0.746745	0.992755
bta-miR-2285aa	-0.172646	2.87993	0.103864	0.747242	0.992755
bta-miR-6526	-0.0897342	10.6663	0.1036	0.747551	0.992755
bta-miR-6529a	-0.0715994	10.7117	0.103036	0.748217	0.992755
bta-miR-143	-0.138075	9.57884	0.102302	0.749085	0.992755
bta-miR-197	-0.0937454	3.92604	0.101999	0.749443	0.992755
Novel:10_2011	0.106975	3.7506	0.100826	0.750841	0.992755
Novel:5_37935	-0.0470006	6.44355	0.100305	0.751464	0.992755
Novel:2_21608	-0.0467189	6.44355	0.100254	0.751525	0.992755
bta-miR-142-5p	0.071633	7.15316	0.0999638	0.751873	0.992755
Novel:eca-miR-450a	0.213193	2.08025	0.0997364	0.752146	0.992755
bta-miR-503-3p	-0.332993	1.89307	0.0994333	0.752511	0.992755
Novel:8_43284	0.415042	1.84269	0.0988344	0.753233	0.992755
Novel:eca-miR-26a	0.0536302	9.81107	0.0973848	0.754991	0.992755
Novel:eca-miR-143	-0.117493	7.97263	0.0973265	0.755062	0.992755
bta-miR-125b	-0.0322566	14.0151	0.0971614	0.755263	0.992755
bta-let-7d	-0.0698106	6.03184	0.096962	0.755506	0.992755
bta-miR-2284w	0.26795	2.04355	0.0954562	0.757352	0.992755
bta-miR-154c	-0.098313	4.27839	0.0952279	0.757633	0.992755
bta-miR-126-5p	0.087358	6.1158	0.0949261	0.758006	0.992755
Novel:28_33007	-0.276667	2.03448	0.094077	0.759057	0.992755
Novel:chi-miR-140-3p	-0.301834	2.32676	0.0938704	0.759313	0.992755
Novel:23_27592	0.183832	2.26801	0.0928642	0.760567	0.992755
Novel:18_18213	0.183054	2.26801	0.0922548	0.76133	0.992755
Novel:eca-miR-190a	-0.05344	7.07913	0.0905608	0.763465	0.992755
bta-miR-200a	0.0553753	7.97184	0.0884196	0.766196	0.992755
bta-miR-125a	-0.069032	11.5519	0.0884098	0.766209	0.992755
Novel:X_46687	-0.235285	5.52831	0.0882739	0.766383	0.992755
Novel:chi-miR-877-5p	-0.274778	2.37584	0.0874656	0.767424	0.992755
Novel:2_20888	-0.175594	2.02294	0.0860432	0.769269	0.992755
bta-miR-450a	0.244149	2.34556	0.0848035	0.77089	0.992755
Novel:22_26468	0.217767	2.26893	0.084585	0.771178	0.992755
bta-miR-190b	-0.0512927	7.08008	0.0834199	0.772715	0.992755
bta-miR-2308	0.138688	2.7064	0.0832366	0.772958	0.992755
Novel:X_46711	-0.1705	2.16599	0.081098	0.775815	0.992755
Novel:16_14530	-0.121307	3.55687	0.0808752	0.776115	0.992755
Novel:7_43196	0.279277	2.39451	0.0801021	0.777159	0.992755
Novel:3_35993	0.137226	5.4189	0.0785288	0.779301	0.992755
Novel:4_36301	-0.198755	2.34422	0.0776171	0.780553	0.992755
Novel:19_19225	0.242978	2.06513	0.0775432	0.780655	0.992755
bta-miR-411c-5p	-0.0885279	4.6922	0.0774574	0.780773	0.992755
bta-miR-1777a	0.232693	2.13543	0.0769076	0.781533	0.992755
bta-miR-6516	-0.228943	1.92139	0.0767945	0.781689	0.992755
bta-miR-3432b	-0.229149	1.82538	0.0760202	0.782765	0.992755
Novel:21_24281	-0.118054	2.71229	0.0741414	0.7854	0.992755
bta-miR-2443	0.342109	1.96746	0.0737749	0.785918	0.992755
bta-miR-340	-0.0928022	3.20904	0.0731762	0.786767	0.992755
Novel:10_3815	-0.0634405	5.21989	0.0728414	0.787244	0.992755
bta-let-7c	0.0677767	7.01497	0.0727031	0.787441	0.992755
bta-miR-130b	0.0417686	6.87876	0.0699347	0.791432	0.992755
Novel:6_40208	-0.182895	2.36604	0.0690356	0.792746	0.992755
bta-miR-137	0.211122	2.3274	0.0689369	0.792891	0.992755
bta-miR-488	-0.191481	2.01571	0.0686346	0.793335	0.992755
bta-miR-20a	0.0476138	9.03797	0.0678408	0.794507	0.992755
Novel:eca-miR-488	0.142578	2.47294	0.0675735	0.794903	0.992755
Novel:X_46693	0.202993	3.63559	0.0669644	0.795809	0.992755
Novel:X_46689	0.203038	3.63559	0.0669002	0.795905	0.992755
bta-miR-18a	-0.0395844	6.4093	0.0658353	0.7975	0.992755
Novel:17_14978	0.142581	2.46829	0.0655379	0.797948	0.992755
bta-let-7a-5p	-0.0365926	12.9065	0.0653567	0.798221	0.992755
Novel:eca-miR-125b-5p	-0.0322539	13.0256	0.0643299	0.799779	0.992755
Novel:9_45563	0.154333	2.93282	0.0634349	0.801147	0.992755
bta-miR-371	-0.294553	2.19886	0.0632166	0.801482	0.992755
Novel:eca-miR-100	0.0505248	10.5217	0.0619483	0.803443	0.992755
Novel:1_1577	0.213729	1.95929	0.0615183	0.804112	0.992755
Novel:eca-miR-9159	0.295692	2.10192	0.0589899	0.8081	0.992755
bta-miR-1777b	-0.259223	1.93465	0.0586455	0.80865	0.992755
Novel:X_46713	-0.116303	3.096	0.058477	0.808919	0.992755
bta-miR-127	-0.103111	7.83974	0.0577979	0.810011	0.992755
bta-let-7f	0.0518018	11.1698	0.0563751	0.81232	0.992755
bta-miR-652	0.202452	2.15463	0.0552596	0.814152	0.992755
Novel:5_38136	-0.192713	2.3687	0.0551857	0.814274	0.992755
bta-miR-2485	-0.183747	1.8288	0.0548899	0.814763	0.992755
bta-miR-339a	0.0358008	6.23395	0.0542498	0.815827	0.992755
Novel:eca-miR-23a	-0.040951	6.35228	0.054059	0.816145	0.992755
Novel:eca-miR-200a	0.0947403	4.26593	0.0537683	0.816631	0.992755
bta-miR-296-5p	-0.0365915	6.44364	0.0520275	0.819572	0.992755
Novel:19_19602	-0.0361574	5.73669	0.051238	0.820923	0.992755
bta-miR-17-5p	0.0392066	7.58308	0.0497637	0.823475	0.992755
Novel:18_18323	0.101588	3.94561	0.0494598	0.824006	0.992755
bta-miR-99a-5p	0.0449787	10.6659	0.0493789	0.824147	0.992755
bta-miR-1277	0.168655	1.97056	0.0463752	0.829495	0.992755
bta-miR-2284v	-0.086327	3.25725	0.0461409	0.82992	0.992755
bta-miR-338	-0.119274	4.4357	0.0449645	0.832069	0.992755
Novel:2_20495	0.198341	2.162	0.0441176	0.833635	0.992755
Novel:eca-miR-31	-0.103518	3.34885	0.0433695	0.835031	0.992755
Novel:22_25699	-0.0915975	9.91617	0.0431264	0.835488	0.992755
bta-miR-142-3p	-0.183162	2.21632	0.04229	0.837068	0.992755
Novel:eca-miR-9018	0.311617	1.93999	0.0420056	0.837609	0.992755
bta-miR-148b	0.036112	10.9571	0.0419118	0.837788	0.992755
bta-miR-212	0.0403908	7.82659	0.0417231	0.838148	0.992755
Novel:10_2583	-0.0373825	8.16775	0.0416499	0.838289	0.992755
bta-miR-7859	-0.0373751	8.16775	0.0415656	0.83845	0.992755
bta-miR-124b	0.0660044	3.31951	0.0414922	0.838591	0.992755
Novel:14_10620	0.0432754	5.64229	0.0412257	0.839103	0.992755
Novel:21_22991	0.0432502	5.64229	0.0411986	0.839155	0.992755
bta-miR-376e	0.159878	2.08482	0.0405187	0.84047	0.992755
Novel:oar-miR-299-5p	0.136904	1.88833	0.0404503	0.840603	0.992755
bta-miR-95	0.0593295	4.46171	0.039233	0.842988	0.992755
bta-miR-30b-3p	0.0547512	1.81092	0.0390856	0.843279	0.992755
Novel:21_24129	0.133179	2.54503	0.0382445	0.844953	0.992755
Novel:29_33852	0.0317621	12.1097	0.0378158	0.845813	0.992755
Novel:1_1332	0.0354038	5.09037	0.0377255	0.845995	0.992755
bta-miR-6522	-0.0496439	5.21935	0.0361459	0.849215	0.992755
bta-let-7i	0.0373832	7.68249	0.0355448	0.850459	0.992755
bta-miR-485	-0.207764	3.04606	0.0346743	0.85228	0.992755
Novel:6_40383	-0.0824707	7.27242	0.0340427	0.853616	0.992755
bta-miR-149-5p	0.0641556	4.53161	0.0334187	0.854949	0.992755
bta-miR-502a	0.0445285	4.40071	0.0326827	0.856537	0.992755
bta-miR-335	0.031467	11.0565	0.030602	0.861131	0.992755
bta-miR-345-5p	-0.2155	1.9487	0.0305247	0.861305	0.992755
bta-miR-331-5p	-0.0753636	3.3125	0.0294724	0.863693	0.992755
bta-miR-199a-5p	0.134953	2.63807	0.0286462	0.865599	0.992755
Novel:8_43774	-0.075203	2.92217	0.0273187	0.868721	0.992755
bta-miR-760-3p	0.143968	1.98601	0.0265953	0.870455	0.992755
bta-miR-196a	-0.0391925	5.30066	0.0260219	0.871847	0.992755
Novel:eca-miR-138	-0.135324	1.98949	0.0257878	0.87242	0.992755
Novel:12_6857	0.0885081	2.91642	0.0251934	0.873886	0.992755
bta-miR-369-5p	0.0873642	2.01529	0.0245316	0.87554	0.992755
bta-miR-23a	0.0278765	7.38687	0.0245224	0.875563	0.992755
Novel:27_31764	-0.052809	3.4711	0.0242604	0.876224	0.992755
Novel:eca-miR-1302e	0.0912403	2.15514	0.024253	0.876243	0.992755
bta-miR-2342	0.11851	2.10437	0.0237266	0.877583	0.992755
Novel:12_6159	-0.0672178	2.55745	0.0230116	0.879427	0.992755
bta-miR-2478	-0.0607822	8.74463	0.0229488	0.87959	0.992755
bta-miR-454	0.124884	2.33406	0.0228321	0.879895	0.992755
Novel:20_22620	-0.124616	2.09364	0.021802	0.882615	0.992755
Novel:2_21430	0.0484701	3.36175	0.0217999	0.882621	0.992755
Novel:20_22559	-0.0763309	2.21293	0.0216219	0.883097	0.992755
bta-miR-486	0.052268	8.84318	0.020983	0.884825	0.992755
bta-miR-146b	0.0263888	10.7163	0.0192422	0.889674	0.992755
Novel:eca-miR-146b-5p	0.0257523	10.7117	0.0184009	0.892098	0.992755
bta-miR-487a	0.087888	1.98665	0.0179346	0.893466	0.992755
bta-miR-6536	-0.107986	2.44888	0.0173444	0.895223	0.992755
bta-miR-432	0.130026	3.47826	0.0172927	0.895378	0.992755
Novel:14_9197	0.0741261	2.34403	0.0164299	0.898007	0.992755
Novel:X_46565	0.0934424	1.96351	0.0161847	0.898767	0.992755
bta-miR-2411-5p	-0.0466616	3.45279	0.015892	0.899682	0.992755
Novel:24_29202	0.1228	2.04797	0.0158537	0.899802	0.992755
bta-miR-504	0.0585785	3.58893	0.0156045	0.900589	0.992755
Novel:16_14361	0.0269338	4.53824	0.0154516	0.901074	0.992755
Novel:28_33097	0.0271325	9.50803	0.0153299	0.901463	0.992755
Novel:chi-miR-3432-5p	0.0381025	3.42011	0.0152399	0.901751	0.992755
Novel:1_902	-0.111695	1.99265	0.0139595	0.905949	0.992755
bta-miR-339b	-0.0190817	6.01092	0.0135394	0.907368	0.992755
bta-miR-200b	0.0238778	9.6619	0.0134534	0.907661	0.992755
Novel:eca-miR-151-5p	-0.0170335	12.7861	0.0127339	0.910154	0.992755
bta-miR-10b	0.0208871	12.4001	0.0126841	0.910329	0.992755
bta-miR-151-5p	-0.0169635	12.8011	0.0126639	0.9104	0.992755
bta-miR-3660	0.0407136	3.74533	0.0125751	0.910713	0.992755
bta-miR-582	-0.1104	2.0431	0.0125067	0.910955	0.992755
Novel:chi-miR-33a-3p	0.00823646	1.86257	0.0122537	0.911857	0.992755
bta-miR-184	0.0264683	7.41713	0.0118392	0.913355	0.992755
Novel:4_37133	0.0723453	3.39266	0.0115571	0.914389	0.992755
Novel:18_18307	-0.0830926	2.52938	0.0112851	0.915399	0.992755
bta-miR-379	0.00266138	1.85694	0.0110828	0.916158	0.992755
bta-miR-2887	0.0653094	3.58326	0.0107758	0.917323	0.992755
Novel:eca-miR-376c	0.0461229	1.83846	0.00977372	0.921248	0.992755
bta-miR-2450c	0.0237432	1.79402	0.00975782	0.921312	0.992755
Novel:eca-miR-148a	0.0184722	10.7312	0.00959502	0.921969	0.992755
bta-miR-409a	0.0385535	5.10798	0.00919385	0.923612	0.992755
Novel:16_14551	0.0215578	4.0576	0.00873908	0.92552	0.992755
bta-miR-1298	0.213814	1.90321	0.00864386	0.925926	0.992755
Novel:23_27646	0.0799592	2.4276	0.00816466	0.928002	0.992755
Novel:2_22068	-0.0501231	2.91809	0.00809194	0.928323	0.992755
Novel:2_20599	-0.0124906	1.87426	0.00800647	0.928701	0.992755
Novel:15_12956	0.016752	5.21201	0.00792236	0.929076	0.992755
Novel:18_18771	0.110833	2.01552	0.0072389	0.932196	0.992755
bta-miR-211	0.0148707	6.35875	0.00678969	0.934329	0.992755
Novel:X_46707	0.0266178	7.01999	0.00673186	0.934609	0.992755
bta-miR-92b	0.0378435	8.40594	0.00660231	0.935239	0.992755
bta-miR-124a	0.0260978	4.05412	0.00649586	0.935763	0.992755
Novel:10_2151	0.0159802	8.10761	0.00638997	0.936287	0.992755
Novel:24_29654	-0.0312467	3.52895	0.00609997	0.937747	0.992755
Novel:12_6982	-0.0577759	2.45354	0.00593522	0.938591	0.992755
bta-miR-34b	0.00872257	12.7172	0.00527328	0.942111	0.992755
Novel:24_29254	-0.0496507	2.3789	0.00510527	0.943039	0.992755
Novel:eca-miR-194	0.0175027	3.88936	0.00510525	0.943039	0.992755
bta-miR-2284n	0.0377758	1.89701	0.00480778	0.94472	0.992755
Novel:eca-miR-324-3p	0.178512	1.82528	0.00476877	0.944945	0.992755
bta-miR-301a	0.0113707	6.50944	0.00475997	0.944996	0.992755
Novel:12_6879	-0.028648	2.31075	0.0046614	0.945567	0.992755
bta-miR-146a	-0.0115629	14.2728	0.00438335	0.947213	0.992755
bta-miR-1271	-0.0145542	8.21814	0.00433909	0.94748	0.992755
bta-miR-665	0.0652548	2.30555	0.00428034	0.947836	0.992755
bta-miR-6518	-0.0680159	1.83939	0.00415445	0.948608	0.992755
bta-miR-141	0.0252038	4.35172	0.00383944	0.950592	0.992755
bta-miR-361	-0.0286398	3.24998	0.00382563	0.950681	0.992755
bta-miR-190a	0.03753	2.73894	0.00368701	0.951582	0.992755
Novel:eca-miR-3613	0.0464583	2.11836	0.00359751	0.952172	0.992755
bta-miR-1388-3p	0.0315532	2.25566	0.00345268	0.953144	0.992755
bta-miR-2285b	0.00948894	6.29489	0.00336547	0.953739	0.992755
Novel:3_34785	0.0273463	3.13412	0.00321329	0.954795	0.992755
Novel:X_47212	-0.0125921	10.1661	0.00316709	0.955121	0.992755
bta-miR-378	-0.0106821	6.84852	0.00203192	0.964046	0.99605
bta-miR-106b	0.0081166	8.84437	0.00203084	0.964056	0.99605
bta-miR-2311	0.0856527	1.83125	0.00185087	0.965684	0.99605
bta-miR-1	-0.0267646	4.23346	0.00179246	0.96623	0.99605
bta-miR-2284y	0.0070179	7.60261	0.00171824	0.966936	0.99605
Novel:13_8119	0.0459623	2.24043	0.00166868	0.967416	0.99605
Novel:8_44749	-0.0498916	2.50817	0.00143523	0.96978	0.99605
bta-miR-152	-0.00653855	5.94275	0.00135975	0.970585	0.99605
bta-miR-2346	0.0269336	1.87873	0.0012946	0.971298	0.99605
Novel:19_19496	0.0269717	1.87873	0.00129335	0.971312	0.99605
bta-miR-326	-0.132681	1.9196	0.000920599	0.975795	0.996494
bta-miR-1246	-0.0102113	9.00509	0.00085853	0.976625	0.996494
bta-miR-2284ab	-0.0134137	2.88354	0.000822297	0.977123	0.996494
Novel:10_4204	0.0109679	2.51954	0.000725625	0.97851	0.996494
bta-miR-2424	-0.037744	2.48054	0.000653135	0.979611	0.996494
Novel:eca-miR-1	-0.0113484	3.46547	0.00037935	0.984461	0.996494
bta-miR-6524	-0.0030663	7.0367	0.000315691	0.985824	0.996494
Novel:22_25787	-0.018428	2.2478	0.000247004	0.987461	0.996494
bta-miR-194	0.00360378	4.81267	0.000236656	0.987726	0.996494
bta-miR-126-3p	-0.00507176	5.83338	0.000213319	0.988347	0.996494
bta-miR-224	-0.00619596	2.84683	0.000173113	0.989502	0.996494
Novel:eca-miR-224	-0.00618342	2.84683	0.000172227	0.989529	0.996494
Novel:eca-miR-22	0.00194952	12.9842	7.86244e-05	0.992925	0.996494
bta-miR-2285f	0.00134856	7.35281	7.66429e-05	0.993015	0.996494
Novel:7_42400	0.0275259	2.01588	7.6107e-05	0.993039	0.996494
bta-miR-2284r	0.00584439	2.07545	5.89619e-05	0.993873	0.996494
Novel:19_18966	-0.00486838	3.27122	5.86699e-05	0.993889	0.996494
bta-miR-22-3p	0.00110247	13.0023	2.51434e-05	0.995999	0.997303
bta-miR-505	-0.000472032	2.50098	-1.78472e-06	1	1
