# Supplementary material for: A Combined Flow Cytometric Semen Analysis and miRNA Profiling as a Tool to Discriminate Between High- and Low-Fertility Bulls
Source: Front Vet Sci. 2021 Jul 19;8:703101. doi: 10.3389/fvets.2021.703101 (PMC8329915; doi:10.3389/fvets.2021.703101)
Supplement: Supplementary File 4 — Correlation matrix of the Multi-Dimensional Preference analysis. [file Data_Sheet_4.xls]

## Sheet: Correlation Matrix
Variables	MOT_TOT	PROG	VSL	VCL	VAP	LIN	STR	WOB	ALH	BCF	VIAB	VIA	VDA	ALPHAT	ATSD	DFI	HG	miR191	miR2285n	miR2478	miR2904	miR378	miR378c	miR423_3p	miR431	miR486	Prin1	Prin2
MOT_TOT	1	0.81568	0.81687	0.818501	0.817647	0.705039	0.696378	0.816044	-0.140028	0.691743	-0.143428	-0.182506	0.521831	0.181522	0.0902819	0.0293715	0.0651506	-0.289364	-0.440656	0.18958	0.0350085	0.0113089	-0.263422	0.0702349	-0.690951	0.0325104	0.789289	-0.20353
PROG	0.81568	1	0.998838	0.997771	0.998859	0.981064	0.979149	0.997503	-0.15851	0.977844	-0.0621988	-0.106839	0.46052	0.139678	0.0639768	0.0174806	0.0462728	-0.228981	-0.376607	0.173009	-0.0376838	-0.0665926	-0.446308	0.0402375	-0.976731	0.011437	0.943443	-0.320816
VSL	0.81687	0.998838	1	0.997367	0.999281	0.983098	0.980876	0.998895	-0.169922	0.977219	-0.0985246	-0.131585	0.471517	0.167421	0.0885328	0.0411427	0.0721374	-0.249947	-0.357175	0.20095	-0.00632425	-0.0280979	-0.419659	0.0747112	-0.977462	0.0398191	0.954507	-0.288157
VCL	0.818501	0.997771	0.997367	1	0.998918	0.976874	0.975982	0.995486	-0.11899	0.979205	-0.0700086	-0.125583	0.470871	0.156858	0.0799203	0.0310168	0.0615645	-0.23565	-0.365141	0.162392	-0.0282977	-0.0421114	-0.425856	0.063276	-0.978316	0.0302087	0.947065	-0.302765
VAP	0.817647	0.998859	0.999281	0.998918	1	0.980728	0.978843	0.997584	-0.152774	0.977808	-0.0822151	-0.129897	0.466908	0.158499	0.0859919	0.0355526	0.0684738	-0.23511	-0.361593	0.173989	-0.0205677	-0.0360004	-0.423922	0.0679078	-0.977507	0.0319859	0.950069	-0.297753
LIN	0.705039	0.981064	0.983098	0.976874	0.980728	1	0.998774	0.98429	-0.191707	0.991649	-0.123359	-0.119633	0.43373	0.177793	0.11303	0.0739782	0.100421	-0.231928	-0.290999	0.221811	0.0162959	-0.0261074	-0.42568	0.0813273	-0.991892	0.0533445	0.945745	-0.266372
STR	0.696378	0.979149	0.980876	0.975982	0.978843	0.998774	1	0.982926	-0.190971	0.992864	-0.128681	-0.106428	0.420304	0.179269	0.116276	0.078223	0.104838	-0.230092	-0.304507	0.215591	0.0134905	-0.0358772	-0.437715	0.070647	-0.993045	0.0461843	0.943413	-0.270997
WOB	0.816044	0.997503	0.998895	0.995486	0.997584	0.98429	0.982926	1	-0.18693	0.976236	-0.130726	-0.129738	0.468052	0.183483	0.110494	0.0622318	0.0944822	-0.258324	-0.363845	0.215268	0.0113218	-0.0322901	-0.423025	0.0688769	-0.976405	0.0355937	0.959005	-0.27788
ALH	-0.140028	-0.15851	-0.169922	-0.11899	-0.152774	-0.191707	-0.190971	-0.18693	1	-0.0838589	0.363767	-0.166101	0.0967201	0.164817	0.114743	0.126802	0.0821062	-0.0530697	0.289776	-0.0402146	0.0979585	0.177875	0.253474	0.216627	0.12566	0.195738	-0.12424	0.212795
BCF	0.691743	0.977844	0.977219	0.979205	0.977808	0.991649	0.992864	0.976236	-0.0838589	1	-0.0605494	-0.106508	0.432093	0.168407	0.0952082	0.0620772	0.0797358	-0.214972	-0.279315	0.183557	-0.00794726	-0.0362268	-0.434027	0.0779298	-0.995979	0.0639839	0.934291	-0.279836
VIAB	-0.143428	-0.0621988	-0.0985246	-0.0700086	-0.0822151	-0.123359	-0.128681	-0.130726	0.363767	-0.0605494	1	0.401901	-0.143203	-0.645364	-0.665984	-0.629065	-0.682617	0.425242	-0.205033	-0.614285	-0.70379	-0.539205	-0.349309	-0.469105	0.0780708	-0.40772	-0.315629	-0.61289
VIA	-0.182506	-0.106839	-0.131585	-0.125583	-0.129897	-0.119633	-0.106428	-0.129738	-0.166101	-0.106508	0.401901	1	-0.257879	-0.570292	-0.573016	-0.607082	-0.595471	0.136861	-0.218259	-0.407732	-0.593982	-0.665752	-0.42453	-0.700888	0.0919422	-0.562756	-0.317511	-0.610512
VDA	0.521831	0.46052	0.471517	0.470871	0.466908	0.43373	0.420304	0.468052	0.0967201	0.432093	-0.143203	-0.257879	1	0.312498	0.155928	0.164691	0.119396	-0.499619	0.0183016	0.363976	0.224562	0.271547	0.0707848	0.241568	-0.429838	0.255407	0.556437	0.118388
ALPHAT	0.181522	0.139678	0.167421	0.156858	0.158499	0.177793	0.179269	0.183483	0.164817	0.168407	-0.645364	-0.570292	0.312498	1	0.915533	0.92133	0.909511	-0.514692	0.444951	0.757178	0.944445	0.752168	0.555363	0.771264	-0.127376	0.679683	0.438713	0.845587
ATSD	0.0902819	0.0639768	0.0885328	0.0799203	0.0859919	0.11303	0.116276	0.110494	0.114743	0.0952082	-0.665984	-0.573016	0.155928	0.915533	1	0.956048	0.987353	-0.370657	0.360883	0.570469	0.881851	0.652491	0.485224	0.653358	-0.0550641	0.513404	0.347059	0.802739
DFI	0.0293715	0.0174806	0.0411427	0.0310168	0.0355526	0.0739782	0.078223	0.0622318	0.126802	0.0620772	-0.629065	-0.607082	0.164691	0.92133	0.956048	1	0.974019	-0.240732	0.384123	0.642998	0.91908	0.662447	0.453555	0.693173	-0.0133228	0.642314	0.310491	0.835245
HG	0.0651506	0.0462728	0.0721374	0.0615645	0.0684738	0.100421	0.104838	0.0944822	0.0821062	0.0797358	-0.682617	-0.595471	0.119396	0.909511	0.987353	0.974019	1	-0.276266	0.318563	0.592772	0.889266	0.641826	0.45478	0.660709	-0.0397607	0.54229	0.331946	0.805107
miR191	-0.289364	-0.228981	-0.249947	-0.23565	-0.23511	-0.231928	-0.230092	-0.258324	-0.0530697	-0.214972	0.425242	0.136861	-0.499619	-0.514692	-0.370657	-0.240732	-0.276266	1	-0.257396	-0.518599	-0.432369	-0.441128	-0.342512	-0.310312	0.226071	-0.142735	-0.387367	-0.358718
miR2285n	-0.440656	-0.376607	-0.357175	-0.365141	-0.361593	-0.290999	-0.304507	-0.363845	0.289776	-0.279315	-0.205033	-0.218259	0.0183016	0.444951	0.360883	0.384123	0.318563	-0.257396	1	0.356854	0.531596	0.689324	0.718463	0.630822	0.300306	0.6412	-0.188885	0.696937
miR2478	0.18958	0.173009	0.20095	0.162392	0.173989	0.221811	0.215591	0.215268	-0.0402146	0.183557	-0.614285	-0.407732	0.363976	0.757178	0.570469	0.642998	0.592772	-0.518599	0.356854	1	0.831481	0.627445	0.39985	0.647111	-0.159294	0.665059	0.42611	0.673051
miR2904	0.0350085	-0.0376838	-0.00632425	-0.0282977	-0.0205677	0.0162959	0.0134905	0.0113218	0.0979585	-0.00794726	-0.70379	-0.593982	0.224562	0.944445	0.881851	0.91908	0.889266	-0.432369	0.531596	0.831481	1	0.805777	0.645053	0.812056	0.0451116	0.765412	0.282468	0.931279
miR378	0.0113089	-0.0665926	-0.0280979	-0.0421114	-0.0360004	-0.0261074	-0.0358772	-0.0322901	0.177875	-0.0362268	-0.539205	-0.665752	0.271547	0.752168	0.652491	0.662447	0.641826	-0.441128	0.689324	0.627445	0.805777	1	0.79148	0.962044	0.0463506	0.836801	0.21685	0.881067
miR378c	-0.263422	-0.446308	-0.419659	-0.425856	-0.423922	-0.42568	-0.437715	-0.423025	0.253474	-0.434027	-0.349309	-0.42453	0.0707848	0.555363	0.485224	0.453555	0.45478	-0.342512	0.718463	0.39985	0.645053	0.79148	1	0.750807	0.440131	0.577564	-0.214267	0.822721
miR423_3p	0.0702349	0.0402375	0.0747112	0.063276	0.0679078	0.0813273	0.070647	0.0688769	0.216627	0.0779298	-0.469105	-0.700888	0.241568	0.771264	0.653358	0.693173	0.660709	-0.310312	0.630822	0.647111	0.812056	0.962044	0.750807	1	-0.0578801	0.887779	0.30663	0.846445
miR431	-0.690951	-0.976731	-0.977462	-0.978316	-0.977507	-0.991892	-0.993045	-0.976405	0.12566	-0.995979	0.0780708	0.0919422	-0.429838	-0.127376	-0.0550641	-0.0133228	-0.0397607	0.226071	0.300306	-0.159294	0.0451116	0.0463506	0.440131	-0.0578801	1	-0.0316727	-0.926084	0.30913
miR486	0.0325104	0.011437	0.0398191	0.0302087	0.0319859	0.0533445	0.0461843	0.0355937	0.195738	0.0639839	-0.40772	-0.562756	0.255407	0.679683	0.513404	0.642314	0.54229	-0.142735	0.6412	0.665059	0.765412	0.836801	0.577564	0.887779	-0.0316727	1	0.254766	0.767035

## Sheet: Predictive Equation 
	ERCR=18.6692451 + (MOT_TOT*0.0027189) + (PROG*-0.0022934)+(VSL*-0.0004659) + (VCL*0.0005278)+(VAP*0.0010048)+(LIN*-0.0039356)+(STR*-0.0212187)+(WOB*-0.0007156)+(ALH*-0.0662947)+(BCF*-0.2130891)+(VIAB*0.0023237)+(VIA*-0.0351927)+(VDA*-0.4219493)+(ALPHAT*-36.0616460)+(ATSD*-111.2018302)+(DFI*-0.0175010)+(HG*0.4402537)+(miR191*0.0001084)+(miR2285n*-0.0063883)+(miR2478*-0.0006306)+(miR2904* -0.003429…
