# Supplementary material for: A Combined Flow Cytometric Semen Analysis and miRNA Profiling as a Tool to Discriminate Between High- and Low-Fertility Bulls
Source: Front Vet Sci. 2021 Jul 19;8:703101. doi: 10.3389/fvets.2021.703101 (PMC8329915; doi:10.3389/fvets.2021.703101)
Supplement: Supplementary File 5 — Novel miRNA precursors sequences identified in High Fertility (HF) and Low Fertility (LF) bulls. [file Data_Sheet_5.xlsx]

## Sheet: Foglio1
>Novel:eca-miR-100
AACCCGUAGAUCCGAUCUUGUGGUGAAGUGGACCGCACAAGCUCGCUUCUAUGGGUCUGU
>Novel:eca-miR-211
UUCCCUUUGUCAUCCUAUGCCUGAGAAUAUAUGAAGGAGGCUGGGAAGGCAAAGGGAC
>Novel:eca-miR-125b-5p
UCCCUGAGACCCUAACUUGUGAUGUUUACCGUUUAAAUCCACGGGUUAGGCUCUUGGGAG
>Novel:eca-miR-34a
UUGUUAACGAAGUACACCGGUGACCUAUGUGUGAUGGGUUGGCAGUGUAUUGUUAGCUGGU
>Novel:eca-miR-186
CAAAGAAUUCUCCUUUUGGGCUUUCUGAUUUUAUUUUAAGCCCAAAGGUGAAUUUUUUGGGA
>Novel:eca-miR-146b-5p
UGAGAACUGAAUUCCAUAGGCUGUGAGCUCUAGCAAAUGCCCUAGGGACUCAGUUCUG
>Novel:eca-miR-22
AGUUCUUCAGUGGCAAGCUUUAUGUCCUGACCCAGCUAAAGCUGCCAGUUGAAGAACUGU
>Novel:eca-miR-151-5p
UCGAGGAGCUCACAGUCUAGUACGUCUCAUCCCCUACUAGACUGAAGCUCCUUGAGG
>Novel:eca-miR-21
UAGCUUAUCAGACUGAUGUUGACUGUUGAAUCUCAUGGCAACAGCAGUCGAUGGGCUGU
>Novel:eca-miR-148a
GAAGUUCUGUUAUACACUCAGGCUGUGGCUCUCUGAAAGUCAGUGCAUCACAGAACUUUGU
>Novel:eca-miR-15b
UAGCAGCACAUAAUGGUUUGUGGAUUUUGAAAAGGUGCAGGCCAUAUUGUGCUGCCUCA
>Novel:eca-let-7a
UGUCUGUCCACCUGCCGCGCCCCCCGGGCUGAGGUAGGAGGUUGUAUAGU
>Novel:eca-miR-101
UCAGUUAUCACAGUGCUGAUGCUGUCCAUUCUAAAGGUACAGUACUGUGAUAACUGAAG
>Novel:eca-miR-340-5p
UUAUAAAGCAAUGAGACUGAUUGUCAUGUGUCGUUUGUGGGAUCCGUCUCAGUUACUUUAUAG
>Novel:X_47291
AGAGGUAAAAAAUUGAUUUGACUAGUUCUUUAACACAUCUAGCAAAUCAUUUUUUACUCUCCA
>Novel:7_43100
GAGUGAUUUGUCAGGUUAAUUCUGAUAACAAAUGAGACUCUGGCAUGCUAACU
>Novel:10_2583
AUGUGAAAUUACCAGUAUUUGUCUGCUUUGACCUACAAAAACUGGCAGCUUCAUGUAA
>Novel:eca-miR-19a
GUUUUGCUGGUUUGCAUUUCAGCGUGUGGAUAUAUGGCUGUGCAAAUCCAUGCAAAACUG
>Novel:eca-miR-30c
UGUAAACAUCCCCGACUGGAAGCUGUACCACACAGCUAAGCUUUCAGUCAGAUGUUUGCU
>Novel:eca-miR-143
GGUGCAGUGCUGCAUCUCUGGUCAGUUGGGAGUCUGAGAUGAAGCACUGUAGCU
>Novel:5_37935
CAAAAAGAUCAUUUGGGUUUUUCUGAUGAUGUUAUGGAAAACUCGAAUGAACUCUUUGG
>Novel:10_2151
AUGCUGACAUAUUUACUAGAGGGUAAAAUUAAUAACCUUCUAGUAAGAGUGGCAGUCGAAG
>Novel:eca-miR-106b
CAAAGUGCUCACAGUGCAGGUAGUUUUGGCAGCGCUCUACUGUAGUGUGGGCACUUCCAG
>Novel:21_25145
UUUCCCGUCCAAUGCACCAAAUGUAGCCACGCGUUCCGGGAAACAAACUC
>Novel:eca-miR-1388
AGGACUGUCCAACCUGAGAAUGGUGAGCAUCCAGGGACAAUCUCAGGUUUGUCAGCCCGC
>Novel:22_25699
CCCACCAGGCUCCCCUGUCCCUGGGAUUCUCCAGGCAAGAACGCUGGAGUGGGUUG
>Novel:eca-miR-7
UGGAAGACUAGUGAUUUUGUUGUUCUGAUGUACUAUGACAACAAGUCACAGCUUCCUCA
>Novel:chi-miR-2284d
AAAACGUUCCUUCAGAUAGUAUGAGAAAACCUGAAUGAACUUUUUGA
>Novel:eca-miR-184
CCUUAUCACUUUUCCAGCCAGCUUUGUGACUCUAACUGUUGGACGGAGAACUGAUAAGGGU
>Novel:1_1255
AAAAAAGUUUGUUUGGAUUUUUUGUGACAUCUUACAGAAAAACUCAAAUGAACUUUUUGGU
>Novel:eca-miR-1839
AAGGUAGAUAGAACAGGUCUUGUUUGCAAAAUGAAUUCAUGACCUACAUAUCUACCAACA
>Novel:X_46707
UGCCCAAAUAGGCACUAUUCACGUAAACUAGAUGUACAUAGUGCCUUUCUGGGUUGU
>Novel:oar-miR-411a-5p
AUAGUAGACCGUAUAGCGUACGCUUUAUCUGUGACGUAUGUAACACGGUCCACUAAC
>Novel:chi-miR-1306-5p
CCACCUCCCCUGCAAACGUCCAGUGAUGCAGAGGUAAUGGACGUUGGCUCUGGUGGUGAUGG
>Novel:6_40383
GUUCAGUUCAGUCACUCAGUCAUGUCCAACUCUUUGCGAACCUGUGAAC
>Novel:eca-miR-18a
UAAGGUGCAUCUAGUGCAGUUAGUGAAGCAGCUCAGAAUCUACUGCCCUAAAUGCUCCUUCUGGC
>Novel:16_14551
UGACCUAUGAAUUGACAGACAACGUGACUAAGUCUGUCUGUCAUUUCUGUAGGCCAAU
>Novel:2_21614
ACUCUUGAGAGUCCUUUGGACUGCCAGGAGAUCAAACCUGUCAAUCCUAAAGGAAAUCAACCGAGAAU
>Novel:16_14361
CUGGUUUCACAUGGUGGCUUAGAUUUUUCCAUCUUUGUAUCUAGCACCAUUUGAAAUCAGU
>Novel:16_14304
AAAAGUUUGUUAGGAUUUUCUGUAACAUGUUAUGGAAAAACCCAAUGAACUUUUU
>Novel:eca-miR-153
GUCAUUUUUGUGAUCUGCAGCUAGUAUUCUCACUCCAGUUGCAUAGUCACAAAAGUGAUC
>Novel:1_1362
CAUUAAACAUCUUAAUAUAUUGAACACUAGACCUAUAUAUUAAGCUGUUUGAUGGAU
>Novel:3_35447
AAAUGUUUGCUUGGGUUUUUCUGUAACAUUGUAUGGAAAAACCUGAACGAACUUUUU
>Novel:19_19498
CAAAAGCUCAUUCAGGUUUUUCUGUAAGAUACUAUGGAAAAACCAGAACGAACUUUUUGG
>Novel:26_31344
AAAAGUUGGUUCGAGUUUUUCUGUAACAUCUUAUCAGAAAAAUCCAAGCGAACUUUUU
>Novel:21_24098
UCGGAAUUGUUUGUGUACCUGUUUUCAAAUUCCAAGUACACAAACAAUUCCAAGUA
>Novel:eca-miR-199a-3p
CCCAGUGUUUAGACUAUCUGUUCAGGACUCCCAAAUUGUACAGUAGUCUGCACAUUGGUU
>Novel:1_1230
AAAAGUUCAUUUGGGUUUUUCUAUAACAUCUUGCAGAAAAACCGGAAUGAACUUUUUGG
>Novel:11_5218
AGAAAGUUUGUUUGGGUUUUUCCGUAAGAUGUAACAGGAAAACCUGAAGAGACUUUUUGG
>Novel:13_8486
AAAAAGUUAGUUCAGAUUUUUCCAUAGCAUCUCAUGGAAAAACCGGAAUGAACUUUUUGG
>Novel:3_35045
AAAAGGUUCAUUUGGGUUUCUCCAUGCCAUCUUACGGAAAAACCUGAAUGACCCUUUUGG
>Novel:15_12221
AAAAAGCUCAUUUGGGUUUUUUCUUAACAUGUUAUAGAAAAACCCAAUGAACUUUUUC
>Novel:3_35696
GAAAGUUCAUUCAGGUUUUUCUUUAACAGCUUGCUGAAAAACCGGAAUGAACUUUUUGG
>Novel:8_44043
AAAAGUUUGUUCGGGUUUUUUCAUAAGCUGGUACAGAAAAACCUGAACGAAUUUUUU
>Novel:10_3815
UUUGAUGACUGUUCCUCCUAUUGCCUUCAGAUCUGGCACUAGGAUUUUAGGUCAUCAUAAA
>Novel:4_37274
AAAAAGUUCAUUUGGGCUUUUUCAUAAGAUGUUACAGAAAAACCCUGAUGAACUUUUUGA
>Novel:12_6712
GAAAGUUUGUUCUGGUCUUUCUAUAAGAUCGUUUGGAAAAACCUGAAUGAACUUCUU
>Novel:27_31764
AAAAUGUUCGCUUGGCUUUUUCCAUACUACCUUACAGAAAAACCUGAGUGAACUUUUCA
>Novel:eca-miR-135b
UAUGGCUUUUUAUUCCUAUGUGAUAGUAAUAAAGUCUCAUGUAGGGAUGGAAGCCAUGAAA
>Novel:29_33613
AAAAAGUUUGCUUGGAUUUUUCUGUGAGAUAUUAUGGGAAAACCGGAAUGAACUUUUUGA
>Novel:X_46567
UAUAUAUAUAUAUGUACGUAUGUGUAUAUGAAUGUAUACGUAGAUAUAUAUGUAU
>Novel:2_21430
AGAAAGUUUGUUUGGGUUUUUUGUAACAACUUAUGGAAAUACCUGAACAAAUUUUCU
>Novel:oar-miR-3958-3p
AGGUUGUCCGUGAUGUAUUUGCUUUAUUUGUGGCAGAUAUUGCACGGUUGAUCUC
>Novel:eca-miR-374a
AUAUAAUACAACCUGCUAAGUGUCCUAGCACUUAUCAGGUUGUAUUAUCA
>Novel:eca-miR-543
AAGUUGCCCGUGUCUUUUUCGCUUUAUAUGUGACGAAACAUUCGCGGUGCACUUCUU
>Novel:chi-miR-2284a
GAAAAGUUCGUUUGGGUUUUUCCAUAAGAUCUUAUUGCAAAAACCAAACAAACUUUUUG
>Novel:eca-miR-369-3p
AGAUCGACCGUGUUAUAUUCGCUUUAUUGACUUCGAAUAAUACAUGGUUGAUCUU
>Novel:10_4204
AAGAAGUUCGUUCAGGUUUUUCUGUAAGACGGUAUGGAAAACUUGAAUGAACCUUUUGGC
>Novel:24_29654
AAAAAGUUUAUUUGGGUUUUUCCGUAAGAUCUUAUGGAAACACCUGAGCAAACUUUUUGA
>Novel:20_22559
AAAAAGUUGGUUCGAGUUUGUCCAUAAGAUAGUAUGAAAAAACCCAAAUGAACUUUUUGGC
>Novel:12_7173
AAGAAGUUCGUUUGGGUUUUUCCAUAAGCUGUCAUGGAAAAAAUCCAAACAAACUUUCUG
>Novel:16_14925
AAAAGGUUCAUUCAGGGUUUUCUGUAACAUCUAAUGGAAAACCCUGAACGAAGGUCUUGG
>Novel:eca-miR-3548
CAUCGUUACCAGACAGUGUUAGAGUCGAGCCGAGAAAUCCAGCACUGUCCGGUAAGAUGU
>Novel:X_47449
AACUGUUUGCAGAGGAAACUGAGACUUUGUAACUAUAUCUCAGUCUCAUCUGCAAAGAAGU
>Novel:eca-miR-133a
AGCUGGUAAAAUGGAACCAAAUCAACUGUUCGAUGGAUUUGGUCCCCUUCAACCAGCUGU
>Novel:9_45563
AAAAAGUCCAUUUGGAUUUUUCGUAAGAUAAUAUGGAAAAACCCGAACAGACUUUUUGA
>Novel:12_6857
AAAAGUUCAUUCGGGUUUUUCCGUUACAUCUUAUGGAAACACCGGGACGAACUUUUUG
>Novel:6_40405
UAUGUUAUUCACCUGACUAUAUCUGGUGAUAUAGUCAGGUGAAUAACAGGA
>Novel:X_46565
AAAAAGUUUGCUUGGGUUUUCCCAUAAGAUGCUAUGAAAAAGCCCAGAUGAACUUUUUGGC
>Novel:22_25664
AAAAAAGUUUGUUUGGUUUUUACCGUAAGAUGUUAUGGAAAAACCCAAAUGAACUUUUU
>Novel:15_12885
AAAAGGUUCGUUCGGGUUUUCCUGUAUGAUGUUAUGGGAAAACCCAAACAAAUCUUUUG
>Novel:12_6746
GAAAGCAAUAGGGUCUGUGUGUGUGUCUGUGUGCCUCCCCAUUCACACACAGAACCAUAUUGUUUUU
>Novel:28_32341
AAAAAGUUCAUUCAGGUUUUUCUGCUCUAUCUAAUGGAAAAACCCGAAGGAACUUUUUGG
>Novel:eca-miR-9150
ACUUGGAAUUGUUUGUGUACUUGGAAUUUGAAAACAGGUACACAAACAAUUCCGAGUAC
>Novel:X_47085
UGCUGAAACUCUGUUCAACCCACAACUAUAGGAAAGAUGGGUUGAAAAGAGUUUCGGUAGU
>Novel:19_19897
UUGGCUAGGGAGGAAUGCUGAACUUUUCAUAUAUGUAUUUAAGUUUGGUCUUUUUUCCUUGGCAG
>Novel:11_4511
CAAAAAGUUCAUUCGGGUUUCUCUGUAACAGGCUAUGGGAAAACCCGAAGGAACUUUUUGG
>Novel:X_46713
UGCCCAGCCAGGUGCUGUUCAUGUAGACUCCUUGUGAGCACACCUGCCUGGGCAA
>Novel:eca-miR-221
GGCUCAGUAGCCAGUGUAGAUCCUGUCUUUUGUAAUCAGUAGCUACAUCUGGCUACUGGGUCUC
>Novel:10_2520
UGAAAAGUUCCUUCGGGUUUUCCAUGAACUAGCAUAGAGAAACCUAAAUGAACUUUUUGU
>Novel:8_43342
AAAGAGAUCGUUCAGGUUUUCUGUAAGAUGGUAUGAAAACCUGAAUGAACUUU
>Novel:5_38545
AGAGAGUUCAUUUGGGUUUUCCCAUCACAUGUUAAGGAAAAAUCCGAACGAACUUUUUGAC
>Novel:X_47453
AAAUGCUCAGACUCCUGUGGUGGCUGCUCAUGCACCACGGAUGUUUGAGCAUGUGC
>Novel:6_40208
UAAACGUGGAUGUACUUGCUUUAUAGCUAAAAAAGUAAGUGCUUCCAUGUUUUAGU
>Novel:5_38107
AAAAGGUUCAUUCGGGUUUUUCCUUAAGAUGUUACAGAAAAACUCGAGCAAACUUUUUGG
>Novel:X_46928
UCAGUAAAUGUUUAUUGGAUGAAUAAAUGAAUGGCUCAUCAACAAACAUUUAUUGUGUGC
>Novel:8_44452
AGAAAGUUUGUCCAGGUUUUUCCGUAAACUGUCAAGGAAAACCCCGAGUGAACUUUUUUGGC
>Novel:22_26032
UGAGAGUUCCCUGUUCUGGAUGUUCUCUACAAGUGCAGUCAUCCAAAACGGGACCUUUCUGG
>Novel:8_43774
AAGAAGUUCGUUCAGGUUUUUCCAUAUCUUACAAAAAACCCUGAAGGAACUUUUUGA
>Novel:19_19562
UCUGAACCCUGGUGAAUGUCAGCAUGUUUCUGUCACAUCUCCCUGGUUCUCG
>Novel:X_46705
UACCCAGCCAAGUGCAGUUCAUGUAGAAUCGGUGUACUGUGCCCUGGAUGGGUAG
>Novel:10_2011
AAAAAGUUCAUUUGGCUUUUUCCAUAAGCUGGAAGUGAAAAACCCGUAUGAACUUUUUGA
>Novel:21_24129
UCAGCAUGGCUGCAUAUUAGUGAAUACUCUAAUAAUAUGAGCACUAAGAUGCAGCCAUGCCGAC
>Novel:eca-miR-138
GCCUCGGAGCACCAGCCAGAGGAGGAAGCGCGCCCGAGUUCUGGUAUCGUUGCUGCAGCUGGUGUUGUGAAUCAGGCCG
>Novel:oar-miR-379-3p
UGGUAGACUAUGGAACGUAGGCUUUGUGAUUUUUGACCUAUGUAACAUGGUCCACUAAC
>Novel:eca-miR-129a-3p
CUUUUUGCGGUCUGGGCUUGCUGUUCCUCUCUACAGUAGUCAGGAAGCCCUUACCCCAAAAAGU
>Novel:20_22321
UGCUUAACUUCUCAACUUUAUGAAUUACAGACAUAAGUACAAUUUAAAGUUGAAAAGUUAAGCAG
>Novel:X_46683
AUGGCAAUCCUGUGAUGUAGAAUUAAUAAUAUUUUCUAAAUCAUAGGAUUGCUGUGA
>Novel:2_20888
CUGGGUUUGGGCUGGGUUUGAGUCCCUGUCACAUGGGUUCAAGUCCCAGUCAGGGUUUUGGCUGGGUUCGAGUCCCAGC
>Novel:eca-miR-487a
GUGGUUAUCCCUGCUGUGUUCGCUGUAUUUAUGACGAAUCAUACAGGGACAUCCAGUU
>Novel:24_29254
AUGGACACUCCACCGACUGUUACUAUGAUCCGGAUGUUGAGAGGC
>Novel:22_25730
UGACUAUACCUCUGAUAUAUGACUAGUAUACAGAUUUAUAUAUCAUAAAUAUAGUCACAUGU
>Novel:chi-miR-582-5p
UACAGUUGUUCAACCAGUUACUAAUCUACCUAAUUGUAACCAGUUGAACAACUGAAC
>Novel:X_46711
UGCCUAGGCUGGUACUGACCAUGUAGACCAUGUGCAGUCAGUAUCUGUAUGGGUAGA
>Novel:16_13741
CAUGGGACUGUGCACGCACUGAUCACGUGGCUAUCAUGCACUGAUCACGUUUCUUCGCAUGGACUGAUGACG
>Novel:10_1727
CAAAGGUUCACUCGGGUUUUUCUGUAAGAUGUCAUGGAAAAACCCGGACAAACCUUUUGG
>Novel:22_25787
AGGAAAGUUAAGGGCUUUUCUGUUCCUGUGUACAGAUACAGAAAAGCCCUUAACUUCCCUGU
>Novel:2_21626
AAAAAGUUUGUAUAGUUUUUCUGUAACAUCUUAUGGGAAAAAACAUACAAACUUUCUGGC
>Novel:X_46709
UACCCAGCCAGGUGCAGUUCAUGUAGAAUCGGUGUACUGUGCCCUGUAUGGGUAG
>Novel:29_33555
CACAGGUUUUGCUUCCAUCACUGUAAUUUUAUUGCAGUGGUGACAAUGAGACCUGUAAC
>Novel:oar-miR-411b-3p
UGGUCGACCAUAAAACGUACGUGUGCUUUAUGACGUAUGUCACAUGGUCCACUAAU
>Novel:eca-miR-9133
UGUGGAGAAAUUAACUGACAACACAGGCUCAGUCAGGCUCUCCUGUCCC
>Novel:8_43810
CCUGAACAUUAUGUAUGCAUAUAUUAUAUAUAUAAUGCAUAUAAUAUAAUAUAUUAUGCAUAUAAUCUAUGCAUACAUAAUGUUCACCC
>Novel:19_19225
AAAGCCUUGCAAAAAUUAAUUUUUUAUUUUAUUAAUUAAUUUUUGCAAGGCUUUUC
>Novel:23_28093
AAAAUGUUCAUUCAGGAUUUUCUGUAACAUCAAAUGGAAGAACCCAAAUGGACUUUUUGAC
>Novel:X_46716
UUCCCGGACAAGUACUGAUCACCUAAAGUUGGUGUGAAUACUGUCUGGGUAG
>Novel:19_19496
ACUGAUGUGAAGGUGGUUUGGCCUUGAUUGUGCCAUGCCACCUUUACUCCUGAGC
>Novel:26_31214
CCAAGGUCCUGGGAAACUAUGAGAUGUUCAGGCCCUUUCACAGUUUGUCAGGACCCUGACA
>Novel:13_7481
CACAGGUUUUGCUUCCAUCAUUGUAAUUCUAUUGCAGUGGUGACAAUGAGACCUGUAAC
>Novel:5_37711
CCUCUAUGAAGCCUGCCCUAAUUUUCCCCCUCCAGCAGAGUCAGGGCAAACUUCAUAGAGAAG
>Novel:24_29025
AAGAAGUUCAUUUAGGUUUUCCUAUAACAUGAUACAGAAGAACCUGAGUGGACUUUUGGC
>Novel:1_1366
AAAUGUUCAUUUGGAUUUCUCUGUAAGAUGUUAUGGAAAAACCUAAAUGAACCUUUUGC
>Novel:oar-miR-299-5p
UGGUUUACCGUCCCACAUACAUUCUGAAUAUGUAUGUGGGACGGUAAACC
>Novel:eca-miR-139-5p
UCUACAGUGCACGUGUCUCCAGUGUGGCUCGGAGGCUGGAGACGCGGCCCUGUUGGAG
>Novel:eca-miR-142-5p
CAUAAAGUAGAAAGCACUACUAACAGCACUGGAGGGUGUAGUGUUUCCUACUUUAUGGA
>Novel:eca-miR-132
AACCGUGGCUUUCGAUUGUUACUGUGGGAACCGGAGGUAACAGUCUACAGCCAUGGUC
>Novel:eca-miR-26a
UUCAAGUAAUCCAGGAUAGGCUGUUUCCAUCUGUGAGGCCUAUUCUUGAUUACUUGUUUC
>Novel:eca-miR-9065
CUCUCGCCCGGUCCCCGCCCCACCCCACCCCUUCCGGCCCUAGCUCGGACAAAACCGCUUCUCGCGGGACUGGGCGGGAGGG
>Novel:oar-miR-136
ACUCCAUUUGUUUUGAUGAUGGAUUCUUACGCUCCAUCAUCGUCUCAAAUGAGUCU
>Novel:eca-miR-194
UGUAACAGCAACUCCAUGUGGACUGUGCGUCAAUUUCCAGUGGAGAUGCUGUUACUUU
>Novel:eca-miR-367
GGUGGAUCACGAUGCAAUUUUGAUUAGUAUAAUAGGAGAAAAAUUGCACGGUAUCCAUCUG
>Novel:chi-miR-2284b
AGAAAAGUUUGUUCGGGUUUUCCAGAGGGUGUUACCCAUCAAAUGAACUUUUCAGC
>Novel:eca-miR-200a
UCUUCCAGCACAGUGUUGGAUGGUCUAAUGGUGAAGCUCCUAACACUGUCUGGUAAAGAUG
>Novel:eca-miR-767-5p
UGCACCAUGGUUGUCUGAGCAUGCAGCAUGCUUGUCUGCUCAUACCCCAUGGUUCC
>Novel:eca-miR-181a
AACAUUCAACGCUGUCGGUGAGUUUGGAAUUAAAAAUCAAAACCAUCGACCGUUGAUUGUACC
>Novel:eca-miR-205
UCCUUCAUUCCACCGGAGUCUGUCUCGUACCCAACCAGAUUUCAGUGGAGUGAAGUUCA
>Novel:eca-miR-592
UUGUGUCAAUAUGCGAUGAUGUGUGUGAUGGCACAGCGUCAUCACGUGGUGACGCAACA
>Novel:eca-miR-224
CAAGUCACUAGUGGUUCCGUUUAGUAGAUGGUUGUACAUUGUUUCAAAAUGGUACCCUAGUGACUACAA
>Novel:eca-miR-96
UUUGGCACUAGCACAUUUUUGCUUGUGUCUCUCCGCUCUGAGCAAUCAUGUGCAGUGCCAAUAU
>Novel:eca-miR-31
AGGCAAGAUGCUGGCAUAGCUGUUGAACUGCGAACCUGCUAUGCCAACAUAUUGCCAUCU
>Novel:eca-miR-105
UCAAAUGCUCAGACUCCUUGGUGGCUGCUUAUGCACCAUGGAUGUUUGAGCAUGUGC
>Novel:chi-miR-455-5p
UAUGUGCCUUUGGACUACAUCGUGGAAGCCAGCACCAUGCAGUCCAUGGGCAUAUACAC
>Novel:chi-miR-3432-5p
GCAUCUUCGAUCUUUGUCAUGGUGUGCGGGAUCUUUAGUUGUGG
>Novel:eca-miR-9142
UCAGUAACAAAGAUUCAUCCUUGUGUCCAUCAAGCAACAAGGAGAAUCUUUGUCACUAAGU
>Novel:eca-miR-200b
UCUUACCAGACACGGUUAGAUCUGGUCCUUCUGUCUAAUACUGUCUGGUAAUGCCG
>Novel:eca-miR-329a
AAUCCUUGGAACCUAGGUGUGAGUGCUGUUCUAGUGCAACACACCUAUUCAAGGAUU
>Novel:eca-miR-9159
UCCUCUUUGUCAGCACUGGCCAAGUGAAUAGGUCAGAGAAUGGUGGGAAGGAAG
>Novel:eca-miR-190a
UGAUAUGUUUGAUAUUGGGUUGUUUAAUUAGGAACCAACUAAAUGUCAAACAUAUUCUU
>Novel:eca-miR-1
ACAUACUUCUUUAUGUACCCAUAUGAACAUACAAUGCUAUGGAAUGUAAAGAAGUAUGUAU
>Novel:eca-miR-1468
CUCCGUUUGCCUGUUUUGCUGAUGUUCAUUUGACUUAUUCUCAGCAAAAUAAGCAAAUGGAAAA
>Novel:eca-miR-107b
GCUUCUUUACAGUGCUGCCUUGUUGCAUAUGGAUCAAGCAGCAUUGUACAGGGCUAUGA
>Novel:eca-miR-450a
UUUUGCGAUGUGUUCCUAAUAUGCAGUAUAAAUAUAUUGGGAGCAUUUUGCAUGCAU
>Novel:X_46892
UCUCUCUUGGUUUGUGUUAGUCAGGGAUAUCUUCUUCAUGUCUGUUACCAGUUUCCAUAAGACCAUACUUAGGACAU
>Novel:eca-miR-23a
UGGGUUCCUGGCAUGCUGAUUUGUGACUUAAGAUUAAAAUCACAUUGCCAGGGAUUAC
>Novel:eca-miR-376c
GUGGAUAUUCCUUCUAUGUUUACAGGAUUGACAGCUAAACAUAGAGGAAAAUCCACAU
>Novel:eca-miR-450b-5p
UUUUGCAAUAUGUUCCUGAAUAUUUAAUAUAAGUAUAUUGGGAACAUUUUGCAUCCAU
>Novel:eca-miR-488
ACCCUGUAACUCAGCCAUCAGAGUUUUAUGUAGAACUUUGAAAGGCACUUACAGGAA
>Novel:eca-miR-216b
AAAUCUCUGCAGGCAAAUGUGAUGUCACUAAAGAAAUCACACACUUACCCGUAGAGAUUCU
>Novel:eca-miR-130b
CUCUGACUUUAUUGCACUACUGUACUUUACAGCUAGCAGUGCAAUAGUAUUGUCAAAG
>Novel:chi-miR-30b-3p
GCCCUUCUCCAAUCCUAAGGAAGUUACAGAUGGGAGGAAGAGGGUCA
>Novel:eca-miR-3613
UGUUGUACUUUUUUUUUUGUUCGUUGCAUUUUUAGGAACAAAAAAAAAAGCCCAACCCU
>Novel:eca-miR-380
AUGGUUGACCAUAGAACAUGCGCUGUCUCUAUGUCGUAUGUAAUGUGGUCCACGUCU
>Novel:chi-miR-33a-3p
AAAUGUUUGCUUGGGUUUUUCCUUAAAUUAUGGAAAAGCCCUAACACAUUUUC
>Novel:eca-miR-376a
UGGAUAUUCCUUCUAUGUUUACGUGAUUCAUAGAUAAUCAUAGAGGAAAAUCCAUG
>Novel:eca-miR-656
GGUUGCCUGUGAGGUGUUCACUUUUCUAAGCGAUGAAUAUUAUACAGUCAACCUC
>Novel:21_24295
GUAGAUUUUCCUUCUAUGAUUACGGGUUUGGUGAUUAAUCAUAGAGGAAAAUCCACAUUUU
>Novel:chi-miR-140-3p
CCCACAGGUCCCAGGAUCUAAAUAGUGAGCUCUUAUUUGUAUUCCAAGUGGGUUAGGGUGGGAA
>Novel:eca-miR-9018
UAUAACCUUGUUCACUGGCAGUCUAAAACUGCUUUUCUGUGGGACUAUGGUAUACU
>Novel:23_27646
ACAGAUCUGUCCUGAAACCAGCAUAAAGUAGCAGCUGCCAUACUGGUUUCAGGACAGAUCU
>Novel:28_33007
UUGACAUGGCUAAAGGAAGAAUACUGACCUAGGUUCAGGUUCUUUGAUUCUUCCUUUAGCCAUGUCUAGU
>Novel:9_45478
UUUAAGUAUACGAUGAACUGCAGCAUGCCAGGCUUCCCUGCAGUUCAUCGUAUACUUAAAGU
>Novel:17_14978
AUUAGCGUUAUCAGGAUUUAGUGAGAUGUAAUGUAUGUAAUCUUCUCACUAAAUCCUGAUAACACUAAU
>Novel:1_902
UCAGUAUUGUAAUUCAUAGACUCUACAGUGGUACCAUGGUAUCUAUGAAUUACAAUACUGAGGAAA
>Novel:15_13672
AAGUGCCUAAUACAGAGUAACAUCUUAUGAUCUCAUGCUACUCUGUAUUAGGCACUUAG
>Novel:chi-miR-877-5p
CAUUCUUAACUUGUUUACCUAGAAACUAGAGGAAGGAGAAGUC
>Novel:23_27592
CAACAAGUUUGUUUGGGUUUUUCCAUACAUACGUACAGAAAAACCCAAAUGAACUCGUUGGCC
>Novel:25_29832
CCGGAUGCAGUUCACAUUUGUUCUGCAGAACCAUAAAACAAGUGUGAACUGCACCUGGCU
>Novel:10_3476
AGCUGUGACAGUUAAUUAUCUUGUAUUAUCACCAAGAUAAUUAACUGUCACAGCUGA
>Novel:11_4769
AAAAAGUUUGUUCAAGCUUUGCCAUAAGAUGGUAUGGAAAGGCCUGAAUGAACUUUUUGA
>Novel:18_18213
CAACAAGUUUGUUUGGGUUUUUCCAUAACACCUUACAGGAAAACCCAAACAGACUUGUUGGU
>Novel:17_15803
CGGGCUCGGGCUCUGUCUGCGAUCCCGCUUCCCUAGCGUGACCCCGACUCUUCCGCGCCCGCCCGCCCGCC
>Novel:15_12956
GAAAAGUUCAUUCCAGUUUUUCUGUACUACCUUAUGGGAAAAUCUGAGUGAACUUUUUGGCU
>Novel:2_20599
ACAAAGUUCCUUUGGGUUUUUCUGUAAUAUCUUACGUAAGAAUCUGAAUGAACUUUGUGG
>Novel:2_21516
ACCAGUGCCAAUCAAUUUUCUUAGGAAAACCUCAAAUAUAAUUGAUUGGCACUGGUAU
>Novel:9_45312
UCGACCUUAGAAACUAAACUAGAUUGGUGUACCUAGUCUAGUUUCUAAGGGCGAUUCU
>Novel:8_43284
AUAGGAACAUGGAAGAUUGUCAGUCAUCAUCUAUUUCUGCCAAUUUUCCAUGUUCCUGU
>Novel:13_7773
AAUUGUUCAUUUGGGUUUUUCCGUAACAUCUUAUGGAAAAACUUGAGUGAACUUUUGG
>Novel:21_23062
UUGUCCUACUUCUCAGCUGUCUUGACUCCCUAACAAGAUAGCAGAGGAGUAGGAGGAC
>Novel:X_46727
UGCCCAUUCAGGUGCAGUUCACGUACAAUUGGUGUCCUGUGCCUCGAAUGGGUAUG
>Novel:10_3033
AAAAAUUCGUUCGGGUUUUUCUGUAUGAUAAGAUGGUACAGAAAAACCCGAGCAAACUUUUUGG
>Novel:8_44915
AAGAAGUUCGUUCAGGUUUUCCCAUAACAUCUUAUGGAAAAACCUGAGCAAACCUUUU
>Novel:5_39201
UGUAGAGAGAAACUGUGAUGAGCUUUUACUAUCUCAUCACACUGUUUCUCUCUAUAUC
>Novel:X_46725
UGCCCAUUCAGGUGCAGUUCACGUACAAUUGGUGUACUGUGCCUCGAAUGGGUAUG
>Novel:X_46719
UGCCCAUUCAGGUGCAGUUCAUGUACAAUUGGUGUCCUGUGCCUCGAAUGGGUAUG
>Novel:19_19679
ACAGUUCACUUGGGUUUUUCCAUAACAUCUUACGGAGGAACCCAGAUGAACUUUCU
>Novel:16_14532
AAAAGUUCAUUAGGGUUUUUCUGUGAGAUGGGAUGGAAAAAACCGAGUGGACUUUU
>Novel:18_18260
AAAAGGUUCAUUCUGGUUUUCCUAUAGCAUCUUAUAGAAAAACCUAAAUGAACCUUUUGG
>Novel:7_41592
UCUGCAUCCGAGGACUCAACCCAUUUGAUUGGCGGUUGGUUGAAUCCACAGAUGUGAGAC
>Novel:1_1158
GCUGGGCUGGAGCGCUUUCACAGCCCCUCUGCCCCUGCCA
>Novel:24_28988
CCUAGGACAGAGGAGCCCGAUGGCACACGAGGUCCCACACAGGCUGCUCUGUGCUUGGCU
>Novel:X_46723
UGCCCAUUCAGGUGCAGUUCAUGUACAAUUGGUGUCCUGUGCCUCGAAUGGGUAUG
>Novel:17_15006
AAUAAGUUCGUUUGGGUUUUUCCAUAAGAUGCAGCAGGAAAAACCCAAGCAAACGUUUUUGG
>Novel:2_22068
UACGUGUCCCGGCGUACAUUGCGUGCUGCUCUUGGGUGCAAGGCAUGCUGGGAUUCGUAGU
>Novel:13_7895
CAAGAAGUUCAAUCGGGUUUUUCCAUACUAGCUCCUGGAAAAACUUGAAUGAACCUUUUGGC
>Novel:5_39552
CAAAAAGUUCUUUCUUGUUUUUCCAUAACAUCCUACUGAGAAACCUGAACGAACUUUUUGGC
>Novel:X_46685
UGCCCGUUCAGGUGCAGUUCACGUACAAUUGGUGUCCUGUGCCUCGAAUGGGUAUG
>Novel:18_18285
UAGAUACUAGGAUAGAGACAGAGUGAAUGGGUCUCUACCCUAGUAUCUAGA
>Novel:12_6159
AAAAAGUUCAUUCAGGUUUUUCCGUAAGAUGUUAAUGGGAAAACCGAAACGAACUUUAU
>Novel:X_46721
UGCCCAUUCAGGUGCAGUUCAUGUACAAUUGGUGUCCUGUGCCUCGAAUGGGUAUG
>Novel:20_22632
AAAAAGUUCAUUCAGGUUUUCUGUAAGAUGUUAGGGAAGGACCUGAAUGAACUUUCU
>Novel:23_28383
AAAAUGUUCAUUCAGGAUUUUCUGUAAAUUGUUAUGGGAAAACCCAAAUGAAUGUUUUGG
>Novel:1_189
AAUCCAGUGUGUAUUCUUUAUUAGAGGAUUAUUAAUAUUAAUACACAUUGGAUUUC
>Novel:21_24281
AGGUGGUCCGUGGCGCGUUCGCUUUAUUUAUGGCGCACAUUACACGGUCGACCUCU
>Novel:20_22358
AAGAAUGCUUGUUUUAGGAAGAAUGAAUAGUGUAAUCUGCCUAUAACAAGCAUUCUUCU
>Novel:12_6967
AAUGGAUUACUUCUGAUUGCUGCUUUGAGAGUAGAUUGUAGGGAAAAUCAGAAAUAAUCCAUUUA
>Novel:1_635
UCAGUGAUUCGUUCAGCUACGCCCUGACUAACUGUAGGCAGAGAAGAAUUGGAUCACUGAGA
>Novel:5_38113
GACAAGUUCGUCUGGGUUUUUCCUUAACGUCUUAUGGAAAAACCUGAAUGAACUUGUU
>Novel:X_46691
GCCCAUCCAGGUGCAGUUCACGUACAAUUGGUGUACUGUGCCUUGAAUGGGUAG
>Novel:26_31571
ACUAGUCACAUGUAACUUACUAAAUUCAUUUCAAGUGCUUAGUAGUCACACGUGGCCAGUGG
>Novel:4_37013
GAUGAACCUUGCAAACCUUAUGUUAAGUGAAAGAAGCCAAAGUUUUCCAAGGUUCAUUCACGUUG
>Novel:5_38136
GAAAGUUCGUUCGGAUUUUUCCAGGAGAUCCUACGGAAAAGCCCAAACGAGCUUUUUG
>Novel:23_27175
AAAGUUUGUUCAGGUUUUUCUAAUGGAAAAACCUGAAUGAACUUAUU
>Novel:1_1577
GUAGGAUAGAGAGUUCGGUACUAGGUUAGGUUGUAAGUACUGGACUUCUGUCUUCCCC
>Novel:12_6982
AAAACGUUCGUUUGGGUUUUUUGUACCGUCUCAGGAAAUACCCAGACGAACCUUUUGG
>Novel:X_46687
UGCCCAUCCAGGUGCAGUUCACUUAAAAUUGGUGUACUGUUCCUUGAAUGGGUAGU
>Novel:X_46693
UGCCCAUCCAGGUGCAGUUCACGUACAAUUGGUGUACUGUGCCUUGAAUGGGUAUU
>Novel:4_36841
CUCUCCAAUCGCGACGGGUAUCUCUUGGAGCCCACUGAGUGGUCUAAUGGGAGUCAAGCCUCCUGUGGCCUUUGGAGAGAG
>Novel:14_10444
UUUGAUAAGCUGACAUGGGACAGGGACUCUUUUCACUGUUGUGUCAGUUUAUCAAACC
>Novel:X_47428
AUUCCAAGGCUUGCCAUUCAUCUGGCUAAACUUGUGAUUGGCAUGUCUUGGAAUGA
>Novel:X_46689
UGCCCAUCCAGGUGCAGUUCACGUACAAUUGGUGUACUGUGCCUUGAAUGGGUAUU
>Novel:14_9197
AGUCCUCUGCUAAAGCCCACCUGUGCUCCCGCCUGGAAAGUUGGGCUUGCAGCAGAGAGUAA
>Novel:8_44453
AAUAAGUUCGUUUGGGUUUUUCCAUAACAUCUAACAGAAAAACCCAAGUGAACUUUUUGG
>Novel:25_30362
UGUCCAAUGAGAUUUCAAACUGAGUUUCCAUUUCUCAGUUUGAAAUCUCAUUGGGAAGU
>Novel:2_21810
CAAAAAAUGUGUUUGAGUUUUUCCAUACCAUCUUAUGGAAAAACUUGAAUGAACCUUUUGGC
>Novel:1_1018
AAAAGUUCAGUUGGGUUUGGCCAUACAACCUGAAUGAACUUUUUGG
>Novel:11_4601
AAAAAGUUCAUUUGAAUUUUUCCAUAACAUCCUGUGGAAAAACCCGAAUGAACUUUUU
>Novel:19_18999
AUUUCAAAGCUAAGGUUAUGGGUGGCAAUUUAUCCCUAACCGUAACUUUGAAGUGC
>Novel:3_34519
UCUUGGUCCUACUUGAGCUUAGUCUCCGGUACCACUGUGCAGACUGGGUCAAGUAGAACCAAGAAAGA
>Novel:2_20495
UGGUCAAAAGUUCAAACUUUCAGUUUUAAUGUAUUUACCUUAUACCUGAAAGUUUGAAUUCUUGAUCACC
>Novel:22_25743
AGCAGAUUCCUGAGUCCUACCCAAGAUCCACUGAUUUAGCACCUCCAGGGCAGGAACCUAGGAAUCUGCUUU
>Novel:19_19682
UGAAAGUUUGUUCGGGAUUUUCAAUAAUAGCUUACGAAAAACCAGAACAAAUUUUUUGG
>Novel:29_33852
UGACCUAUGAAUUGACAGCCAGUGCUCUUGUGUCCCCUCUGGCUGCCAAUUCCAUAGGUCACA
>Novel:19_18966
AGAAAGCCUGAAUGCAUCUGAGAUCUUGUUUCCAGUCAGAUGUGAGCAGGCUCUAUCC
>Novel:28_33097
AUGGGUUUGGGCUGGGUUUGAGUCCCAGCCAUGUGGGUUUAAGUCCCAAACUGGGUUUUGGCUGGGUUCGAAUCCCAAUA
>Novel:12_7272
AUGCAGGUUGCUGGGCUCAUCCCCAAUCUUUCUGAUUAGGUCUAGGGUGAAGCCUGUGAAUCUGUGUUU
>Novel:12_6879
AACAAUUCAGGUUUUCCUGUUACAGAAAACAUCAUGAUACAGCUUACAGAAAGGCCUGAAUGAACUUUUUG
>Novel:10_1714
GCUGGAGGAGCUGGAGGACCGCCCCCUUCCUUCCCCUGCUCCAGUUC
>Novel:19_19602
AAAAAAGUUUGUUUGGGUUUUCCUGUAAGCUGGUAUGGAAAACCUGAAACAAACUUUUUAGC
>Novel:7_43196
UCAGUCGUCUCAGGAAAUAGGCAAUAACUCUGGUUCAUAUUGAUAUGUCCUGAGACGCGGAAU
>Novel:3_35993
UGCCCGGCCCAGACCCCUUUUCUCGGCUGGUGCACC
>Novel:21_25279
AUAGAAAAUAGAUCUUUGUCUGUUCACCACACUUCAGAUUAAGAUCUAUUUUCUAUUA
>Novel:20_22620
AGGCUUGGUCUUCUGAGAAGGCAAGAGUUGUCUUCUCCUCUGAAAAAGCCUCU
>Novel:24_29671
AAUAAGUUCGUUUGGGUUUUUCCAUAAGAUAUGAUGGAAAAAUCCAGAAGAAUUUUUUUGG
>Novel:25_30893
UAGGGCAUGGGAGGUGGCGGGUAUCAAGUUCUCUGGCCUCUUCCUCCUGUUCUCCCAAGG
>Novel:2_20944
UAGCAGUCCAGAGGUUAAGACUCCAUGCUUCCACUGCAGGGAGUAUGGAUUUGAUCCCUGGCUAGAAACU
>Novel:21_23911
CAAAAAAUUAGUUUUGGUUUUUCCAUAACAUCACAUGGGAAGACCCGAAUGAACUUUUUGGC
>Novel:10_3094
GAAAGUUCGUUCCGGUUUUUCUGUAAGAUGUUAUGGAAAAACCCUGAUGAACUUUUUGGC
>Novel:4_36301
AAAGUUUGCGUUUUUCCGUAACGUUGUAUGGAAAAACCUGACUGAACUUUUU
>Novel:25_30822
GAGCUUAUUCACAGAAGUACAGCAUAACCCAGUAGACCUGUAGUUUUAUGUGUAAGCUCGU
>Novel:18_18771
UAUUCUUUUAAAAUAGGUGACUAUCAUGUGCAAUAAGUCACCUAUUUUAAAAGAAUAAA
>Novel:7_42203
CCUCAGGGUUCUGGUCCCAGCUUUGCCACUGCAACCAUGGCUGUGACCAAGAUACUGAGCCU
>Novel:X_46699
GCCCAUCCAGGUGCAGUUCACGUACAGUUGGCGUACUGUGCCUUGAAUGGGUAG
>Novel:22_26468
ACUGUAACUGGUGUGUGUGGCAAGGCCACUGGCUCUGUUACUGGUGC
>Novel:23_27500
AAAAGUUCGUUUCAGUUUUUCCAUAACAUUUUACAGAAAACCCAAAUGAACUUUUUGGC
>Novel:9_46149
AAAGGUUCGUUCGGGUUUUUCUGUGCAGCCUACAGAAAAAAACCAAAUGAAAGUUUUG
>Novel:5_39144
AGGUCAUAUAAGUGUGGAGUUGGCUAGACUACUGGUAAUGACACCCCCACUUGCAUGACCCUGAGA
>Novel:6_40606
AACAGGUUCAUUUGGGUUUUUUUCCUAACAUCUUAACAGAAAAACCCAAAUGAAACUUUUUGG
>Novel:21_23339
CAAGGCCGGCAGUGUCCACCCCGUGACACCUCCACACUGUCUCCUCCUG
>Novel:16_14530
AAAAUGUUCAUUCAGGGUUUUCCUGAAGAUAUUAUGAAAAACCUAAAUGAACCUUUUGA
>Novel:17_15549
GGUCACUUCUGCUUUUAGCAGCUCUCCCCUCCAUUGCUGCUAGAAUUAAAAGCAGGAGGAUGUAC
>Novel:X_47403
AAGAAGUUCGUUUGGGUUUUUCCAUAUGAUGUUUCAGAAAAAUCGUAGGGAACCUUUUG
>Novel:29_33610
UCUGCCGUGAUAUGAUUACUGUAUUUGGAUCCCUCUGUGAUCGUACCAGGGUAGA
>Novel:13_7763
ACCCAGACAGAAGGGAGCAUGGAGACUGGAGUCUAGGUUUUUCCAGCUCUGAAUUCCAUGCUGUUUUCACUCUGUACAC
>Novel:7_42400
AAUGUUUGUUUGGAUGUUUUGUAAUAGCUUAGAAAACACUCGAACAAACAUUUUGG
>Novel:6_40494
CAAAAAGUUCGUCCAGAUUUUUGUAAUAUUUUAUGGAAAAACCCAAACAAAUUUUUUGGC
>Novel:13_8119
AAAACGUUCAUUUGGGUUUUUCCAUAUGUAAUAGGAAAACUUCAAUGAACUUCUUGGCCAACC
>Novel:27_31835
AGAAUUUUGUUCGGGAUUUUUCCAUAAGAUGUUAUAGAAAAACCCGAAUGAACUUUUU
>Novel:X_47689
CCAAGAUGAGUGCUCUCUGAACUGUUCAUGGAUUUCUGUCCCAGGCAUGAAGUCUCUGAACUAUUUUGGGAGUGUUUUCUCGAG
>Novel:18_18323
AGGAUGGCCGAGUGGUUAAGGUGUUGGACUUAAGAUCCAAUGGGCUAGUGC
>Novel:11_4962
AUUCUGAUUGCGUCCACCUUUUGGUUCUUGUGCAUAAUGCUGCCAUGAACGUGGGCGUAUGAAUCC
>Novel:4_37133
GAGAGAACUCAGGAGAAGCAGCUCCUUGCAGCUGACUGCACCACAUGUUCCUCCUUCUACUCCC
>Novel:X_46973
AUGACAACCCUACAGGGAGAGGAUAUAGGAUAUAGUUUUCCUUGCUAUAGACAUUAAUCUUCCUGGUGCUGUUG
>Novel:5_39977
UGAGAAGACGUGGUCUGUGAUUGUGGAAUUGACCACCUUCAAUCCAGACAUCAGUCUCCUCUGCAGCAU
>Novel:X_47910
AACCAGUCUGGACUGUUCCGUUCAUUUAAACUCUCUAGAACUUGGCCUUUU
>Novel:19_18865
UCACUCAGCUGCUGCUGUUCCAUCUGAUCAAAUGGUUGUGAAGUGGCUGGUGAGG
>Novel:3_34785
CCACAUAAUACCCGGUCCUGGUGGACAGUAGAGUGACCAGCAGGGCAUAGGGAUUAGGGAC
>Novel:14_10620
GCUUCCUUUCCCCCUUAGAGACCCUCCUACGGCUCUCUAAGCCACGAGGAAGACCUGA
>Novel:X_47800
CAAAAGUUCGUUGGAGUUUCUCUGUUACAUUGUACAGAAAAACACGAACAAACUUUUUGGC
>Novel:16_14521
CCUGACUUGGUGAUAUCACUGUCUUCUCUCCAAACAUAGUGACAUCACCUUGUAAAGCU
>Novel:X_46695
GCUCAUCCAGGUGCAGUUCCUGUACAAUUGGUGUACUGUGCUUUGAAUGGGUAG
>Novel:20_22617
UAGGAUUUGGAAAGAUUGCUUUGAAUUUGUAGAUCAACGCAAUUCUUCAAAAUCUUAGC
>Novel:12_6129
GCAGGGAGUAUGCUGAUCCUCCCACCAUCUCUGCUCUCUCUGCUU
>Novel:21_22991
AGGCUUCCUUUCCACCUUAGAGACCCUCCUACGGCUCUCUAAGCCACGAGGAAGACCUGA
>Novel:21_23944
AAAUGUUUGCUUGGGUUUUUCAAGAUGUGGAAAAAUCUGAACAAACUUUUUGGC
>Novel:14_9445
GACCAGAUCCCAGGGAGCUUGUCAGGUCAUCCACUGUCUGUUUCUGGCGC
>Novel:eca-miR-1302e
UAUCAUGCCUCUGUCCAGCCAGCAUCUUCACUGGCACCUGUGCAAGUGCUGGGAUAGGGAUCGGGCUU
>Novel:11_4596
UUGGCAGGAUUGUGUUUCUUCUGAUGGCUCUGAGUGAUCCAUUUCCCUGCCUUUU
>Novel:11_4738
UAAAACUUGUGAACUGUUUAUUUCUGGAAUGUUCCAUUUCAUGUUUUUGGA
>Novel:eca-miR-9141
UCUGAGUGAAGCUGUGCUGUGUGACUGGUGAUGCUCUGGUGCCGUGGUGAGUGCUGGGAGU
>Novel:2_21608
AUUGGGUUUGUUCAAGUUUUUCCAUAAGAUGUUAUGGGAAAACUCGAAUGAACUCUUUGG
>Novel:chi-miR-130b-5p
UCUCUUUCUUGGUCCUGCUUGCUGUUACAGGCUCUCAGAUGGCAGUGCGUGGUGAUACGGCAAACAAUCAGGAGAGACAGG
>Novel:18_18209
AGAAAGUUCGUUCGGGUUUUUAUACACUGUUACUGAAAAACUGGGAUGAAUUUUUUCG
>Novel:18_17992
CUUGUAAGGCCUCUCUCCAGUGUGGACUCUCUGGUGCUGAACAAGUGAGUCUUUGCGGCUGAAGGCCUUCCCACAUUCG
>Novel:10_3100
GCUCUCUGAUCUUAUUUCUACUUCAGAUGAAAAUUAAAGCCAAGUGAAACGAGAAUUGGAGAGACU
>Novel:1_1332
CCAAAAUGUUCUGGUUUUCCCAUAGAAUGCAAAAAUCUGAGUGAACUUUUUGGCC
>Novel:X_47212
CAAUUUUUGGAGGCCUUGUGAGAGAAGCAAGGCCAACAUCGUUGUA
>Novel:26_31205
AAAAAUUUGUAGGAGUUUUUCAUAUUAUGGAAAACCGGAAUGAACUUUUUGA
>Novel:7_42021
GUUCCCGUUUUUCACAUGUGUACUGAUGUUUGAUCAUAUGUUGGACAACGUGGAUAG
>Novel:10_1814
CCCUGUAACAGAACCUUAUUUCUGUUAUUUCUCCCUCUGUUACUAAUAGAAAUAAGGUUCUGUUACAAGCCU
>Novel:eca-miR-324-3p
CCACUGCCCCAGGUGCUGUCCACCAGGUGCCAUCUCCCCUCCAGGAACACAGCAUUCCAGGCGUGGUC
>Novel:23_27264
UGAUUGCAUUUGAAUCUCCUGAUGCCUAGGCUAUCAGAAAUAGAUACCCUGAAUUGUAACUGAG
>Novel:6_40619
AGAAAUUCAUUCAGAUUUUUCCACACCAUCUUAUGGAAAAGCCCAGAUGAACUUUUUG
>Novel:1_1231
AAAGCAGGAUUUAGACUACAAUAUAGCUGCUAAGUGCUGUGUUGUCGUUCCCCCUGCUAAAA
>Novel:24_29202
UAAAAAGUUCAUUUGGGUGUUUCCAUAAGGUGUUAGGGAAAAGCCUGAAUGAACUCUUUGA
>Novel:28_33071
CAAAACCCUGCCCUAGAAGCACACUAGUUUCUGAAGCAGGAUUGCU
>Novel:eca-miR-9027
GAGCUGGCGCUCUCGCAGGUGGCGCCUUUCUCCCUGCCCUCUCCCUUCUCUCCGGAGGCUCCCCUGUGGGCACUAGCCUCU
>Novel:22_25819
GGUCAAAAUUUCAUUCAAGUUUUCAUGUAAUAUGGAAAACCUGAGAACUUUUUGGCCAA
>Novel:26_31578
ACAUUUCAUUGUCUUUUUUCUUUGUGUCAAGAGAAAAGAUAUUUCUGAUGUGC
>Novel:oar-miR-432
CCUUGGAGGAUCUCUGUGUUUUUGGAUGUCGGGUUGCCCAGAUUUAAAGGUGCCUCUGGGAACAUGGAGGUUGCCUUGGGA
>Novel:1_1290
AGAAGGUGGUAGACAAGUGCUGGACAAACAACCCUGUUUGCUACUCUUCUGA
>Novel:5_37736
CAAUGAGAUCUUGGAUGGCCUCAGCCUGCAGCAGCUUAAAGCAGGGUUUUGAUUCUGGCCAGAGAUUGAGGUCAGGUUGUA
>Novel:chi-miR-363-5p
UGGGUGGAGUGGGAUGGGAGCACCUGUCCUGUCGUUUCUA
>Novel:1_1398
CUUUUCUCAUAGGUCUUCUUUCUAAGGACCCUUUAUGCGAUCCUGAGGAAAAGAU
>Novel:23_28192
AUUCUUUUGUUUUGAAUACUUGAAGUAUACGUGAGGUAUCCGAAUCAAAAGAACUU
>Novel:27_32054
UUUCUUAGUUUGCAUGGUAUAACACUGUACCCUGUCUUUUCAGUGUAUAGUCUUUGCUAUGACUUCUGGCCAGAUG
>Novel:18_18307
UGUCUGGAACUCUGAGGUCCAAUGCAAAUGGAGACCCAUUGCCUCUGUUCCAGGUAAC
>Novel:eca-miR-129a-5p
AGGAGAAACUGGAUGAAGGAUAUAUAGAAACUCACUCUAUUGGGUUUCUUUUUUUUUGCAACUUUCCUGA
>Novel:6_41148
CAAUGGAGAUUCAGUGUUGAUUUCUUUAGGAUUGAUUGGUUGGA
>Novel:12_6173
UUGCUUUGUUAUAGCCCCAACCGUAAAGUACCCAAAUGUCUUUCAAAUGGUGAAAGGCUAAACAAACU
>Novel:4_36709
GAAAAAUUUUUUUCAAGUUUUUCUGUAAUAUUAUGGAAAAACCUGAAUGAACCUUUU
>Novel:8_44749
CCAUGGACUAUACUCUCCUAUCCCUGAGACCAGGGAUGAGGCUAGAGAUUUCUUAAGUGGAU
>Novel:23_26677
CCCUGCAUUUUUCUCUUCUUAGCCCAGAGAGAAGGGUCGGAUGCGUUUUC
>Novel:1_173
AAAAAGUUCCUUUGAGUUUUCUUUUAAGAUGGCAUGGAAAAACCCAAGUGAACUUUUUGA
>Novel:15_13047
AAAAAAGUUUGUUUGGGUUUUUCCAUAACAUCUUGCAGAAAAAAUCCAAACCUUUUCGCC
