# Supplementary material for: A Combined Flow Cytometric Semen Analysis and miRNA Profiling as a Tool to Discriminate Between High- and Low-Fertility Bulls
Source: Front Vet Sci. 2021 Jul 19;8:703101. doi: 10.3389/fvets.2021.703101 (PMC8329915; doi:10.3389/fvets.2021.703101)
Supplement: Supplementary File 6 — Novel miRNA mature sequences identified in High Fertility (HF) and Low Fertility (LF) bulls. [file Data_Sheet_6.xlsx]

## Sheet: Foglio1
>Novel:eca-miR-100
AACCCGUAGAUCCGAUCUUGU
>Novel:eca-miR-211
UUCCCUUUGUCAUCCUAUGCCU
>Novel:eca-miR-125b-5p
UCCCUGAGACCCUAACUUGUGAU
>Novel:eca-miR-34a
UGGCAGUGUAUUGUUAGCUGGU
>Novel:eca-miR-186
CAAAGAAUUCUCCUUUUGGGC
>Novel:eca-miR-146b-5p
UGAGAACUGAAUUCCAUAGGCU
>Novel:eca-miR-22
AAGCUGCCAGUUGAAGAACUGU
>Novel:eca-miR-151-5p
UCGAGGAGCUCACAGUCUAGU
>Novel:eca-miR-21
UAGCUUAUCAGACUGAUGUUGA
>Novel:eca-miR-148a
UCAGUGCAUCACAGAACUUUGU
>Novel:eca-miR-15b
UAGCAGCACAUAAUGGUUUGU
>Novel:eca-let-7a
UGAGGUAGGAGGUUGUAUAGU
>Novel:eca-miR-101
UACAGUACUGUGAUAACUGAAG
>Novel:eca-miR-340-5p
UUAUAAAGCAAUGAGACUGAU
>Novel:X_47291
AGAGGUAAAAAAUUGAUUUGAC
>Novel:7_43100
AAUGAGACUCUGGCAUGCUAACU
>Novel:10_2583
AAAAACUGGCAGCUUCAUGUAA
>Novel:eca-miR-19a
UGUGCAAAUCCAUGCAAAACUG
>Novel:eca-miR-30c
UGUAAACAUCCCCGACUGGAAG
>Novel:eca-miR-143
UGAGAUGAAGCACUGUAGCU
>Novel:5_37935
AAACUCGAAUGAACUCUUUGG
>Novel:10_2151
UCUAGUAAGAGUGGCAGUCGAAG
>Novel:eca-miR-106b
CAAAGUGCUCACAGUGCAGGU
>Novel:21_25145
UUUCCCGUCCAAUGCACCA
>Novel:eca-miR-1388
AGGACUGUCCAACCUGAGAAU
>Novel:22_25699
CCCACCAGGCUCCCCUGUCCC
>Novel:eca-miR-7
UGGAAGACUAGUGAUUUUGUUGU
>Novel:chi-miR-2284d
AAAACCUGAAUGAACUUUUUGA
>Novel:eca-miR-184
UGGACGGAGAACUGAUAAGGGU
>Novel:1_1255
AAAAAAGUUUGUUUGGAUUUUUU
>Novel:eca-miR-1839
AAGGUAGAUAGAACAGGUCUUGU
>Novel:X_46707
ACAUAGUGCCUUUCUGGGUUGU
>Novel:oar-miR-411a-5p
AUAGUAGACCGUAUAGCGUAC
>Novel:chi-miR-1306-5p
CCACCUCCCCUGCAAACGUCC
>Novel:6_40383
GUUCAGUUCAGUCACUCAG
>Novel:eca-miR-18a
UAAGGUGCAUCUAGUGCAG
>Novel:16_14551
UGACCUAUGAAUUGACAGACAA
>Novel:2_21614
UCCUAAAGGAAAUCAACCGAGAAU
>Novel:16_14361
CUAGCACCAUUUGAAAUCAGU
>Novel:16_14304
AAAAGUUUGUUAGGAUUUUC
>Novel:eca-miR-153
UUGCAUAGUCACAAAAGUGAUC
>Novel:1_1362
AUAUAUUAAGCUGUUUGAUGGAU
>Novel:3_35447
GAAAAACCUGAACGAACUUUUU
>Novel:19_19498
AAAACCAGAACGAACUUUUUGG
>Novel:26_31344
AAAAGUUGGUUCGAGUUUUUCU
>Novel:21_24098
UCGGAAUUGUUUGUGUACCUGU
>Novel:eca-miR-199a-3p
ACAGUAGUCUGCACAUUGGUU
>Novel:1_1230
AAAACCGGAAUGAACUUUUUGG
>Novel:11_5218
AGAAAGUUUGUUUGGGUUUUU
>Novel:13_8486
AAAACCGGAAUGAACUUUUUGG
>Novel:3_35045
AAAAACCUGAAUGACCCUUUUGG
>Novel:15_12221
AAAAACCCAAUGAACUUUUUC
>Novel:3_35696
AAAACCGGAAUGAACUUUUUGG
>Novel:8_44043
AAAAGUUUGUUCGGGUUUUUU
>Novel:10_3815
UUUGAUGACUGUUCCUCCUAU
>Novel:4_37274
AAAACCCUGAUGAACUUUUUGA
>Novel:12_6712
AAAAACCUGAAUGAACUUCUU
>Novel:27_31764
AAAAACCUGAGUGAACUUUUCA
>Novel:eca-miR-135b
UAUGGCUUUUUAUUCCUAUGUGA
>Novel:29_33613
AAAACCGGAAUGAACUUUUUGA
>Novel:X_46567
UAUAUAUAUAUAUGUACGUAU
>Novel:2_21430
AGAAAGUUUGUUUGGGUUUUU
>Novel:oar-miR-3958-3p
AGAUAUUGCACGGUUGAUCUC
>Novel:eca-miR-374a
AUAUAAUACAACCUGCUAAGU
>Novel:eca-miR-543
AAACAUUCGCGGUGCACUUCUU
>Novel:chi-miR-2284a
GAAAAGUUCGUUUGGGUUUUU
>Novel:eca-miR-369-3p
AAUAAUACAUGGUUGAUCUU
>Novel:10_4204
AAACUUGAAUGAACCUUUUGGC
>Novel:24_29654
AACACCUGAGCAAACUUUUUGA
>Novel:20_22559
AAACCCAAAUGAACUUUUUGGC
>Novel:12_7173
AAGAAGUUCGUUUGGGUUUUU
>Novel:16_14925
AAAAGGUUCAUUCAGGGUUUU
>Novel:eca-miR-3548
CAGCACUGUCCGGUAAGAUGU
>Novel:X_47449
AACUGUUUGCAGAGGAAACUGAGA
>Novel:eca-miR-133a
UUUGGUCCCCUUCAACCAGCUGU
>Novel:9_45563
AAAACCCGAACAGACUUUUUGA
>Novel:12_6857
AAACACCGGGACGAACUUUUUG
>Novel:6_40405
UAUAGUCAGGUGAAUAACAGGA
>Novel:X_46565
AAGCCCAGAUGAACUUUUUGGC
>Novel:22_25664
AAAAAAGUUUGUUUGGUUUUUA
>Novel:15_12885
AAAAGGUUCGUUCGGGUUUU
>Novel:12_6746
GAAAGCAAUAGGGUCUGUGUGU
>Novel:28_32341
AAAACCCGAAGGAACUUUUUGG
>Novel:eca-miR-9150
ACUUGGAAUUGUUUGUGUACUU
>Novel:X_47085
GGUUGAAAAGAGUUUCGGUAGU
>Novel:19_19897
UUGGCUAGGGAGGAAUGCUGAAC
>Novel:11_4511
GAAAACCCGAAGGAACUUUUUGG
>Novel:X_46713
UGAGCACACCUGCCUGGGCAA
>Novel:eca-miR-221
AGCUACAUCUGGCUACUGGGUCUC
>Novel:10_2520
AAACCUAAAUGAACUUUUUGU
>Novel:8_43342
AAAGAGAUCGUUCAGGUUUUC
>Novel:5_38545
AAAAAUCCGAACGAACUUUUUGAC
>Novel:X_47453
AAAUGCUCAGACUCCUGUGGU
>Novel:6_40208
UAAACGUGGAUGUACUUGCUU
>Novel:5_38107
AAAACUCGAGCAAACUUUUUGG
>Novel:X_46928
UCAGUAAAUGUUUAUUGGAUGA
>Novel:8_44452
AAACCCCGAGUGAACUUUUUUGGC
>Novel:22_26032
UGAGAGUUCCCUGUUCUGGAU
>Novel:8_43774
AAACCCUGAAGGAACUUUUUGA
>Novel:19_19562
UCUGAACCCUGGUGAAUGUCA
>Novel:X_46705
UACUGUGCCCUGGAUGGGUAG
>Novel:10_2011
AAAACCCGUAUGAACUUUUUGA
>Novel:21_24129
ACUAAGAUGCAGCCAUGCCGAC
>Novel:eca-miR-138
AGCUGGUGUUGUGAAUCAGGCCG
>Novel:oar-miR-379-3p
UAUGUAACAUGGUCCACUAAC
>Novel:eca-miR-129a-3p
AAGCCCUUACCCCAAAAAGU
>Novel:20_22321
UAAAGUUGAAAAGUUAAGCAG
>Novel:X_46683
AUGGCAAUCCUGUGAUGUAGA
>Novel:2_20888
CUGGGUUUGGGCUGGGUU
>Novel:eca-miR-487a
AAUCAUACAGGGACAUCCAGUU
>Novel:24_29254
AUGAUCCGGAUGUUGAGAGGC
>Novel:22_25730
UGACUAUACCUCUGAUAUAU
>Novel:chi-miR-582-5p
UACAGUUGUUCAACCAGUUAC
>Novel:X_46711
UCAGUAUCUGUAUGGGUAGA
>Novel:16_13741
CUUCGCAUGGACUGAUGACG
>Novel:10_1727
AAAACCCGGACAAACCUUUUGG
>Novel:22_25787
GAAAAGCCCUUAACUUCCCUGU
>Novel:2_21626
AAAAAACAUACAAACUUUCUGGC
>Novel:X_46709
UACUGUGCCCUGUAUGGGUAG
>Novel:29_33555
GGUGACAAUGAGACCUGUAAC
>Novel:oar-miR-411b-3p
UAUGUCACAUGGUCCACUAAU
>Novel:eca-miR-9133
UGUGGAGAAAUUAACUGACA
>Novel:8_43810
CCUGAACAUUAUGUAUGCAUAU
>Novel:19_19225
UUAAUUUUUGCAAGGCUUUUC
>Novel:23_28093
AAAAUGUUCAUUCAGGAUU
>Novel:X_46716
UUCCCGGACAAGUACUGAUCAC
>Novel:19_19496
ACUGAUGUGAAGGUGGUUUGGC
>Novel:26_31214
CCAAGGUCCUGGGAAACUAUGAG
>Novel:13_7481
GGUGACAAUGAGACCUGUAAC
>Novel:5_37711
CAGGGCAAACUUCAUAGAGAAG
>Novel:24_29025
AAGAACCUGAGUGGACUUUUGGC
>Novel:1_1366
AAAAACCUAAAUGAACCUUUUGC
>Novel:oar-miR-299-5p
UGGUUUACCGUCCCACAUAC
>Novel:eca-miR-139-5p
UCUACAGUGCACGUGUCUCC
>Novel:eca-miR-142-5p
CAUAAAGUAGAAAGCACUACU
>Novel:eca-miR-132
UAACAGUCUACAGCCAUGGUC
>Novel:eca-miR-26a
UUCAAGUAAUCCAGGAUAG
>Novel:eca-miR-9065
CGGGACUGGGCGGGAGGG
>Novel:oar-miR-136
ACUCCAUUUGUUUUGAUGAUG
>Novel:eca-miR-194
UGUAACAGCAACUCCAUGUGG
>Novel:eca-miR-367
AAUUGCACGGUAUCCAUCUG
>Novel:chi-miR-2284b
AGAAAAGUUUGUUCGGGUUUU
>Novel:eca-miR-200a
UAACACUGUCUGGUAAAGAUG
>Novel:eca-miR-767-5p
UGCACCAUGGUUGUCUGAGCAU
>Novel:eca-miR-181a
AACAUUCAACGCUGUCGGUGAG
>Novel:eca-miR-205
UCCUUCAUUCCACCGGAGUCU
>Novel:eca-miR-592
UUGUGUCAAUAUGCGAUGAUGU
>Novel:eca-miR-224
CAAGUCACUAGUGGUUCCGUUU
>Novel:eca-miR-96
UUUGGCACUAGCACAUUUUUG
>Novel:eca-miR-31
AGGCAAGAUGCUGGCAUAGCUG
>Novel:eca-miR-105
UCAAAUGCUCAGACUCCUUGG
>Novel:chi-miR-455-5p
UAUGUGCCUUUGGACUACAUCG
>Novel:chi-miR-3432-5p
UGCGGGAUCUUUAGUUGUGG
>Novel:eca-miR-9142
UCAGUAACAAAGAUUCAUCCUUG
>Novel:eca-miR-200b
UAAUACUGUCUGGUAAUGCCG
>Novel:eca-miR-329a
AACACACCUAUUCAAGGAUU
>Novel:eca-miR-9159
UCCUCUUUGUCAGCACUG
>Novel:eca-miR-190a
UGAUAUGUUUGAUAUUGGGUUGU
>Novel:eca-miR-1
UGGAAUGUAAAGAAGUAUGUAU
>Novel:eca-miR-1468
CUCCGUUUGCCUGUUUUGCUGA
>Novel:eca-miR-107b
AGCAGCAUUGUACAGGGCUAUGA
>Novel:eca-miR-450a
UUUUGCGAUGUGUUCCUAAUAU
>Novel:X_46892
UCUCUCUUGGUUUGUGUUAG
>Novel:eca-miR-23a
AUCACAUUGCCAGGGAUUAC
>Novel:eca-miR-376c
AACAUAGAGGAAAAUCCACAU
>Novel:eca-miR-450b-5p
UUUUGCAAUAUGUUCCUGAAU
>Novel:eca-miR-488
UUGAAAGGCACUUACAGGAA
>Novel:eca-miR-216b
AAAUCUCUGCAGGCAAAUGUGA
>Novel:eca-miR-130b
CAGUGCAAUAGUAUUGUCAAAG
>Novel:chi-miR-30b-3p
AUGGGAGGAAGAGGGUCA
>Novel:eca-miR-3613
ACAAAAAAAAAAGCCCAACCCU
>Novel:eca-miR-380
UAUGUAAUGUGGUCCACGUCU
>Novel:chi-miR-33a-3p
AAAUGUUUGCUUGGGUUUUU
>Novel:eca-miR-376a
AUCAUAGAGGAAAAUCCAUG
>Novel:eca-miR-656
AAUAUUAUACAGUCAACCUC
>Novel:21_24295
GUAGAUUUUCCUUCUAUGAUU
>Novel:chi-miR-140-3p
CCCACAGGUCCCAGGAUCU
>Novel:eca-miR-9018
CUUUUCUGUGGGACUAUGGUAUACU
>Novel:23_27646
ACAGAUCUGUCCUGAAACCAGC
>Novel:28_33007
UUGACAUGGCUAAAGGAAGAAU
>Novel:9_45478
UUUAAGUAUACGAUGAACUGCAG
>Novel:17_14978
AUUAGCGUUAUCAGGAUUUAGU
>Novel:1_902
UAUGAAUUACAAUACUGAGGAAA
>Novel:15_13672
CUACUCUGUAUUAGGCACUUAG
>Novel:chi-miR-877-5p
CUAGAGGAAGGAGAAGUC
>Novel:23_27592
CAACAAGUUUGUUUGGGUUUU
>Novel:25_29832
CCGGAUGCAGUUCACAUUUGUU
>Novel:10_3476
AUAAUUAACUGUCACAGCUGA
>Novel:11_4769
AAAGGCCUGAAUGAACUUUUUGA
>Novel:18_18213
CAACAAGUUUGUUUGGGUUUU
>Novel:17_15803
CGCGCCCGCCCGCCCGCC
>Novel:15_12956
AAAUCUGAGUGAACUUUUUGGCU
>Novel:2_20599
AGAAUCUGAAUGAACUUUGUGG
>Novel:2_21516
UAUAAUUGAUUGGCACUGGUAU
>Novel:9_45312
UCGACCUUAGAAACUAAACUAG
>Novel:8_43284
CCAAUUUUCCAUGUUCCUGU
>Novel:13_7773
AAUUGUUCAUUUGGGUUUUU
>Novel:21_23062
UUGUCCUACUUCUCAGCUGU
>Novel:X_46727
UCCUGUGCCUCGAAUGGGUAUG
>Novel:10_3033
AAAAAUUCGUUCGGGUUUUUCU
>Novel:8_44915
AAAAACCUGAGCAAACCUUUU
>Novel:5_39201
UGUAGAGAGAAACUGUGAUGA
>Novel:X_46725
UACUGUGCCUCGAAUGGGUAUG
>Novel:X_46719
UCCUGUGCCUCGAAUGGGUAUG
>Novel:19_19679
AGGAACCCAGAUGAACUUUCU
>Novel:16_14532
AAAAAACCGAGUGGACUUUU
>Novel:18_18260
AAAACCUAAAUGAACCUUUUGG
>Novel:7_41592
UCUGCAUCCGAGGACUCAAC
>Novel:1_1158
AGCCCCUCUGCCCCUGCCA
>Novel:24_28988
CCUAGGACAGAGGAGCCCGAUGG
>Novel:X_46723
UCCUGUGCCUCGAAUGGGUAUG
>Novel:17_15006
AAUAAGUUCGUUUGGGUUUUU
>Novel:2_22068
AAGGCAUGCUGGGAUUCGUAGU
>Novel:13_7895
AAACUUGAAUGAACCUUUUGGC
>Novel:5_39552
AAACCUGAACGAACUUUUUGGC
>Novel:X_46685
UCCUGUGCCUCGAAUGGGUAUG
>Novel:18_18285
UAGAUACUAGGAUAGAGACAGA
>Novel:12_6159
GAAAACCGAAACGAACUUUAU
>Novel:X_46721
UCCUGUGCCUCGAAUGGGUAUG
>Novel:20_22632
AAGGACCUGAAUGAACUUUCU
>Novel:23_28383
AAAAUGUUCAUUCAGGAUU
>Novel:1_189
AUUAAUACACAUUGGAUUUC
>Novel:21_24281
GCACAUUACACGGUCGACCUCU
>Novel:20_22358
AAGAAUGCUUGUUUUAGGAAG
>Novel:12_6967
AAUGGAUUACUUCUGAUUGCU
>Novel:1_635
AGAGAAGAAUUGGAUCACUGAGA
>Novel:5_38113
AAAAACCUGAAUGAACUUGUU
>Novel:X_46691
UACUGUGCCUUGAAUGGGUAG
>Novel:26_31571
ACUAGUCACAUGUAACUUACU
>Novel:4_37013
GAUGAACCUUGCAAACCUUAU
>Novel:5_38136
GAAAGUUCGUUCGGAUUUU
>Novel:23_27175
AAAAACCUGAAUGAACUUAUU
>Novel:1_1577
GUAGGAUAGAGAGUUCGGUAC
>Novel:12_6982
AAAACGUUCGUUUGGGUUUUUU
>Novel:X_46687
UACUGUUCCUUGAAUGGGUAGU
>Novel:X_46693
UACUGUGCCUUGAAUGGGUAUU
>Novel:4_36841
CUCUCCAAUCGCGACGGGUAUCUCU
>Novel:14_10444
UUUGAUAAGCUGACAUGGGAC
>Novel:X_47428
AUUGGCAUGUCUUGGAAUGA
>Novel:X_46689
UACUGUGCCUUGAAUGGGUAUU
>Novel:14_9197
UUGGGCUUGCAGCAGAGAGUAA
>Novel:8_44453
AAUAAGUUCGUUUGGGUUUUU
>Novel:25_30362
UGUCCAAUGAGAUUUCAAACUGA
>Novel:2_21810
AAACUUGAAUGAACCUUUUGGC
>Novel:1_1018
AACCUGAAUGAACUUUUUGG
>Novel:11_4601
AAAAACCCGAAUGAACUUUUU
>Novel:19_18999
CUAACCGUAACUUUGAAGUGC
>Novel:3_34519
GGUCAAGUAGAACCAAGAAAGA
>Novel:2_20495
AAAGUUUGAAUUCUUGAUCACC
>Novel:22_25743
CAGGAACCUAGGAAUCUGCUUU
>Novel:19_19682
UGAAAGUUUGUUCGGGAUUUUC
>Novel:29_33852
UGACCUAUGAAUUGACAGCCAGU
>Novel:19_18966
AGAAAGCCUGAAUGCAUCUGAGA
>Novel:28_33097
AUGGGUUUGGGCUGGGUU
>Novel:12_7272
AAGCCUGUGAAUCUGUGUUU
>Novel:12_6879
AAAGGCCUGAAUGAACUUUUUG
>Novel:10_1714
GCUGGAGGAGCUGGAGGAC
>Novel:19_19602
AAAAAAGUUUGUUUGGGUUUU
>Novel:7_43196
GAUAUGUCCUGAGACGCGGAAU
>Novel:3_35993
UUUCUCGGCUGGUGCACC
>Novel:21_25279
AUAGAAAAUAGAUCUUUGUCU
>Novel:20_22620
UUCUCCUCUGAAAAAGCCUCU
>Novel:24_29671
AAUAAGUUCGUUUGGGUUUUU
>Novel:25_30893
UAGGGCAUGGGAGGUGGCGGG
>Novel:2_20944
UAGCAGUCCAGAGGUUAAGACU
>Novel:21_23911
AGACCCGAAUGAACUUUUUGGC
>Novel:10_3094
AAACCCUGAUGAACUUUUUGGC
>Novel:4_36301
AAAAACCUGACUGAACUUUUU
>Novel:25_30822
UAGUUUUAUGUGUAAGCUCGU
>Novel:18_18771
UAUUCUUUUAAAAUAGGUGACU
>Novel:7_42203
UGUGACCAAGAUACUGAGCCU
>Novel:X_46699
UACUGUGCCUUGAAUGGGUAG
>Novel:22_26468
CUGGCUCUGUUACUGGUGC
>Novel:23_27500
AAACCCAAAUGAACUUUUUGGC
>Novel:9_46149
AAAGGUUCGUUCGGGUUUUUCU
>Novel:5_39144
CCCCCACUUGCAUGACCCUGAGA
>Novel:6_40606
AACAGGUUCAUUUGGGUUUUUU
>Novel:21_23339
CCACACUGUCUCCUCCUG
>Novel:16_14530
AAAAACCUAAAUGAACCUUUUGA
>Novel:17_15549
UUAAAAGCAGGAGGAUGUAC
>Novel:X_47403
AAGAAGUUCGUUUGGGUUUUU
>Novel:29_33610
UCUGCCGUGAUAUGAUUACU
>Novel:13_7763
CAUGCUGUUUUCACUCUGUACAC
>Novel:7_42400
AAUGUUUGUUUGGAUGUUUUGU
>Novel:6_40494
CAAAAAGUUCGUCCAGAUUUUU
>Novel:13_8119
UCAAUGAACUUCUUGGCCAACC
>Novel:27_31835
AAAAACCCGAAUGAACUUUUU
>Novel:X_47689
CCAAGAUGAGUGCUCUCU
>Novel:18_18323
AGGAUGGCCGAGUGGUUAAG
>Novel:11_4962
AUUCUGAUUGCGUCCACCU
>Novel:4_37133
GAGAGAACUCAGGAGAAG
>Novel:X_46973
UAAUCUUCCUGGUGCUGUUG
>Novel:5_39977
UGAGAAGACGUGGUCUGUGAUUGU
>Novel:X_47910
UCUCUAGAACUUGGCCUUUU
>Novel:19_18865
UUGUGAAGUGGCUGGUGAGG
>Novel:3_34785
CAGGGCAUAGGGAUUAGGGAC
>Novel:14_10620
UCUAAGCCACGAGGAAGACCUGA
>Novel:X_47800
AAACACGAACAAACUUUUUGGC
>Novel:16_14521
CCUGACUUGGUGAUAUCACUGU
>Novel:X_46695
UACUGUGCUUUGAAUGGGUAG
>Novel:20_22617
UAGGAUUUGGAAAGAUUGCU
>Novel:12_6129
AUCUCUGCUCUCUCUGCUU
>Novel:21_22991
UCUAAGCCACGAGGAAGACCUGA
>Novel:21_23944
AAAAUCUGAACAAACUUUUUGGC
>Novel:14_9445
UCCACUGUCUGUUUCUGGCGC
>Novel:eca-miR-1302e
CUGGGAUAGGGAUCGGGCUU
>Novel:11_4596
UUGGCAGGAUUGUGUUUCUUC
>Novel:11_4738
UAAAACUUGUGAACUGUUUAUUUC
>Novel:eca-miR-9141
UCUGAGUGAAGCUGUGCUGUGUGAC
>Novel:2_21608
AAACUCGAAUGAACUCUUUGG
>Novel:chi-miR-130b-5p
UCUCUUUCUUGGUCCUGC
>Novel:18_18209
AGAAAGUUCGUUCGGGUUUUU
>Novel:18_17992
CUUGUAAGGCCUCUCUCCAGUG
>Novel:10_3100
AAGUGAAACGAGAAUUGGAGAGACU
>Novel:1_1332
AAAUCUGAGUGAACUUUUUGGCC
>Novel:X_47212
CAAUUUUUGGAGGCCUUG
>Novel:26_31205
AAAACCGGAAUGAACUUUUUGA
>Novel:7_42021
UAUGUUGGACAACGUGGAUAG
>Novel:10_1814
CCCUGUAACAGAACCUUAUUUC
>Novel:eca-miR-324-3p
CCACUGCCCCAGGUGCUG
>Novel:23_27264
UGAUUGCAUUUGAAUCUC
>Novel:6_40619
AAGCCCAGAUGAACUUUUUG
>Novel:1_1231
AAAGCAGGAUUUAGACUACAAU
>Novel:24_29202
UAAAAAGUUCAUUUGGGUGUU
>Novel:28_33071
CAAAACCCUGCCCUAGAA
>Novel:eca-miR-9027
GAGCUGGCGCUCUCGCAGG
>Novel:22_25819
ACCUGAGAACUUUUUGGCCAA
>Novel:26_31578
AAAGAUAUUUCUGAUGUGC
>Novel:oar-miR-432
CCUUGGAGGAUCUCUGUGUUUU
>Novel:1_1290
ACCCUGUUUGCUACUCUUCUGA
>Novel:5_37736
CAAUGAGAUCUUGGAUGGC
>Novel:chi-miR-363-5p
UGGGUGGAGUGGGAUGGG
>Novel:1_1398
AUGCGAUCCUGAGGAAAAGAU
>Novel:23_28192
UAUCCGAAUCAAAAGAACUU
>Novel:27_32054
AUGACUUCUGGCCAGAUG
>Novel:18_18307
UGUCUGGAACUCUGAGGUCC
>Novel:eca-miR-129a-5p
UUUUUUGCAACUUUCCUGA
>Novel:6_41148
UUUAGGAUUGAUUGGUUGGA
>Novel:12_6173
UGGUGAAAGGCUAAACAAACU
>Novel:4_36709
AAAAACCUGAAUGAACCUUUU
>Novel:8_44749
CCAUGGACUAUACUCUCCU
>Novel:23_26677
AGAGAAGGGUCGGAUGCGUUUUC
>Novel:1_173
AAAAACCCAAGUGAACUUUUUGA
>Novel:15_13047
AAAAAAGUUUGUUUGGGUUUUU
